# Supplementary material for: Identification of candidate mimicry proteins involved in parasite-driven phenotypic changes
Source: Parasit Vectors. 2015 Apr 15;8:225. doi: 10.1186/s13071-015-0834-1 (PMC4407394; doi:10.1186/s13071-015-0834-1)
Supplement: Additional file 4: — Final DNA sequence assembly. Complete set of DNA sequences obtained after performing combined de novo assemblies. This cleaned and annotated sequence dataset represents the reference transcriptome used in this study to predict tapeworm proteins and perform the in silico mimicry pipelines. [file 13071_2015_834_MOESM4_ESM.zip]

Archive with 1 entries (1 files):
- 13071_2015_834_MOESM3_ESM.fasta
