# Supplementary material for: Identification of candidate mimicry proteins involved in parasite-driven phenotypic changes
Source: Parasit Vectors. 2015 Apr 15;8:225. doi: 10.1186/s13071-015-0834-1 (PMC4407394; doi:10.1186/s13071-015-0834-1)
Supplement: Additional file 4: — Final DNA sequence assembly. Complete set of DNA sequences obtained after performing combined de novo assemblies. This cleaned and annotated sequence dataset represents the reference transcriptome used in this study to predict tapeworm proteins and perform the in silico mimicry pipelines. [file 13071_2015_834_MOESM4_ESM.zip › 13071_2015_834_MOESM3_ESM.fasta]

>SS_cDNA_454_c2222
cgactcacgactcactataggccgctaacaatgtctgctctagcatttgcgcttctgcgtgcgaactctgctccctttcgcggtctagctttccgcaacctttcgttaacttcgcactcagtcccctctactcttctccgctgcacgcccgtcctctctacttgcaaaaatggaaaagggagcactagtgaagaggttcgaaatacggcacagtctgaaatgcaggcctactggaaaactaacgttgatctgaaacgcccgtggtcaccgcacttgcaaatctaccatccgccactttgcatgcaaaattctttcttgcaccgcgccactggcattgcaatggcgatcgtttgggcctcggctggttgtgctggtttcttctacacgggccactttgatgctatgcttgattatgtcaatagctaccatcttggtccatacgttctcggcagttgcaagttcgtcctgcgtatccattggtgtacgactcatatagggcctccctcgcgccatcagctagtttttttttttaaattgagggcaaatttattcttgtaaaaagtccaaatgtgaagaaaaatatgacaccagaaccgaagtcatgccaaaggcatcggaagtcagaggatgtccaagcctcttttctgatgaacaaaactgttaacgaacgtgaaagccgatgacaacaaataaatgcacttaggaaagtcaacctaacaagtagcgatcgtggggaggggatggaaatagttatcgtctaggggttttggcagggatgcctggtagacagaaagaggggggataggcacaagtgttaggacagagagagggaggggttcttatccatacgagtcgtagcagatgaaagcacttggctagcacggggggacaatacgagaggatgggagggaccaccgagttctacgacagcttccccggccatagatttctttcttacagcagggacactttccggagttgcgatgacttcgcctgtcgactcatgtaacatttcttcgtctgcttgagcctgagctggagtagccttgtgctgtaaaattttcgcccgggccacgttgtaatcaccggagtcgaagaatttgtggccgcggtttaggcgtttctgtaacagtaacgatccagcgcctttttgggctaagccaggatacttcgacttaaactttaattcttgctcctcttcggtagtcactttgggcctaacctccgacgctgacatgtctgcctatattggtctatagtgagtcg
>SS_cDNA_454_c10659
tttttttttttttttttttttttttttttttttttttttttttttttttttgtggaaaagctgtcaatataggattgtgtggatcgtaggtacaagggcaagtcatccagacctgtccttgatcggttcacatgaaaaaaatatttacagaaattatgaaatgcgtgcagatttaaaaaatgcatgggtagtatccaaaacgattgattactgccggtggtgatggggagatagacgaggatagcccgaaagtatcgaatcaaaaggattcgctggggtttataaccacgcagtccctatttcccccgtcaccgatggcctcatcggcggacacgtcaagtttgagaagttgcaccaactggccaacagtcatctgcagtaattgagcacggtcctctccagggccagcggttccgctggcatgggaactggatcggtgggcaccggcaccgaccatacagtccgtctcagaagctacgggcagacgcgaatgcaaagagtgcagggccatctctatgctgtctcggacgataaagcggtgaacgatgcaagacctggtctgaccaatgcgatggaggcgagcaatagcctgcgtttcccggccatgactgagcactgggtcgatgaggaggacatgatttgcctcagtgagattcaggccgttagaacccaactgaatgggtagaaggagaacccaggttcgagaaccagcacaacggaaacccggcagatcccgagcgtcccttgctttgaagagagtagcaaatgcgatgccattctgttctaacgcgcgagccattgtgtaaaggacagagagccacgaactgaagactacagccttggcgtcggcatcctcgcgtttgatggcctttagacatctgacaacctcacgaaccttggaactgtgatcacccagaatgcgatccccttctaaagcgctatggctgccattctcggctgtggtcttctgttcaacctccgccgccccaccaaagtgcattagagtgagggggcgtcgacgaacagccctgttgccgacgccggtgtgcaggaagggtgcacggcaaaccggacaacgacgttgtgcggcaatagctagtccgcggatgcgatcgtagcaggcaagacagagactgtgccagcaaccaggcaggaggacgaacgttggacgctctggtgaatggaccatcagacaggcggggcattcgagctggccaacaccagagcgaccactttcagactgttgttgcagggcgttgcgaagaaacgctaaatggcctaatcgacttttgagattagaccaggccattagggcgtctgcggcctgagactgcaattgtgcatctacctcatctggcgggacaaaggccaaatccgtgggactcgtggcttgaagacgcaagacgaactgctcagcgtcgtcgtgaacattccaccactccttggtcagaaagtggacgcgtccaatgaaccatagcaaacgtagccacagactcgcaccgttccagccacctgtgatcgaccccgcctccggccta
>SS_cDNA_454_c9857
acgtggctgatgtcgggcgccggtggggactcgtaatcgggtctcatcacgacaataggcggggggaaaaggtggaaagatcattggtggctcattcgggtcagtataggcgtacgtacaagagacttgtagtgtatcgtgaactgccgtcagcgttgttagtactgttgacatccagcgttggcaggagggaaattaactgagacaggagctgcgttgcagctgcccgcttttgcgacgtgtcggaggtccgccggaaccctcgaggacggagtcgtgatcgaactcccctcagtgtccgttggataaatggacgcgagggtaaagaggaatcatgagcgagcagtgcctgttgacaggtgcacgtctcatcaaccagctccggccgatttcgtccgctgggtgaaaggagtgaggcaactgtttgggcagccgcaagtgcatgaatgcccgtctcggcttgtgtaagaatgaaagctcgacggccgggacgcggcaagaaaggctgtacagagggatgaaagtctggcggtgggattttgtagtcgaggaggattggcggtggttggtcaggctcgaccgccaccgctaggaggaactcagcaccaccggggatgagagtggcaccacgatttcggagatagttaatggccgagatcggaggagctgaggagggacaaacctgacgacaacagagtacggcacatgccacacttacagaggcctctaaaatgccaatcaccaagaggaggatgtgcagcacgacttggtggagacgcgacggttggcctatagtgagtcg
>SS_cDNA_454_c10657
actcactataggccttgctcgttgtatggccctttcgcctgcgtaaagttctccaacccaatgcagctctagggcacgtaaaaatagcgcatcaaaggcgtgtaacttttcccatatcatcaagatgctaacgctctcagaaaactcctcatataatgagaaatggccccgcgtccacaatgttgtcaaacgcatcctcaacatggaaagtgtaaccactaccgaatggcaaaacatatttagtgatatctattccattatttcctggcaagaatccgcttgcgattctatgcttgcttcattaactgaatcgatcggtgaggccatagataaatcgcatcagagaataatgcgtaaccaggatgaatctgcactgttaagggcttacatacatgagtggtcccgatttttcgaacggagtggttaccttccgcagcctttcagccctctggagaacttcattgtcggaaagcaccattctgctgggccaaataaacgcaaactgcaggacagtttagttcgtaagctcatgttggatacgtgggatctaaagatcttcaaggaaattaagcagcgtctggaggacggtgctatgaagcttattcaagacgagcgtgaaggcacaactatcgattcttctttggtaataggtgtgagagaatcgtcagtaaatttatgcactacgtctacgactaacgtttgggactatgttggaaactttgagaccgcttacatcgaaagtatggaaaagttctaccgaccaaggaacgctaaatttattgcagaccatggaatcaggaaatacctctcctacgcccagcagaagctctccgaggaagaagctcgtgctcgcgtctacctggacagtggacccaaatttaactccattgaacggttgatgcaggcttgcgttcgcgtttttgtcatcgaatatcaggacgaaatcctatcagagtttcccaagctcttgcgggagaatgacatggagaaactccggttggtctacgaactgattacccacgtgccaaatgaggtaaatcccatgctggaacagctggaggagtacatttggtatgcagggaccaatgagcttcaagccagtgccgagattcttgtgaaggatgcggcaaagtatgtgacctgcctgcaagaacttcttcaaaatttctcccggataatcgaagttgccttccacaatgaccccaactttctgacggctcgtgacaaggcgtatcaacggcttgtaaatgataccaccatcttcagtatggagattcctacctttgtccgagccaatgtacgacgaccagagtctcgttgtcccgaactcctggcctcctactgcgacatgctgttgcgaaagtcgcccaccagtcgtcgtcttacctcagacgaaatactcaaacgcctgcagaacgttcttctcatcctcaagtatgtcaactcaaaggatgtcttcatgttgggtcacaagtctcacctgatgcgtcgactgattctggaaacgtcggcggataatgaacttgaggaacagatggttgagcgtttgagagaggtaggcatgccggccgaactagtcaacagcctggcgcgcatgttccaggacataagtttcgcaggatctcaccgccgagttcaaggagaagatacgcaa
>SS_cDNA_454_c10656
ttaatttcaataaaaacttttatgttaaagacaaccacgtcaaaccattcaaacaagcccccatttaaagggcaattaattatgctaccttcgcacagccaagatactgcggccatttataaacacatagagcaggtactaccatataaaataaattgatatggaaatgtttttaataaacatctcagctggatgagttctgtcgttgccactggtctaaaatcagggaataaacccgatctcctttcaataatccatggttttgaaggggaagtaaacgatgctgtttttgtaactggacaaaatagcatactgactgcctcggaagacagatcgctccgtctatgggttatgcgtgatagtggacggtactggccatctgtagaaaaaatcctaccaagccctgcatctctgcttgttttcgattcgctatctagacgcatttgttccggtctagacaatggaacaatatctgattttaaactgtcagatgacctcaactgcctgaaccacacccgcgatattcttgctcaccttggccgcataacaggaataatttgcgttcgagaactcaagttgcttctttcaacttcaagagacaaaacggttgcgtggtttaacgacgccactggggaacagctaggttcgtacaatttggatgcgccagggacgtgtttacagttccatgttgactccaactgcctttttgtcggtgactcaactggacgcattacgttgttgggcctcgcgaagggtcgcgatccccccacttttgaacttatcaggcagttgcatggtcacactggcagtgtcacctcgatgtcctgggacagtctttcttctcgcctcctgtcggcctccattgaccaggctgtcataatgtgggacatcggcggtggcaagggttcggcttatgagctccagggccactcaaaggctgtatcttcggtggagtggtggtacccttgcaaaatgaggacacacacaatattccggtagtcgcggttgccgctcctgatgccaagattcagtttaattctctgggtaactacctggcaagggcgtggtctcccgaaggtggttgccatatctgtgatgaggagaaattggacctctcaacaattccgagttcagaacttccaatcgttcagctaagcatcttcattaaccagccgactcccttcctggaggtattttcgagcgcattgccaagctgaactatccaaaggatcgcatacatctgaccacacattgcttctttgaacagcagcaaaagtatgcagacgccttcaacgttacacatggccaatcatatcgctctgtgaaggttattgatgccaaaatattcgaagatgagaaaagcgcattcgaggaggcagtgtccttgtgcctcagtgatgagacccgtgacgacgtaccttttaccttttaccgttaccggtaccggacccgaccaacgttacgttacgttac
>SS_cDNA_454_c10654
tggtgtgcgcggtcctccacagcgaggactcactataggccgttcagctgcatagccctctccaggaggctgacgaggtcagtttcggggcgaatcgagatgcctgtctgtacctcgacgtctgtcatcataatggcacttccctcgggtctgccacctccttttcccttgggtgtacctgtaggtatgattgatgaagttctcggaaggctaaatctggtgggactccggttcgatcggttaggggatggatttggaataacgtcaggactaggtgcgataagatgactctggaaaaagtcgttgatagcgttttgtgccatttcatcgttatcagcatccaaaatttcttggagcttcagctgaagggctggattttcgtcgatttccgtggggaacagatcaccttgaacttctggtgaccagacaaacgatacagccgtccgcgacggtgtacccgcgggcgggttctgtccgcgtggagcccgctgacgtgaaaagatgccgggtgttaccgcaacatgactgagttgactaatgaaaccctcgtggaagggattgaaaatgtggctccctgatggcgtagctaccgcggttggatggttgggcaactttgtgggagtctccgcggaaccgaaggcatccggcatcctctgtctaccaaagggtcaaagcggaatgtccgaaaagcgcagcctatagtgagtcg
>SS_cDNA_454_c10653
cgactcactataggctgtaatacgactcactataggccggacgcaggatgcttctcgggacatttgtggtgttagaaatctggctaggacaactccttggccatgaagtcggcgcaataacctccctagagcgcagttttactccctcgcgtaacatcacctgcgcccagtgtcagtctgaatctcgcgctgcctacaaaacgacctcgcatgcagaatggcgaatggctaatcttcgctgtttaaactaccccgaacaattttacaaaccttgcgtggaaacagaaaccttcaaaccgcggggatgcggcaagttggtgacaagatcctacctttacttcggcgtgcatgacgatcgagaaatcactattgttcgacgattctgcgcaagcgagggagcatcaaaggacgaagtgcgttgcgacaccaccctgtcacaaggacgtgttactgagaggtgtatctgtgggtctgaccgatgcaatggtgcagcatccttgtct
>SS_cDNA_454_c10652
tagttctcgaggacgaagaaaaagcagggactgtcggaatacttttttgcagtgaatgcaataatatgctttacccgaaggaggacaagcgacacaaacgtctgatgtacgcctgtcgcaattgcgattacacacaagcggcggacaacccgtgcgtatacgtcaacagactcgagcaagaaattgatgaactgtctctaattgtaccggatgtggtccacgatcccactctgccccgcacggaggatcatatgggcaagggcggtccggccttggtctgtgggaaagactcgacgattctggtcgactcaatggaatcgggctgtgaaagaggagcagaaggatctgtggcgtatttctggaggagattgtggccgctgcaacatctcgtgattagaagcgttgaagtgctgataacaactgccacagactcccatcgatcggcccgcgtgaaaggagaccccgtcatagacaagcggaaaactgagacaaacttcacagaataatcgaccgcagtctccgcatggatgtgacggtctggtggccgcaaacggcagatgacaagttccgcattctggtagcactatggttgtagagtccacggacgagggcaaaccaggtccagcatcttttgcatcaacaacctcaaaagaactgacatccgaggagaagctatgactacgaacgtcacgggttactattcgcagcatttggcgtgcactcattgggcgtagcctgtaatcatctgtcaattctatgagatcatcatcggtcattgtgttcaagttgtcagaaaaattcattgcatccgagagcgcctcttctagagaaaaggacggcttaacggcgttgaggtcatcgtgggtcgcgcatcagtctcacacgaggaaaacgtaggcccgtctctgctggtagcaccaaagttgttgttacgtcgagcctgagactcaaaaagcctttgtaatcgcgcgacctcctgttttagtgaagaaatggcgcccttcgcagtctctacctccgaggccagtttgctgatgatggactgttggtggcctatagtgagtcg
>SS_cDNA_454_c4641
cgactcactataggccgactcactataggcctgtgaggaagaagttggtcgttgttggcgacggagcctgtggaaaaacatgtttattgatagtttttagcaaagactgtttcccagaagtatacgtaccaactgtttttgagaactatgtggccgacatagacactggtggcacccaggtggagctagccctgtgggatacagctggccaggaggattacgaccgccttcggcccctttcctatcctgaaacggatgtcattttgatgtgcttctctatagacagtccaagtagtttggaaaacatacaagaaaagtgggcactagaggtcaaacatttttgtcccaacgtgcccataatcctagtgggcaacaaaaaggccttaggaatgatgaaaataccaaacgagagttggccaaaataaaacaggaacctgtgaaattcgaggagggcaaggagatggctcaaaagattggtgcttgtgcctatgtcgagtgttctgcgaaaaccaaggagggcgtcaaagaagtttttgagcgtgcagcggcagtcgccctcgagtccagtcggaagaagaggaggaaacgttgcaatctcatctaacctgtttttgctggacgaatttcagtactgaagagtttcttattgattccttttaacattccagtgtgttttctcagtgctttgataacctggccacagtttcctcattgcaacgctcgactgttgtgcaaatgtatacgaattggttgtggtttgcctaacttcctccccccccggaaactgatgtccgtttcttccttcgattgttttcagtacgagcagttattctgcctattggtaccttcatttctgtgattaactggccttgcgctgtagccgtggttgcttttcgcgccccggttaccactaggctgtttatttgttcttttctctttgacgatttactgcttcacggatggaaattaattttctatcaaccggaaaccggttttaaaatatactgtcagcactttgctagtttctcctagaacggcttttaagatcatccgtccgccatccgaacactttgtcacgtattttataatcgctttaataacatcacattatcattattttagtcagtcaccgcgctgtttgcgttcgactgacatgcttttgctgtcactatggtttcttacgttatcttctgttctgtttgcttcgcccattggggcatacttcgtgcagaatagctcactccactaaaaaaaaaaaaaaaa
>SS_cDNA_454_c9852
cgactcactataggcttcactaggtaaaagtgtgcacagcgactcactcgactcactataggcgggggaggagggcgacgccgcggtagatgccttctgcttactgctgcttacaaccgagacatcaagggggtcagcaggtttccgtcgtttctccgttaaagcggacaatggtgtcgaggtaggactcttgccagcctcccctgtgtctcggatccgttcagcacggatccaacggttctttggtttctcatagcaacccgatcggcggcgtcccgaggcagagtttgatgtgagcctcggcgaggttggagggacttcgggcacggacgtggaagaaacgaggttattttcacgtgttacgactggccgctggataccatcatccgaagcgggaggaggaatttttggagcaggattcaccccatttcgagattggtttgactttggtgattctgaagcccctgactccttggtgttagacaaggaggaggcgtctttagccttgatgggtgcgttcgagtttttaatatcggaaagggatccattgagagattctccattgggagaaccaagtataaaccttggccggccgggttttctcgacttcttagataagtcagtggagacgtgacgtgacaaattatgacgacgacccgctggcgttgcaacctgagtacgtgtagaactttgatactgggcttttattcggtcttttcggagagttactggcgataagccagactctaaaacatcaagatggtgtgataaaggttttggagagataactttattctgcaactcaggagtggaatctatagatggttcaacagagacaactgctgcaggatcagtatcagcatcgcggcgttttttcggctgcgatggactccgactagaccgcttgtgatcccgtttacgacgtgaggacaatttgttttcaacggtagaaccattgtcggcatcagagccactcacagtctcttttgatttaaagcaggactctaatttcggaattatgggtggagtaacgtgctggatctcaaaggcattgggtagtactgtaataacgttggaggcggtagtggattgtcggatgatttctgaggggcttcgcagaactcgtgtagactgtgtatctgatgaggccaaagttagggaagaagatagtggttttggatcttcgaggggaaaacttttcttgcacttccggcacacaaactcgcgtggccgaagtacccgaggaaagcggtgggagaggttttgattggtgcgtttagacccaggctggaatacagtaagctgtgacggctgaccatcgactttgtagctgtaccgttcgatagagcagggggccgttttcatgggaaggcagctgtcagggccaacaggaggaggccactgaggcgtgccgaagacgcgctgttcgttgacatcaggtgcaaacgacgcaaacagacgtttaagtgcgctagcgagcgttgggcaaggctgagttctcccaattgtcctccttagatgacactgtccaggaaacagctctccaggttgccaggaggacgaaacctcgtctttgaccttgaatacgccagatactgccatactagggaatgcctttctttttcggccaaaagtatacccctgtacactttgccctcatcggaaaaagaaacagcaacgagatctcgggtgaaactatcgacttgaacttctattaactgtcctttgttaagatctgagtgacctcc
>SS_cDNA_454_c1604
cgctcactataggcacgcaacccaagtttgcttcgatgaatactgatggctctaattgcaggcattgcaacggaagagaacttgggttgcgtggtctcgtcgattggagtttgacggttggtcgggttgtgaccgatcttgctcatcgatgtgacatctgactccgaggagccttggcttgcaactcttagagtcacgcagagcgaaatgatgaatgagatgagtgtcatgcagaggctgattactagaactattttcagtacagtgaaactgtgaaggacgatatctgctataacctgagaacaactccttgaaaagaggggcaaagtcagcttcgtattgttcggttcaatcatcagagtcacattgaaacagtaaccctcacgaaaacttgatggattagagaagcagctgcaacgagagcgtagaagaccaataacggtgctgggattttgctcggccgatgttgacaccgttgtgttggtgagagaatcggtggtaggttgcgtgtgacctttatcaaccagccagtccatgtagccagtggccccacagcactgaaagtccttttcgagagtctcccaacagtcggtggcgggctcaagggttcggagggatgacaaaaagtcggtctttgcctctacaaacatgctttgcatttggctgtgaatgcctgagatgggatcaagggcctgagcctcaaaacccaccgtgagaaatatggccactaattccccgatgatgatcagggctagaaggagaccgcagggtcgcagccagtacaagttggaacagcaaacccgcctgcaggcgttagcgccaccaccgccagcagctgcggacggggaacgacgcgactgattcaatctcaatgtccagagttgggtggaagggtgcacgggcgttgatgcagatcgaaggccctgttgaggtgcatcaacatggccgaggctaccatttgggccaacaagaaccacggtggtgagcttggaatccacacagcgcggctggatggcaaggaacagagccccactcaaccctagcaataatttaaggctgccaagtacgaggctgagccaagaaacggtatagtagatgttgaggactggacaactccagagaatgttatagagttctagggccgaagcgatgataaccaggaagccggtggcaaccaaatcggtaagtaagagcacctgtgtcgcgaacacgcagcgtacctgacggcttacactgtgggacagcattcacgtttgatcccgaatcataaccatgagataaaattcgtgtggtgagtgtgaagattttaatagataggggtaaccgcggcg
>SS_cDNA_454_c1603
cgactcactataggccaggccgtctccgcagttcttttaactgctccgtttgggcctggcgtgaagttttgctgtattctgctgctgtatttttggaggacgtgcccataatttattttaattgggcgtattaagcagtacaaccgttttgcacgaggacattgagaagaaataccatctactcccaatggccaatcaagttttgacaaatgccacgaacagtctcgaaaatctgatcaccgaggtcaccagtcccttgctgactcatgtaaacttcgactcatacagtagaatatttgaacttatcaagaatgaccacacagccccagaaactgcccttcggattcttgctcacaaggtgcaatcaccacaggagaaagaagccatgggtgccctgacgatcttggatatgtgcgttcaaaactgtggtccccgttttcattcagaactgggaaaattccggtttctaaatgaattaatcaagatactctctccaaagcacttaggtgactccacttcagagcttgtaaaaagcaaatgtatcgacctcttccacacctggaaccgtgatcttggcgagaagtacccaaaaatcagtgaggcctatcaactgctgaagtcgcagggtgttataaaggaagatcagcgcacaccctcgtcagcgaaggctacgggggatggcgaacacactgctcgaagcagcttatttgagaacagccgacatgccgagactctggcaaaactcctcaagagccgcaatccggatgaccttcaaaaggccaacgaaataataaaatccattgtcgatgaagaggatgccaaactggagaggcggtcaagacgcgctttggagatgaagacgctgcaggacaacactcagcttctggaggagatgctcaagcatgttcagcctggtcgcaccgacactctggacgctgaagtcatgcaggaaattgctgctgctataaagaaggcacgccctgcgctgtttcagcttgcaacctcggaggagactgatcaggcggaagtcctcgccaatattgtggacatttgtggccgagccagcacggtgctagagcgctacgaggtggtagtgctcaataaacctccctccacggttcagcctgcagggacagagaacgatgcccgccccgcctcagacccaagcgatacctcccacctctctgacctccttctgtcggacgatcagttgccagatgaggaccttcttacaaaggaactctcgcgttttgggcttcaggacgcagtccctccgcgacagcgtcaacaggaggcaccgcactccaatggacaatcttcttctgctgttccaaccacttcctctactacagttgcgccggctccatcttcaaatgttgatctccttggcgacctgcttttctcaagtcctgctgaatcaagcccgataaagcatcccctccttatgccaaacaatctcgacgaaccggcctcacaaccgtgccctccgcagttaagtctcatttccaccctcaattcacggggttcagccgtctcggttgacacggctgaaatcacaactaccacggagaaaccaagttcgccccagaaatcgtcgccatcgaaactgtttggggagttggacaacgttggtcgacagatgttaggtttaacaacaacgcgttcaggttcttctctcaactcactggcgcaggctgcctctgaaaagaagatcttgtcaaactcgaccggttcgagtcagatccttcacaatgcagatgcgcctgtcgcctctccttctcctactgagaagtcatcaaccacaagcatctcagagtcgactaaccgggtttccttggcttccctacctgaactgccgctctctgcaattcaaccgcaccccgtgcacaccaatccgcttctcgtttacggcgatgctgatggcgagcactgcgtggatgtgtatttacactatactggaaacgtgcctgcacctggcgttagagtctttattgcagtcgtgacgagcagaaacccgttgcccatcacacaagttactctgcgtctcggtgtcgataagccctgtaaactgcgtcagctttcggcttccgccgacaccctgccggccttctgttccttccttcctcccagtccgattaagcaaatcatattcgtacagcacccaatcaatcagtccgaaacgcccctcaaattccaattctcctttactgtggatgaggaggatgttctggagtcaggtcaggtcagcgttcgcttggattgattttggctctaaccccgccccctcactgaccttgtacactcgcatgcgcgagtccattcatcaaacgctctcacgtatcggatatcaacagttcagcggatccggttttttgcttctcttaccccaacattccacccttctcctctccctccttccccattgatctttatgttctctcgttattgctcctgctctcggtttgacgccacctctgtgatgccccactgcctgccctctctgttgtcagtccttgattccagtcattttgtgccccctccgaagctatgatttttgccatccccgtgtgcaaatagtggcctctttggtcgtgttctccgacactacgcaaatactcctgagttacgggctcttcttgaatttttttttctcgctacttggcaataagcgcttccttccttg
>SS_cDNA_454_c2266
cgactcactaagtcggtataggccgcctgtggtcatctgtgctgtctacgtcggcagtttatgagggagtgcaaaactgcagatcattccactccactatgacagcgtgctcctcgaactcgccagagcttgaatgttattccacaactctgtcaagcctagccggcagcagtgaatccgcctctcctaacgatgacttctgttccgaaggttatttagttctcaccttcaataaaggaaaggacgcaaaagtgaaaacggcagcttttgctgatgtgtcagaattaggtttctgcgagaatattctatgtgagggagaggatgaagaagaggaggacgggagactaggttcaaccatcgagggatctgagtccacaaaaccgtcttctggtatgcccggttcgctagctggttcagactgttcctccagcagtgactcgaattcgtccgtctttaacgggcttgcgccccaaggcacgacagggctggtccagactggccgcggtcgctaccgccgcaagcctgggcatcgacatctccgaactcaccagtgcacaaaaatctgtaaagtccgtctcctcctcttcctccgccaccagtccctatgctggtagtcatttgggcgagtacgttcgccgttaccgctaccctgacggcgatacccgctacgactggctttcttgtcctctcacggagatgcagcacaggcctcgtgctcatctcgccaccgctcttctcccctccaaggacggtgctagcggccccaatctcgtctacgacagctccctaccggctgcctcgacgctgacccaacctcgtcgacgacccttccttctcaccggaatggccagcagttcggggggattgtcaaggaagatgttgcgatgtgaagaatgtggaaagtactatcgcaatgagtatagtttgcaccaccacatctgcctgaagaggaaagatgtctggaagaagggcgatgtaccgtcaggcctgattgacggacaggtcatttacttctgtccggcctgtaacaaaccctttaaatggctcggcaatttgactagacactactacgtgcacaccggacagcgcttcttcaagtgtgacatttgccagaaggaattcttttccgcctatcaggtgaagcgtcacatgaactcgcatactggtctgcgtttcaattgtgaggtctgtgataaacccttcacctgtaagtacgcttgtgcctggcacatgcgacagcactccaactcctcctcccttgtcgagtgaacaaaatttgggcgacaaactctcgtctgcctgcattcatcactgcaagtaatttggcttgtattttgtatatttgtcctttttttcttaactttcttgcccgacttccttcgctgtgcagggttcagatcttctcgaccctcacaaccctgtacatatatgcattcacaccgaactgtatattgtctttccactctacccctatctgggctcgaacttttcaagaactgcgtccttgccctcgaaggctcgcgcctttcggctttttgcacttgcttttccgccgatgggttagctttatgtacacattccaggtgttcagaacggcagctgatgggctctgcttgcttcctgagcttcccctcccattcgtctcttctttgccttttttcctagacgacatcataactgcgacaaggttaccgctatgaatatactgttgccttcgtaaaaaaaaaaaaaaaaaaaaaa
>SS_cDNA_454_c1601
cgcatgtccaccgggtgcgcgccgatgccactacgctcgaaggccgacatgctgccgtttcgcatggcactcattgtcatcgcggtcggttctcccttgaagtcctcgaagcgagctggactccccgagtgcaaaaggcctgcgttggtggcctgtatcgcctcaccgtcaccttgacagtaactttgcagacaggtacttgtgttggcgctagaggcattgaagggaaatcccgtgggttgtccagaggatctagatggctgacttcgcatcgcaccagggccactgccaacaccggaggccatcgtgtgttcagagagggaagagccatcactatggctgcaccacatggcatcctgattcaagcgtttgcctttggggatggacgtttggtactgcgtccaattctgcccagagcccgtagcagagccggccgcggagccctgaaagggcaacatttgtgctgacggtggtggtggcggtgtgcctgaatcctgaacagagaggagtttttcatttgctccgagagagacataaagtggattcacaggaatcttgccattgagaggcacggcccaagagcgacccacactaggataaccgagaaccgaaccgttgggcatggtacccaaaccggaacccaggggaccacagacagctgcatcagtggctgcctgacgaattacatctgggggacacttgcatccaaagcggcaggtgccacgacaccgcttgcgtcggtactgtcgtttcagattgcaaatccaaaagcaggtgcagaggagggcggtaaagagaagcaggcagaggacggaaagcaccagtgtggcgatgacccatagtctggggctgctgttctcaatgacggcttcccagaagctggttggtttcttctcagtagcagcgctggaactcttcagctcaccatcggaacgcttcagttccacctgtggggtctggctgggcccatcgggggccttcgtcatctcacttaaccggggagccgatgatgtggttgtgagcggctccggacatcgtatcgattccacacagaccgcttgatcagctcgattagcggcttcaatcatgaggtggggagggttggctgtggtcacaccttgcataaggctcacactcaaagtaaattcggcctatagtgagtcg
>SS_cDNA_454_c1600
tgatccaggttatgtcctcttgcctaacagcacgaagagcgttcaaagatcgtctcactataggcagcgcctcgagtttctgggtgacactgtcatcgaaattattgccagcgtccatctcttcttcatgtttccggacctccctgagggtagtctggacgcttatcgccaggcgctcgtgcaaaaccaacaccttgcggaactcgccctacgccttggcctccacaaatttctcctttacactcatagtgttgacttctgctatgactccacctatgtttatgctcgatcggacgcgttcgaagctgttatggctgctattgcgctggatgctgggctggatacagtggatcgtatcttcggggctgtactttttggcaactgtcctcgtatccaccaagtctgggtacgcctcccgcctcatcccctacaggctcagtttcccgatggtgatcgtcagtgggcgactagcgttccaatgctcaagaaactgactcgcttggaggatcaactagggatcaagttcaggcatattcgcgtgttggctcgagctctgactgttcgaaagaccggattcaaccttttcacactaggcgataatcaacgcttggagtttttgggcgactccctcctcaagtacgtgtccaccgactacctgtttcgccactttccgcgacaccatgaaggccgcctgtctctgttgaagaactcccttgttaataagtacacacaggccgctgtatgcaccgaactgggtcttgataacttcatcatccgccgtgaagaaaatctccatcagttctcagcctcctgaccaacaggagcaacctcccacgatggttgaaatgcagtctgcttcgaccccagtcctacccgcgggatcgaatgctcaaaaacagaacgtaaagtacaaggctgatctgcttgaagcctttatcggcgccctttacgtggacaaggatatgacctgggtagaacgcttctgccaggtctgtttttggccccgtcttgtcgaattcattctcaaacaggagtggaacgacgcgaagtccaagttacaacagtgttgtctaacctttcgctcgctcaacgaggatccagaaattgcgcactacaaggtccttgatcacagtggacccagcaaccagagaatctaccgtgtcggcgttttcttccgtggcgttcgtcttgccgttggaacaggtcgttcggttcagtgcgcacagatggaggctgccaaggtggccttggaaacccaccaggagacgtttaagcaactggacttccagcgctcagtcattgtgaagcggtacaggcaaccatatatcgataaaatgttgaaccaacttgaaacttgggacgaagaactagtggatcgttttgtagacaatccagcggacggtctggaggacaatccgaagccttcctcattgtcctcgggatcacacactagtcccgttgactttcagcgccataaaggtcacgacttcaagaggcgtcggttggcaagtccgcccaacactgaagtgtctttcaccactgatggaccccggagttgtgcagataaggttggaaccgaaaatgaaccccagagttccgatttcgacatggacttggagggggacagccaagatgatgaagaaaaggactcagcggacgatggttcaccagctgtggtcactgcctcctcaaagtcaactccggtgttactgagcggaactgttgccgacttctttattggtcattcttcactgcgtggaaacgattaatagatgttgtctcaccctttcatgcttccgttctcggtcccacctctacaagaacttcctgagagtccgaacaacaatctttctcgaagcattaccctctctctgttcttcctctctgtcccccgatatctctcgtggtggtatttccctcggctcgagtgcattttaaaggcagaccgactgtcgtttctagaattttcttttcattccttgtccatttgcttttggctcgtttcagtggttgaaaacattttattctggcgtatgtgccagataatctcaatggtggggaaaatgtcacaaatgtttacccctgatgtcttttcttgagcttgaaacaattagtctcccactaatctcaccacttctcggcaatcgtccttgttcctctcagtttctcctttcgctcccttcagtttcttcttggtgagtctgggcccaacaagcctgtctgccaatgtcaggtaggtagcatacagtcggtaaaaaaggcgggaatataacgtcattggttgagactgacaaacggcgccttcttgtggaccctcgacaatcaaatgttgtcaatcggtgtcgcatttacgaccccttctctcccttccgagtctgtatgctcacatttatcatggggcatatttttgaatgatgaaacaaaaaactatcatgttttaatagacagcagaactggatgtggccgaaagtactggctctttgttacttattgagcactttttgttttatactgactcttcttagtatttcaaaaatgcgcaaacaccgaccgtcacagtctgtttgctccactgattttaccgcacaggaattacaacaacttacctttggaacttgttcttaagtgaacaagtactgatctggta
>SS_cDNA_454_c10997
aggttataaaagatggttaaaaggacgcaaagaaaatttgaaccgaaccaaataaaagcaatgaagaagcgcgtcaggtacaataagataccgacagcaaggatcgaaaagtgcatggacagcggtagagatagaatgaggactctatgaaagaagaatgtaggagagtgaaagttcccgaaacgaccccaggccgctagcaccggctggcgagcttgagcctgcacagaacgcacaggggaaggaatgcataaagcagcacgctattgtgacttttgtcctgggatagccaggcgtcgcgcaacaccatcggtctttagcttcgtaaacaggccacggtcgatttcagggtgctggttcaggtacaccacgaggcgcgaagggtagtcggtgaccacgccttgtccaccggcagcaaaggctcggtcaaagtcctctgtcgtgttacagacccaaataaagacaggtatgccccgtgccttcaggtgcgcaaacaatttcggtgacatcaaaacccagtcggtcagacagacgattcgccgcaaaatcacgtcatccggaacacccagacgcaggaaacgggggacggcggaaatccaggaagtcaggtattgtacgacgttaggcatccggaagaagtttcggatcagagggatttcaaaaaagtcatctttaatgggaagaaaaggaagcagaccgacataatacatgaccactatccaaagcacctctttgataggaaaaaaggttggaatgcggggattctcactgcggcactttttgttcacaaggtcagaaaaactgccccacacggtaagctcctctctgttaaattccttgatcatgtccgatatcttgcgaaccaagagatcattgtccactttaacgtcaatattgatgggaactgttggaaaggcttcgaaaacgcttctcaataaaggtatgcggcgggaagcccctggttttgcatgatattcttcgccgaagccaaactgcactttcacggacgctgagtactcgggcaagtcgttgaagtcgagatcagagacgcgaacatttttccctgtcccccgagaaagatcgttgtcatggctaacgacaacctgatcgtccttagtcagctgacagtcgagctcaatgagatcacagccaagttccacacatccagaaaatgcgtccatagtgttctccaagaattcaccggaacctccacgatgacaaatcattgcggctttaaatgctggagttcgccgcttatagagaagttgtgggtgacgcagaagaacgaatgacaggatcatgtacagaccaatgagtgctaagaccacttcaaagaccatttcgaattatttgtgcaaatcacttttttgcagggttagtcctgcccctgagacgtgagtcaaatgagaaccgaaaactattacaccctaatttttttaccaccaaacagccgcagtacagcaactgcctatagtgagtcg
>SS_cDNA_454_c11780
gactcactataggctggactttctacagtaccgatcgctgagtttgaggcagacgacttttcgatctgcgaggaaaatagatcaactcaagtagacgatgccattaattgcatcattaaacggtctatatctgacccttttgacattactggtggtctcaattttggaaatttctttggaacgccttatctggacctttgataatgatatttcagcgaacgttatcaatacggactttgataataaagtccaaaaggaacaaaatgcaaatcaaaaacattcaaacgtcgatgctataaagcgtttttggcgcataagtcaagctcccatcaacaatccattggaaacatatccactcgaaaaactcccaagcctccttacatcggacgatatccatatggccgacgctgactccgtatcagaagccacctccaaggatttgctcctgccaaaactaggatggccgtcgtcaaccgctcaccgcgttgccgataagagcgatgaagatacagtggccacaaactccatcaaccccttttccacttcagagtcctcctccctttcctcctcaccagttacgggtcacagtgacgactcgttggctttacgggttcccccttcggcctttgcaactatggggtcgtgcccaaccaagaactgaccaaccacaaaacgccagcggaaacgatgccaactgaaacagaggcggcggtggcggcggcggcggacgaagaagaagaagcggagtctggcgtcctggatgcctccctgcgcaacgccgaaatacaggccagtcttgaggccttcaaagctcgccatccgactcttccattggttaaaacagatgcatggggtcaagacctctgcacactgacgccatccttgctccagcgttactatgatgagctaatggcggaaaccggtcgggtttcagagcagctggtagcctcgttagcggagcgcgaagaactgatcctcttccgcgaggttgaggacgactttgtggtgttgcacaacgccatccaagtgcgccgacgtcgggctgccgaagcagtgctggccagaacaacccagtcggtcctcttccataagaagacaactcacctgacaacagttcgtcagttgcctgccgaccctcgtactggtagtctcatcgaactcgttagcctgcctccggacctggtagctaacggaatcggttcttcggccgatagcatgcttcgtccgcagacggtgcgcgcgccgggtgaatgccgtaacattagcagcagcaacgtccgaaccagcagtcgctgtccccgaggtcaccctgttggcgagcctatcaatctgcccagtctcaggtccgccctctcacgtctgggttcccgtctgggctatcgatcggtgtctacaagtcatttgacagccgatcgtaatgtgagagggcagaattatcaacagtactatgaggctggtagtgccgctgttggcttcgataactccgaaacgatgcagctcatacaagcggtgaagagtcgcaaaagtgctggaggacgaaagcatgctgttactctgccatcaccctatctaccctggcctcttgggcgcccggagtgcagtcaagtcttgcgtctggcatttcatgttccagctgaagaattgaatacttggttgcctccccgcctgcatattatcaaccgaatactgcaagctgcccttcaagaaagccaaaccacctctagtctgcttgaggagctttcaacatacgatcctgcaatggcaccagaacctacaagcaagctggtagattacggtttcgaagcatcggatgcacgactcactgccagcctgatgaccttcagtaggccagagaagacgcactctcgcaagaatgtcactttcgattggaggggaacgaaagagcccttcaacgtcgctgtcgccaactctaaaactttgatttctgccactcagtcagataaagccatttagttaaaccggctccccatcgtttgcgcctccttttagttttttcactttttatttcccgtcatgaaaagacgccttttctttgaattatttttctacatgtgaaagttaaacccgtactcctttgttgtcagcctaactatagtcattcctgctacatttctttccgcttacctttcttattcccatgttaacccgcgtattactgctcctttgcatttttttcagttggaactataaaaatatttgaccgtcatgtataaagctgtgcatttaattgctctccaaacttatcataaaattattttgacgaaggtaaaaaaaaaactaaagctgatggcgcgagggaggccctatagtgagtcgtattacaattcactggccgtcgtgcctatagtgagtcg
>SS_cDNA_454_c2260
gactcactatagggcctacggcgtcagccaccgtctcgttatggtccctcgagctgtccttcaaaagctgacatcgatgcaatattttcacgacttctatctaaaccttcaaacaaagcttgttttgactgtggttcgggtaaccccacatgggccagtgttacatacggcgtatttttgtgcatagactgctcggctgtgcaccgatccctcggcgtgcatattagctttataaagtcaactcaattagacactaattggtcctggttgcagctgcggacaatgcaggtcggagggaattctaacgccattaattttcttcaaaatgattctatatcaaatgacataaagcaaaagtatagcagcagggctgcccaaatgtatagaaacaagcttgaaggtcttgcaacgaaagccatgctatcaatgggttcacgtctcttcttagatacagaggattcgctcgtaaatgtctcaaaagatcctgatttctttgaagagcatacaaagcagtccctacttgaggacttaggtggcatgacacttagcggcacggttacaaccaacgctgcttctgttccgcctcacgctccccagcctaatgtggacgctgcgctttctccgttcagcacaaccacaccccagcaaccaaaatcggttattttatcaaagaagaaaccagggggggctaaaaagggtgggtttggcggagccaaggtgaaaaccgactttgctgcaattgaagcagcggccaaagaggaagccaaacgactagaaatgcaaaaacagcggcaacaacagcaacagaaatctacttccgccatgacggaagaagaggaggctcgaaggatatcttcgatgcgtctggcttatcaggatattcaagagaagcagataaaagaggaaactaccagggatccaaaaagagcagaacagatagaacgtttagggatgagcaatttgggtggccgaaacaaggttatctcccattctgcgctcaccgatctacaaacgatccaacaggtggacaatgatgtatccgactctcccctaaagtccacaaagccccacagtcgactcggtgatcagggtgacgaccttttcggcctaggagacagctgggttgacgtgagcagcgattggatggatcgaccaacttcaaaggcctcattctcttcgagtcgttttgaatcgggtggaatcgctgagctcctggctgatcagtcgctgcgttctggcccagtcaccacatcttattccagcccctacgaagagcgtaattctagggttcgaaagtcgcaacctgtagctgaaccaatttcgatgcccgaggacttgaaggaaaagctgaaaaatgccaaatccatatcttcagacgactttaagtatgcacagcagaacacggatgatgaccgatctcgtttcgctggccgctctgctatttcaagcgatgagtactttggacgagcgcctccaaaatatcagaccgactacaatgacgaaatgaattctttgaaagatgttgtgaaggagggagtgactaaggtggctacacgcctttcgtctctcgcatccgaagttatgagcacattccaggagcgttacgggtaaataactggcgttggctgcaatgtcttccgacgttgaagtaattgaggcaaagtgatcaacactctcggcccaaaaactgatatcttcctcccttcccttttacgcttcccagtataccttgtaaactgctctgtgatccctaatttgaacccatcttcttttctaatgcatctcatttctttttttcccattggcgtgcctctggcctcctggtttattcccccgtggaagtatctgttgtttgcagtgggtttgagtattctgaagagtcatccacttcttcgcctatagtgagtcg
>SS_cDNA_454_c15743
ctctgaaagaaacgtcatctttcaaattgtcaaagagtccaatgaggccaaagggatgagataaatgctgtgcttgatcagggtagaatgagcattacggcttgcatcgctacgttgactatagggcgacactgttctccttagcccatttcttgatgatgcggataaagtattccgtctgagggttgttggtattgcgcaggatctggactacctctcgaagcgtctccctcggctcctggccatcgattatcaactggaagacacccacacatgcacccctcttgccttcccagtattctggattgggatcaagacgttcgagcacgtcgaatgccttggcggcgtagtagaattgtgccatcttatagcagtcattggcgatgagttggagcaggctgaaggactctgcagaggtctccatcttcaggtacagctcccatgcagctcgagcctttctgttcatgatataacaccgtgccaaccagctgaggtagacgtagtcgttgcgaatgcgctccgactgaatgagcaggaagagttcttgggcctccttgtaggcaccgactgcggccttcgcctgggcaaaattgaagttaaagatgtcatcattgtagaagtagctctggatggacgtcaggtagatgatgacatcgtcgaactgatggagaaggaagaagcaggaggccatgcactgacgcccagagatggtatcgcattctctggtgagtcgccgaccagttggaagtactgttgagccaccttgaggtgctcccgcgaaccctgctcctggcacagcacggcattgacgcctatagtgagtcg
>SS_cDNA_454_c18109
tttttttttttttttttttttttttagtggaaattacgccaccttagttaaaaaaatacaattcccgtatcctcgtcaagacagaaagcaaataataggtacaccagggtgtgttgcctgcgaagcgcaagttttataagaaaagagtgaacagaagctaaatgcaacaataaaaaaggcgttttgatcgaaaaaagtcgatcaatctctctccagacccttcaagaaatccccagcatcaaggaggaggaggctggggacggatatccatagaaatgagctatgttgctgttgtgagggttttgttagtgacgaggaggaaaggaagaatacaccaagacagagacgacaacacagacaacaccgaagacaaacgcgaccgacagctgcattcccataaagaagacagaaatgaagcaggagatgataatcgacgcggagcaagcgaagcccttgagaatgttatccgcgtacttcacgactaaggccactactattccgccacccgactgcaatagaataacaacccaaaccagccaatcaaatccgtagaagaacccgttgctgcggagaacatcaccctcggttattaactgtccagaagtggcaaatattacggatatgaaggccagttcaaaattgcgttcccatagggattttgtcgactgcttcagaatcttttcgaagtagacggcagcaaaacccgaaagacatgacgccgttaacacggcaagaagaccggggacaagtgctgttgaagctgacgaagaatgctggcgatcagaggagtgttcagtggcctgaacaatcgcaacgccagcaaaaagcaggactaaggacgcccactgcggacgacttattgactttcccaagaaaaagacggagaagagggctgtagtaagtaacttgatttggtaagtcacctgaaagacagtggcgtcaaggcaactcaaggcgaaaaacaggaggctattttgaaagacgtagacaatcgcgggaacagctgtgcgaaggaaatcaatcggatctcggaggggggcataaatcgctcgctcaagcttcttttcgtagatcaacatgatggtcgatattatgactttcaatgtttcgcccataataagagcggatgaggtcataaaaggctcccgaccgccttgccgagaacagcgcatcgcaatagtgtgtaagacattttgaacagccaaaatgcatagactggcagatttaatgaaggaatttgacgccattgtggagccgacttcgtaaacctcagacaagacagcaaaagtatgttcttaaaggtaggcaaagaaacctctggtgacgttggaaggccccttggaccatacaacgaggagtgcctatagtgagtc
>SS_cDNA_454_c8589
cgactcactataggcgcggtcggaatcacggacacaaaaacagcgtaaatgggttcttcaaggtggccagatatgtgatgattcacaaccacccaccggcaacaatttccgggtctgcccgagcccctctcgatacatcagcactgccagccttcatcgactgtgggtccgaatttaaagccgcctttccgagcatgtcctgcgcctcgtatgtggagctcacgaatcggttacgaacattcgaaaaggcgaccggttcggtttacatcaagtactccagtgagttatttgggcctggcgacccgcaaaggtccgtgtgtcgctacaagaaactgcgttatgtgtgtatacactacggcactcgtcaaagtgcgccctctctgcgcaagaatcaacacaccacgaagattggttgcagttcctgcttctccgtgaagtgtgtacacgatcgtctgcatattgtcagctctgatatgcgccactgtcacccagtcgatccggcctctgccttgatgtatccaaagaaccgacggctgaatccaagagaagtcgctgaaattgagcaccttctggactttagtttcgacatggaagaactcaaaaaccacatcaaagaaaagtatgggaagctgtgcaccacgcgagacataataaacatgcggatacggagaaaaaagaagttacaacaacagcaccatccagaagaagcggaagaggaggaggagggggacggtgagctagacgtggctttcacaccagacgatgacaatggccttaactccgttggccgcgaggagatagcggaagaggacaatgagggaattgtggatgagagtaagtatcaccttggcgactccgacctcggtcccatggtggatctttgttatcagtcgcacacatcgccacatgtcagccctactgcaccagcccttgttgacggaagcccctcctgccaccgtatgctgcaggaggtccgggaggttgtctctctggctgacgaggaggacagaatgcgttatctggccaccttgcggatgctggtcaacggttggcgtcagggccgacatccgattgtcatcttccctgccgctaccgtctcctctgacgcatgtcttgaccgcccctcatcctcatctgccccatcttcccgtcaatagctaactttatgtacatatgtgtaggggtaaacttttgtgattaattgaattcttcccttctctcccttgttgcacatgtatattttcccctcccatgcagagttgcatctaataaccaacaatgaagcctgttggtactaaaaaaaaaaaaaaaaa
>SS_cDNA_454_c8588
cgaagtcgcagatagcgcaattcggttagctcagaaaataacttgaatccctcatagatgatcggcgttccggaggcatcaatcgcttccaatttgagatcaccggcatagcagttcggtagttcagagggaccatggttgtaacgctggaaccatcgatcactgcccacaaattgtacacgtccgcctagattacagatcatatgcgcaactgccaggtccagacccaagtgttgaatactctccgtggagatcatttgacgacgtttatttctggccaacatgcgcttacgtgcactctcagcgaatccttccatggtccagtcataataatttgtcatcttcagatgaaggctagtgaactggtcccccaaccactcatttgtattatccactagtccactgggaaccttttttagtgtaccatcaggtgtttttatttccacaaacttttgtttcacgtgaacagatctggtatagccagcatatggatcggcggcgggcttttcagaaaagaaccgaaacgaagcgacaaggatacgtggcctcgttatgaccaagggaggcaccggtgtcagacgcatctggcctatagtgagtcg
>SS_cDNA_454_c8587
gaattgaactgatatacggactcatatgctagtcgattgtctaagttcctttttaaggttatgtcgttgatcgcgctcaatctgaagagattccagagcttcttcgagagacttttcagttattcgcttaaggctgttcattgtctacatcaacgattgtgccaacgaactggactgcgatattgccatgtttgccgatgatctcaaactttggcgcgtcattcaaactgcggctgatgaagagaacttgcaggcaaacttaaatcgactccagaaatggtcaaatgactggctcttgccgtttaatgagagcaagtgcaacatcatacgagtcgggaaaagcaatccttcgaaccgtacgatttacagtctgaatggcattccattgaaagaagtggatgtccaaaaggaccttggagtctggatcacgccttcgcttaaaccctccctacattgcgcaaaggtagcgaagtcagccatgtcgattctgtacctcgttaaacgagcgtttgcagccttcactaccgactgtttcgctaaagtcttcggaacattcgtgcggccacagctggagtccgctatccaagcttggagaccctgggcggcgaaggacatcaacatcctcgaaaaggtccaaaggcgagcaaccaaacttgtccttggacatggctcactgccttatgaaacacggctgtcgagtctcaatctctttcccttgcactatagacagcttcggggtgacctgatactaacattccgcatactacgtatccaggactgttgtctggtgccaggggatttcttcgagttagcaaaaacaacgaacttgagaggtcatcctctcaaattacgtgtgactggagcaaggctagacactcggaagtacttcttctccaaaagagtagtagaagcttggaatagtcttcctctggatgttgtaatgtcggactccctggaggtttttaagcgaaagttagatcgatataatggtgcgagctacaacactaactgaaagctgcaagtgtgacgtcataaagtaaggcattaatgatactactagttatatttgagtaacatttccttgtttgttattttcgttcgagggcttgcattctcccattactcccatgctggggtcctcgaggtctcgatgcttaacttatttacacaccttggtgacaccgtgagtattcgcatcagctggacctggcgtccgtcgtccatgaggtgtatgaacgttatcccctggttcgaaccgcaatggaccgaggatgatctggacatctatttcaacctttgaaatccctcaacggacgctgcaatcagcaatggagcatcatgtgacctccgaaatgccccccgttggaccccctcccaagggcgacagtttttttctcctaaatatcaccgggagttttttttcactgtctgctctttttcaactttgttccactatgttggcctcgccaacatatcgagatactattttttgataccacaactcgtatgtacaaatagggaattcaaaggtgactcacctacatcccgtttactgtgctgatactgaagagaaatctgagatatgctccggtcattagtcattgtcggagaaggcgaaggccgagaggcgtttagctgcccgtgctgagaattctgcagcctcggtct
>SS_cDNA_454_c8586
ctgcgaagtgttacctcaattcgagagcaaattatggaccacttatttaaaaactaccagaaccacgaacgaccaggagcaaccgcgaaacaaacaacagaagtcacagtctacataacgatgacagctataacgtcagtcgatgttcgcatgatggagtacactgcagatttgcttctacggcaggaatggcaagaccctcgcctggcttggagtaatatcccgaagttcaggaattacactaaaaacctggtctctccggaacttaaacagaaactctggcttccagatctgttctttcgcaacgggaaggagggcagattgcacaaaatgacctgtcccaattaccttactcgcatagaccccagtggaatgattctatacagccaaaagctgaccatgcgtttctcctgccaaatggaactgcagacattcccaatggacagccaggagtgtttgatgaatattggcagctatggttacgaacttaatgagttaaaattcatttggcgcaaccacactcccgtagacctcacgaagaagatgcagatatccgagtttaatagcccggaagaggtgacagcttacgactgcagttcactttcctctacgtccaccggtgactatacttgcctggaggccaaatttatactatctcgtcagttgggttcttggctatcgagtatctacattcccaactttctaatcatcgtggcctcttggcacagcttttgggtcgaccttgacgccaagccggccagggttactcttggactgttgacccttttgagcatcttgacccaggcatcgggggtgtcctccagtctgcctcgcgtctcctatatcaaggccattgacgtgtggaacattgcatgcatcatcttcaacgtcagcgtcctcatcgagtttaccgtggcttcaaatctggctcatcgagtgaagaccgaggactggaaggatgacgtccgtaatgcggtgcgctatgaactgtcacgctggtgcacggcatgtcagcaaatcttctaccagcgggggccgtctgcctctggggtgtattttaactcggccggatttgctgacgccagtccgagcaggttcattgactcggccaaggcaaccgcgctggcgatgaagcgtgggaagctagagttctgcgaggaaatggaacgtcttctcattgaggctttcccttcagaggaagtggccaaggctaaacttctgccctcagacacctcatcaagtcgtcaggacctccagacacccaacttcgatgcactgagcattgctctgctgccggcggcggcggcggtccaatccaaggacgacgcttttccggtaccgcgtagtaatgatttgcccacaaggaaacccaaaagaatttctgaaatcgacggctacagtcgttttctctttcccgcctgctttttgctttacaactgtttttactggctttattaccttgtactggtgaatgaaatgtgaccacgagaatccgcaagcttataaatgtgtgtctcactgtgtgtgtttgaatgtccccctcatccatctagactgttccttccgtaaaaaaacctgccacaataaaaggtggc
>SS_cDNA_454_c8584
cgactcactataggcgttttctccgcgaagatgccgggctacacgtttaagagcattactgtggtgccttcggctaaggagttcattgatatagtcctttcgaaaactcaaaggaagacaccaactgaaatacataagcagtaccctataccgcgaattcgtcagtttttacatgcgcaaagtgaagacatgtcaacaatttttccatgacaagctaaatgcgatagttacagaatttccaatgattgagaacattcatccattttacgcagacctcatcaatgtactgtattcgaaagatcattataagttggcgcttggtcagataaacaccgccaaaaacataattgatggtattgctcgtgaccaggtgaagatgctgaagtatggcgattccctctatcagtgcaagactttgaagcgtactgcgttcggccgtatgtgtactgttataaagcggcaggctgacaatctgaaattcttggaggacactcgtcagcacctctcacgattaccatgcattgacccagacacacggacgttaattatctgtggtttccctaacgtcggaaagtcgagtttcttaaataagataacgagggctgacgtcgatgtacaacccttcccattcaccacaaagtcactctttgttggtcacactgattataaaaatctccgctggcaagtgattgacacaccaggcgtgttggaccgacccctcgacgaacacaacacaattgaaatggtcgcaataactgctcttgctcaccttcaagcagcagttgtttacatcatggatctgtcagaacagtgtggttactcaatccagcagcaagtttcgcttttcaatagtctcagacctcttttcacaaataagccacttgtggtggttgctaataaaacggatgttcgctcgctggccgaaataccggacgaagatcgcgagttgctcacttcactggtgcgcatgccagacgcggaatctttgagcccggccgatatggagaagccactcttcctcgaaatgtccaccctcactgaggagggcgtgatgaaggttcgtgcgactgcctgtgatgacctcctggcacgtcgagtggaggccaaactgagagccggtgctgccagccttcgtgagggttctatcgccaaccggctgtatgtggcccaccccaagcctcgggctggtgagtccccgatcgaccgcccgccggtgatacctcccgccgtcttagcaaagcgtaaacgcgcggcagaggacagcgcccgcgaagatgcaccaatggaaacggatggcagtgccgaagaagatgtgagttccgcgagacggccacgcatgacaatgcgcgaacgcgagctggccgagggtgacgatttctacctgaatctgcgtgatcactggttgctgaaaaacaaaaacgaaaaggacgatattattccagaaatatttgaaggtcacaacattgctgacttctttgacgaggaaattgaggccaaactgaatgaactagaggctcaggagcgggagctagaggacgtgggcttctatgaggccggcgatcttcacgaccccgatgaggacgacccagaaatgcagaaaataagatctaccgctagaaagatccgtgaggctcgcgctcttcgcgttctcgaggcgcatgccaggaagaacaaacagaagtctcgtgtaccgcgcagtcaaaagggcgtcagcggaacggagctcaaagttgaacttggcaaactgggtctccctgtcgatgtcagcaaggagatgcaacgaagccaatcacgaaagcgggccgcagtgaagcgcgcccaaacaccggatccctcgcacgtggccgctgtacagcgcaccaaccgaccccgatcgcgttccggtgtgcgggatgagagtatgcataaggtggctcgcgccaagtccctactggccctccgaaaggtcgccgccaagtcacgcaagggcgaggcagatcggcacatcccggacctcaagccgaaacacctgtttgctggcaaacgctccatcgggaagacggataggcgttaagacttctctgtcctcccctcagccatccctcctaacccccatcttctgacacaataaattgtgatgatttcttaaca
>SS_cDNA_454_c18106
tgcagtatcctgcccttagtccaatacacgaagcctagaacgatttggctgacgcttgggcccttcgtgctgtctgcctttccaagatatttccaggtttttcacagtgcctctttgcgacaattgttggcgaaaaagggaggagttctgttgtgaaggccagcgcattgcgcgtctgggcttcgttgatcgaatcgtgtcttggagacaaatcaacgtcctgcattgagagccttactaaagaaaatttcgtcaagcttggcctttcggaattcacccaatggagacatgacgcagcttcccgaatccaaccgctcgtccgaaaatgcatggaaatgctgtcttcaaatgtcatcgacttgtcttcctcagctgttgaacgtcttgatcatgcagttgtggacttcgcatccagtatatgcgttgcgtgctcaatgtgtttaaatcaacaggaagcctaccataaactgcaggatgatctagtttgctcactcataattgtggccacaaagagccactctcctcttcgacaggaacgagtgatagcaaatcccaaatctgatagtgcctcggcttcagctttatttcatttgagcaagctatcacagaattccatcgcgtctcgatgtgctgtcaacggctttgaatacatccgaaaactggcgttcggtgttttgacaaggtcctcatctgaactaaattctctcctggacttcgcaagcgatggacgtgcgtgtgctatgttattaaagcgcatgtgtggcttggtcgaactcctacatacggatggcgtcggttttctgatcgaaagtggtgactgtctggagagtctttgtcgcaccataatccgttttcttacttttgatctcgacaacatgcgactgaccgaccagttgtctgtcgaactcactgatctcccatcatcggaaatggcgccagttgttccagttcacctttttcagaaatttttcaaatacttccgtcagccggccattttaaatgatgctgaacgcgtggtcatagccctgacttcaacatgtgccaactttgatgatgtgagccagatcctgatggacctgttaaccaccactgaactccaaccggcgaccctgcaacttctttcggccagtgtttgcggactcgcgctgtccagtggcgagccctccgagaagatcagcctggtcacgtcgctgtttgaccgcctgtccgcagagcataatttcctcgacatgagcgaccccacagtagatacgacgacgcctcagggtactagtgcccttgtgagcagttggccggctggcaaacaagtgacttatgcttccacagctctgcccttaggagatcgctctattgtctcctccacccacaacctcaaagagcgcactttgaaagcctgtcttttcatagaactgcttgcaactgcttctcagatatggtgtcaactataaaagtcgagtgacggatgtgcttcaccagtggccacctatccggaggagttgcaacctcttctggtcaaagttttgggactggccaccggaagcggtctcttgtaccgctactgccgccaggccctcttttgtcatcttcccgccagatgtggttttgtcc
>SS_cDNA_454_c5110
cgactcactataggctgctcgactcactataggcgtctatagtcactttcttcggtctcgtgatctgcgaggaacgaactgcaaagttatcttctttgcaaatcggtattaaaaagagaatagcgcgcgaaaactgcccatatgtcgtcgaaaaatttgacgaagttgaggtaacctaccagggtatgttgtacaaagacaacacagaatttgactccaacgtgggcaaggacccatttaaagtgacagttggaaccgggcaggtcattaaaggctgggaccagggacttataggtatgtgcgaaggtgagaagagacgattacttattccggccgacttgggttacggatctgccggttctccacctaaaatcccccctgactcggacctcatatttgatgtggagctaatcaaaatccacaagttttctaaggagctgtaattatgcgtcctttttgagtgttcacatggctgtacttcccgtataaactatttcaccttgccttttcccacttttcatgttcatattgtaataaaatcccatcttaggaaaaaaaaaaaaagttactatataattgctcacatgaatgtacgactagtctcttaggcggtcccctcgtttttaaagacttagcagtctttgtctaaacgccctaaccgacttttggttaatgggcgctcttcgactgtatagagctattcttggtactgttcgtcttttgaaaactgctgcctctttcagtaacaggtttgccttcaatctttctgc
>SS_cDNA_454_c8580
cgactcactataggcctctaattcacgcacctaatggtcagggctacagaaactgagttacccaatgaactaaactctttttttcgcaatctcaaaagcgaaccttgttcagctaactgggattggcggaaaatactggaattactgcaatctggaagtcgccacaccaacgtgttccacaacctttttgaagcaggaatctatcacttgctctatgttaaagagaccacaaaaaattcaacaattaggtgtaagtcctggcataaactgacgctggagaggtcaaacttagccggtgcttctttcgcttttctcatgcgtgctggggccgttactaaacggagtgagagatttaaagaaacacttaagcaaatagtttatagtatagctgagtctatgcgttattgttttgaagggtgtggattctcatcggatgcacttcaggctctgacagtttttcaagaacacactcatggactcaaacaccttgtgcctctcggtaacggcattacggatgctagtcttcgatcgaaggtggcctttagtagaactgaacttctgtgcagtgcccttagagctttctttgagtggggctcaactgcacacatgccagtctgtgcccctctgatttccactctaatagcaactgttctttccgttaattgttgtgaccatcgttacgtctccttcgagctaatttcttgtctcacgcgtcttctacacagcttttcagttatcctcaattcgtttggtggcattcttttgccttctatacctgcgattcttacgggcctcgtctaccagttggaatggaattctgtccttctcaagtcccagccctcggtcgaagccatcctttttaggctttctgtttatcgcgcgctttcttcgtctgcttgtaatgcatcatatttttcttccgcggtggtgagaaggacgttttctcgattgagtgcagaagtgtgtggggatatatcctccataaatgaccttctttcaatacgccctgactatacctttcaaaattctgttatctctcaagacctccgaatgtgtatagttgtcgcagcactgttgcttgttgagcacatgtttgtccaggttcccttagtagttattacctatatggagaacgatgatgtctttcgagaaaacttcggtgatgactgcccttcgcaaaaattcaagagttcactcatgcatcttagcgtcgtgttatccgacttagtcaaaaagctgattttttttatgaataccgccacgttgtcggccagttcatcacatcttctgagaccgcatctgttgatatcggttcttcgcgtgattgaagcactcacgtcgcactcttctttcacatttggcttattggcctaccggaatttcgttcaacttcttttatgtcatgaggacataacagtacgcacctacgcgcgaaacgtatattcaaaatgtcttcagtcgttcaagtttatttgttcgcaaggggacaagaaggttccgacatcaaaatcagttctgacttgtg
>SS_cDNA_454_c4643
ttgagcaaccacttgggtgtccatctacctgctcacccaaataatgtaagagtataacattcaacgtgaaggtcaaagcaattatgcgcacaaacagcccagtaaagatggacagtaaagtatgcacacgttttgcttggcacaaaaaaagaaagacgcgctcagggggtggaaaaaataaggtactgtttaacagggatttgagaatacaacggttgcagaatgtgggcgccagctgattggcggaggtatggttgggacagcgaaatctgtaaaagggatgcatttgcaccagtaaggggaggagatggaacgagggtagcactatctttcctggaggaagagggtgtcgtttgcgaggaggccggtgtcgcgaagcggggtgtcgggggaaagatgagcgagacgcagtcgtggataggcccgcacaaactcatagcacatacacggatacccgagggattcaccataagcgttgagagtactgagccgcatatcggggtctagttctagaacctttcgaacaccagacggaaagcgcagggcaatccgaagggcttgagctgagttaggtggtttagggagttggaaagaagaggtggttagagatgctgaggaagagggggccgtggcggcagtgttcagatcaactgaaacgataacacagtcatccacgggcaaactgtggtcagggctcgtctcgacagaggttgcactggttaccctaccaaggcaatccattctacgttgacgaacggcttccatttctactcttccttttgccaaagcagtcaaccgtggggagcaaggtacacacgtagctgcggccgaggtactgggattgctaacggagtcacaagaggaagagcagccggcagtctcagcggcagaagcttgaagagccatttgcagttgttcctcctcagtgagatcgagaatagtgaatccaggactgagaggcgcctcaagttccgaatcagagggagtaaaagataccgaggccaggtgggaggagagattggagacctcattgccccgagaccgttttgaggggggatcagaagaggaatcctgagcgtgagttcggcgaaggcgggaaaggccctctgcagaggtgacaccttccgaggccatctcgtgcggcgagttcccagggtagggagtgtgtaaaagaaactcggtgagaataatgtgcattgaggcaggatctttgacgtgattccacatgacttcctgctctccattgacgggattgagaatgcatatctgtgtagccgaattaatgtacgagtggcgagttctgtacataaccccatccggagaattcacatcaacctgaacgaagatgaaattgcgcttgatcaggtccgctaccctataatccttccagacgtcgcggttcaaaatgtggcagtcgaagcaggcttcctcgtgtagactgagtaacagccacttcttctgtctgcgggctgcctcgtaggcctctttaagggaccccttaaatatatctgtgggtggggcgaagagctgacgcagaacaccttttttgcgtttattgacagcactcgtcgccgatgcctttgcttggtgagatgtcccattagtttgctcgagagaagcctctgtggtgctctgaactgcggcggacgatagtaagcaggtcctgtgtgaggttgtcgctgctgagtggctgtcagagttgtcaccagcttgatgattgcccgtctcatggttagattttacagtggaggatgtggaggaaacagcgccgttttccatgggcgaacaaagatcaaccaattcgtcttcacctgagccagaatcactagggctatcttcaaaaggtgaacggatggatgtagagaaggctgatcgtgttgcgcgtctaggggctggaatgtttggcttaggagtctttcgtaagcagagaacctattgttcctgagtacgtacctaaagcaaagttaggaaaacaaagcgaaagagggccactttacgcacatcggtgttatgccgtttttggtcacattcctttcaaagatacattgagaagggaagctc
>SS_cDNA_454_c6201
gccgccgccgcccccaccgccggctgaagactcctcggtggcagtgtttaccggcatgtccacgtctgagtgtaggcgttgcagcaggtcttttcgatcgctcaggttgattcggcgccccaactcgccaaggacgagaatattcaggtagcggttaacaataggagcgcgggggttctttataacgctgataagctcgtcaacagcagaattgatggaatccggttggccaccaactggggcctgtctaggcgattttacaggcagttgcgctagcagctccgttatgcagcgagccagatacggcaaagcgtcacggttttggacagttttagagtcagtttgtctgccagtctcctgcacctcgaccttagcgtcgtttaagggctgtagcaaccgtccaagaacaaactgtatcgtgagcttgcaaccgggctgactgcttcgaaaatggccaatacactgcattaggaagagaactgaatccaatgtctgaccgtggaggagggtggagtgggctagaacaacgagagggttgaggaatgcatcactggtaatgagatcaaccacgcagctgctaacggcatcaccggttttagaggaacattcaagcattgtggctacgagccgcacagtcccctgagaagtctgtaagtcatgatcggagatcagctgtggcagacaggctagaatggtaactaagcaagcattctgaaggacaatggaaggaaagtgttcacatatggccgtcaaacagcgaagtgctgcgattcgcagtattctgtccctcttgttaaggcagtttgccagttcggcaaccgtctccttcaagaagtctgtcaactcgatattcaactgagccgtgcaaattttgtttatggcccgcacagtgacgagacgcgtgttctcatttttcagacgagcaaggaggacgatgaggcactctttcagatctggttgtgaaagacggtcaccaaggaagtttaagtacacagacacactggaaacggccttctcttttagttcaaggtcagaggtggtggccttcagttgggtcataagcgcagggaagatagacttaaggtcgtctctggaatcctttggcctgacagttaattgctgcgcgagctccatgccatccagagcgacacggtagaaactgtccgatatggccattatagtgagcttgttaattagcccctgtaagtttgcaaaacacagatggtcgtgtgtttttacaagcagagtcagaaggttgaccatttcgatcttggccgtgtttgaggtgccttggtccatgaaatccgctgaaattagatccaggatggttcctaggtgcggccccaaatgacctggaagagcccaagccagaccgcgtaggagaaggaaggcggcctgccggctcggcatgttagccttcgcggtttgtcctgaagaacgacgaccaccagaaagagtctgaagactgacctgcttgcttatcgcctgacacaaaaccggcaacagtttgaggagttgggcttggggactctgggggtccatgagtcgcgtgttcagttcagccattttctgcgcccaggaagggccataaaaattgggtgcgtcaacacggccgtgcatggaagttactcgcgtcttgcagagcaagacactagtacaggcgaatatctccaatcggacagattctacacgctcatcaaaacgcgtcactaaaactggggcgactgtcccgtagaagtcgcccaggtgctccggataggaggaaatacaggcctctagacattttgcagctgcacgacggaccttccaggaagagtcctcgtcttcgtccgagtacgcctcatcgtcatcgtcctcatcatcactgaagacgtcgtcatcttcctcagtttttgcatcgatatccatttgggcacggttcttgccatccggatcaaaagcacagttgggatcgtgttgtaggaactccaacagcagggtcactatctctgtaagttttggagccacaaggcaggcagctcgacgtatgagaatgtccataacttggatgcccaactcccggatctcatcggcgtcctcgtcttcatctgatggttgtcgtacccccttcactgcggtcagtgcgacccagggttggcgcagaagatcgagcaagttgcgcagaagggttggtacctggtcagacatacgctgaggacttcttacaaggatagctaggcactgaaacagcgtcttgaactcctccagcctgacaggactcttgaggacagttgagagggcaggcttctggaggatgggcgtgtcagcaataacagcatcagaggatacggcgggagagatcactgagccaagtcggcacagcacgtaggttagggtggctgtgtaggcctcatccgaggccgtccacattaaggcgcccagggtctgcacggcacgcttccgcaagggcgaatttgagtccgatagggataacagaaggcattcgaggatatcactgtgttgggtcgtcaacgaagcaccgaatcttgttaggattgcagataggatttcacaggcctccatgcggactgtcatatccggatgccgaccgatcataagaaccatcggtttaacagactcctgggcaactaactcaactacagatggatttggttggagggcgttaataacggacttgagaccaatgccacatatgctccgtgcttgaccagtttcaccgttagccatcgaagatacaagatcagcaataatacgggagatttcctgactcgatacggcttttgcgatatgggaaagagcagttacggaaagactctgaacctccccactcttatctcgtaataagttcaggactgcttttacaatagattgctcattttccggatcaagtaaaagacttccattttgcaattcatttatcatgtcgttaagtgccatgaaccggatatcggcatcatttgcaaccatcttttcgaggaggctggaaacattttttgtagaggtaagacccgacatcctcggaacaacagcgtctagttaccagcctatagtgagtcg
>SS_cDNA_454_c9988
ccgtcgcggcagggtagctaccggcaacggcactcatgttgaccgcagcggagtggcagccatattgccaactgtgccgtggaggtcacgcgacatgcctgagttgcttgacatgggaaccatattctgcataaatactggggcaaagttagcagacagctgagacggcatgagattgggctgtgaggcttggggctgcagagttccaacaccagggccagatcgataagaattcggctgctgtggctgattgggcacaggaaagaggtgtccatgatgcttgggagttgatgccatggggttgaccgggaccagagttcccgggccgggagctgtagacttgttctggctctggttttggggatatctctgatgggtaacggtggtcgcttgaccaccaccaccaacacaccccccgaaggaggcatcataggggcgggagggggtgcgggcaccgcctgacgtgggcaaccgttacggtagaggaaggtggcgcaatcaaagtgcagcgaacagtgggcatagtagaaggcattcctgccctcagcgtccactacactcgggtttccgttgtaccagaggagtaactgtaggtatacgatgtgacccaaagtggccgcaatatgaatggcagcacgcggatcgtggcgcgagtaggcggcgttcacagtctcaggagtggcgcgagccaaacagaggatgacctgtcgagtgtcttgacgtgcaatggcgtcaatcagctgctgctgcaacggcgcctcaggatagggcagtggaggcaggaattcccggtgctcatacttggctcgaatccaggtctccttttcctcgcgcgaagaatggggatccggtttccgtctgttaccggcattcaagggcacggccgcctcccagactgaattggccagggtgttgccgatagcgcgcattacggcaatcgcctcatttgtccagtcgtctaggtgaagagagcgaacgcgggagatgtgggtgcccagctgacggtgaacgccactgcaaccgatgcagaccatctcacccaagttgaggctagcccagtccggatcagcggcgccacagtccgcacaacagttattccctgccaccgactgcagagcctttatcgtcatctcgtcaacgcgcatactctcgcccatcttttccccgctgccctttaaaccgccgggatcagagccggaggtggagtgggtcgtccagttgtgcccaccgccacttccggccaggccggcgaggtcgcctgaggtcgaggggctggcaccgtcggcttcggacagagctccacgt
>SS_cDNA_454_c9989
tgttaggaaggaagattaataatgtcgttaaaatagcattacatgcagtctcaaggcttccaaaaagcggaacaaaaaggaaaaactaagatcatgtgaagaacgaagagataaaaggaggcaaaagaatgactaagtaatagggttcatcttttatgtagcgtatcagcagctgctgttgctagcgccgagtattgaatgccaaaaacgcggcttggtagtttgcgcgatagagtcgatacttgaaagcagctagaggagggaaacgagcaccacgacgattgcctcgttcttttgagttcgaagagagcgagaaagcgcgcggagggataggcgccgggtcgccatctccgggggtgatcagtgccagtggcgtgtgggacgtttgggggggggtggtctagacatgcaaatgtgaaaagagggtaagcaggctggaagacgtcaggcgggagtcagggcgccacgaaaacaggtgcgctataagatggtccagggatcagttgactgcgatgatgatgacgagaataacggccacaatggcggcaaccgttgcatgtaggctgatcacaaaatacttgaaaatgcgaccagaaggctcgggttcagcaggtcgaggagtcggcgcacctccagattgcgtggcaatgcggtagttttccaactcgttcagataagccatacgtttgtttttattgcgtctgtagaatatgcagccgtgtatttccaaagtgatctccacaatgaattggaagatgacgaagaagatgagaatccagaggggatagtttagcgtcctcaagtgaaccccagcagctggcaaccttagtcccaacatcatcgtagggatagagaggcagtgtgcgaacgtgccaatgaagaagtggatccagttgaaatatggtctgtgcttgctgtttggatgacaacggcagaacgaggtgagaggattgcttatggtgagtcgaggactatgagaccaaggatgggatggatgtaggcctatagtgagtcg
>SS_cDNA_454_c11656
ccatgtatagcgagtatgagcgtgtgaaggatcaccgaacctttgttgaacgaaaaactgttttcgccggtcccctcttcgttgagcgctatgagcgcattgagcccccaaccacggtcatcatgactgcctccccccactgaggattccgcagtacctcctcgtcagtgagatactccgaaaaactgataaaacgcatctgtacaacaaaaactatgcccacaggcagagtacaaagaatgagatagaaggagagaattacaagcatgagggttgccgcgtgaaaatttgactgctccttggtgctggcgctgtgcccgctgtgctttgagcccaaaatcagttgttgatcgggtacatgaactgagctccgggagtcgcgttgtcttaagagggaagagtttcgactctttacaacgatcttcgaacgcacaagcttcccgatctctcgcagtaccaggacgttgaataccaatgtcgccagtggaaccaggagggagaacacgcactccacggtggataggtagatgtaaaagctggaatcgtcctgccaccgggaagccagaacgcactcaccatcaacgatttcccaggcggccgcataaaagacattgaagctgatcacaattagagccaacgcagatacgccaatcagtgccctgcgagaggaacagagcttgtggcgtttaaagggataacagatggcaatccagcgttccagtgtgaagccaaacgtcaaggcgatggaatagtactgcaggaataagaaaactccctggaatagctgacagagaccattcactgtaatgggcgattcaaagaaaaggaaacgtcgcatatagtcactgaagaggaggagaatgaggaagaagtccgacagggccagagctgccaggtaaatggcggagctgttctttccacgctgtttgtacgacacccagatgaggaatgaaatcgcattgccgatgagaccaacaaagaaccatgctggtgaggcatatagcttcagataataagcatccggtacaaaacgcttcagcaagtgaccaccgggatatctctggtagatagatgtagagttattctgggaaaagtgtgtttccattatcggaactcacggtattccagcaaaacgggttccatttatgtgtgtacctgatgcctatagtgagtcg
>SS_cDNA_454_c9459
cgactcactataggcctcattttacgcctttgcctcttggtcgcagtttctaccattttagccagacattctctaataatgcatacctcagaaaacgagacggaaaatggctccgcgcggtcattttgggaaccgaagcagtattctcggacggtgaaaagattggaaacggccaacaagctgtgttcagaatacgcccttatgattcaggagcgctcagacattgaaaaagcatacgcttctaatttgcgcaaatggtctcagaggtggaacgcatttcgcgaaagtggacttgaatacgggacaggagcaaaagtatttttgggtctatgcaccgaagccgagaagcgtgcggatcttcattcgagcattgcgaatagtttaaccgaatcggttcaatcagctgtgaaagcctggcaaaagtcgaatttccacaaaacatcgatttcctcaacgataaaggaagttcgagctcttgagtctgaatttgaagccgcccagaaggtttggtacaagcgcttcaaggcagtaaatcgtgcgcagaaggaatactatcatgcttgcaaaaccgtcggatcactgcaagttcaggtgcaaaatgccaggaatgaccccagtggcacccccgaacagcaatcacaccagcacgacaagttacggaaaattgaggaaaaactgacaaaagccgaacaagacaagattaaaaccaaggatgcttacacccatgccctgagcagccttaccgatgaaaatatgcactacatcgacgagatgaccaaagtttttgagaaatcacagaggtccgagaaggagcgtttggatttttttaaggcccaggcgcttgagatgcacaaatttctcgatctttccaaagctcctgagtaagtcgttgtcgtcgacgtcttgtgaaaattcatggttttcatttttcactcacacattccatgctctatctttacatgcgtttcacaacctccaatataactttgctcgctgttgccactaatactaaaacaagaaaacctcgttatattgttcgaaatacagacaattgtaatgctacgtacacacctgcccgtgactgctacaccctattcctcgcactgtgcacct
>SS_cDNA_454_c11653
aatttggaggtatgtctgaaaacagtttatgaaataggaaaagagaggatgcgaacagctacattgtttgtacaagtgcagattaggtgcgtccagatacacaaatataggcaactgaaaaggggattgggagctgggtgttagaggaagctgtacactcggcccattccaccagtagtgaacgcgaaaaatagcctttgcacaatggacggaattttattatcacgtcgacgctgtgtcgtggtcttagcttaaattttcgcgctgaaggtttttatgagaaagaacggcgacaccagctgacccaggcgaataaccagggggttcacatgcgataagttcagcaaggagaccttgcaagaggagtcgcttttggtaaatgtggccggagaaccaatgattcgcagcaaaacaggcacatgtgggcgtccgaggggtttcaggggcagaacggcagccgtcgcgggggactttcacttctggatagggtttgggctgcagcagagttgacattggtagccgaagacggtcgacatcgatccaactgacgaagaccggtagatagagtggacacaggggatgtgtaacctacggagggtgaagaggtgggacgagtttgcggagagggctgtgacatcccaaagacttcggtactgttagactgctttggggactccacacacctcaccatcagcgtcagaggcggcgtctccttgagctccgtgtgaagccactgacgccaaagttcgggacgaacagatgcaatgggggcagtcgacacctcagcggtaagaaacgaattttccttctcaccttcccctgtcgcgatatcaatgaggtcaaaggtatggagacgactgccagaggtgtctgcacgacttgcgtcagaacatcgttttcttccagcatctctgcggtaactttcgcaaaattgttgtcgaattacctcgtctccgtggtagaagagtacacgggcgacgattggttcacccgttatagtgatgtggacatcaacaatctggtttggggccaggaaaaagcgatcaggtttgacggtgagacgaggcgcttgtaattcggttgtaacgtccgtggcagcagcggcggtagatttgactgtctcctccttccatggggagtaacgaaccagaacccaggcggtacgctgaccccagttgcttacaacgactcgcgtgacccaggccggctcggttgcaatgactgaacctgacgatctgtggtcccctggggaggggagatccattcgtggcggatggcagggaaaagccactgaccagaaggtgttctcatctacccgcttacagcagtatatgtcgattttacttgactccgcatagccaatgaggcgcactttggagtgaacccgattgggagtgtcgacacgcagttgcagttcaccgaagtgccactgttgaccggtcagggagagtagaccacgccgatggtacactgcagttctgctggtagctcaattaggcgtccgcccttagacgggagaccgcggtcgtttagaagcatgaagacgtcggatcccgaggtgatttccagtcgaattctaacgacaccgggaaacttgtgtttcagaattaagtattgactcctgctagagtcgtacgacgaagcaggccaaaacaaacacttggtggtggcaaaaagcgatgcagtagtatccgacctctttcccagcgatggcggtggctgtgacgacgacaaaagccttgggtttttatcaactgcccttatcggtgcttcatcggttgacggctcctccattcgcgctgccgaggagtcatcagctatgactccgacctcaggagttacaggagcagaggcaacacctggaggggagagatcggagtagtgtggagttgccgctgacggctctgggtctgcagtcgaatcattgtctttaggaggagccgctggcatctcatcctctgtgcaaaccgaagcagtggtaactgtctcagtttcctcaatgtcccccgcacggttcactttttggagtccttcacaacgcagtcgaacgcactttgaggtggaagagagggagcgaactggttgcctatagtgagtcg
>SS_cDNA_454_c9980
aacaataaggtgaatttattactcaggacagtttagacaggtggaaccgcaaggtacaaaagtgaaagagctgcaagcaccagttggcaattgattcttcgagccctgtactcaggaagatttgcttgctaggacttgtaaacacaggcgaagatgcaccatgagaccacagctgtctccgcgtaggcaaatacctgcgcccgaacggccagccgcaggtcagtccctgtgcaagtcagaatatcttggcaaacgggagacttgagggcgcttatcagggcccttgaggcatcatgatgaagcaactgaatgggataagccttgaatgtgtagccagaaggtacatagttcttcactgcagccgatacaaacttgaaatcccgtcgacccggaatcagaacgacctcctgggtttgggcttcattctcaaaatcaaaaagcatcggtaaaagtaactgggcaagggcatcatcccagggagtagctgtttccataaagacttcgtcgaaacccggcctggcggttagaaggagctgatttcgtcgccactttgtagcggtgtccttcagttgtgtctcgagcagttcactgacagcagtagtatcaatcgatggtggcaaaagacgctgcagagccagagaaccatccacaaagaggagatccatcgcctccgcagcaaacggacgccatgattttgagtcccttaaattgagggaaattgaggagatagacgtagtaggttggatgttggcgtaaaactcccgatggttgtaaatgcagtcaatggagtctgaaggtccaattggggaatctgaggcagaggtcgatttgaattggcccaatcccaaggcacgccagaaatgtgccaga
>SS_cDNA_454_c9981
gccatatatttgcgactccgtttatttacattcagtaacaagtacatagagaggaagctgccatgacgaccgtgacaatcagtgaaacaaggagaccggatccaaagatggcaatcagtacgctgaaacggcgaatgtaggctctgagagttgggaagcagcccctgtagtagagagcatcgttatgcggcccgtctgtgaatttgggagggccatatggccaaaactggcactggtagacattttggtactcgtctgtcagctggcgggtcaggtagtctagttttcggtagcagcaggtcttcggtaccatgatgaatgcaggattcgactcggatattgtgtgtgcattcagatatggcatgtcattagtattccggaaccattcggagttgagatacgcgctccagccactattctcaacagcacagcattgcagataactttgcatgtagtcccagacgtaggtgctcatggcagaagatccatagctctcgtttaggctgcgcagcataacctccttgatggtgccctcggaaggatagggaaagaagatgatgaagacgatggcgatgatcaccagcatgacaagaatcacagcgccaacaagaagcgttaataggagaaatctgttgccagttgacattccacagaggccaaacagtgccagacatgcggtacagagactggcaaagagaaggacatacacaccataatagtagatggtggcatcaaaggttcgagacacctcgccgtgcgtgaggatcgtcgtcagactgatgccaaatagaatacctccaaggataagacttgtcacgcaaaagagattgcccagagagtgtatgaagaagatacaggtgcagagatgatccggatcctt
>SS_cDNA_454_c9450
cgactttttttttttttttttgattggcttgttgttttctcatgtgtaacaaaaggtggacttcgtgtaaagttcaaacaaaagtccatagcaaagagataacgaaatatgaaaaggatttgatagctcagttttcagtcgtgagcccaaatattggatcggaatcgaaccaactggccccctccatcgatatttcctcccgtcgtttgacatctgccggcccctttgtatgcgatcccggcgttttccgcaggtttgaattcctagtttgcaaaggcattcttccacccactagtggggtcctcctaatctttggtgtgataggcctgctttggggttctggttcactatccaaatcaataacgtcgtaatcagccgtctcggccctcggaggaggcgtaggtgaccgagcaggagaaaccaaaagtactcggcgtcgtttgcactctgatccaggccgcttaagtattccctttggagtattctgtggagtttttaggagattcagatgattaagcttctgtgaaagtaagggggacttgggtgtttgctgtacaaacgtctcaatttccaccggtagttgggtacttgctggtggggaattctctattacctgatgtctgaaggattcgaattcctgctcgatctttttcaatttctgcaattccatttcttgtgcagaaactttttcgtccaactctttcttgttctgtcgaaggttgtctaattcttcacgaaggctagcaagagtctcggtattttcttgcaagatattggccttctgaacattctccttctctagtttgttcatgcgctgagttttcatgtttaattgcttggaaagttccctcttctcttgagtgcattccttcagttgcttgataagcttctcaatctgcgttccactctcagcaatctttttctcagttctcttggtcatttttttcggaatcattttgctgtgtggcaaggtttgagcgcaggccctcgagttctctgtccttcaatcgaagcaacttatccatctcctgctgctgctgctccatagcgtaaagtagttcagctcgaatctcatcgtttcgcttgacggcagccattcgctccgcctccgccaactgaagcctttctgtcaactgcgcattctctgcatccttccgggcaactaactctaaattctcacgcgccgaattttgaatttcttccttttcagaatcgttgatgcgaactttatcctccagttcctctactagccgtaggcgttcttgaagttgactctcaagtgcttcaacttttgtgtttttaaactcagcctgtttcttcgtctcttgaagtttagccctgagtttgacttcctcattttccaagccttcaactttttgactagtttgtctacgtacgcagtttgctccgctgctttgatattttccattgccagcgtagtttcctgctccttacaccgcatctgcagacttgccaaattttcttttagttcttcatgtttttgcagagtctgcataagtgtggtatccagagttttgtaggcttcctcaagctccttaaacgctttagctccatttttaacctcgatcttcaatttatcattttcaatcttgtagttctcgatcagggtggacagttcgttaagctggtgggattttgcaagctcctcgttcttaagctccgtgatcctttgggacaaatccttttcacgaccttttacagactcaatttccagttctgtctttatcaggctcattttgagattcacttcagtctgttcaaagcactttaccagttcattgctttcactaaccattaatatgagttccaaaaggctgtcagtccgtttttgacttcaaagtgtgcaaagcttcttcatagtgtgtcattgagtttgcgtactcttcctccaatttcttcaccatctctttcagactgcgcttttccagctccaatttactaactgtaacttgtaagctggtgactgtgtttgtgcgctcggtgatttcattttgtgcagcctgaagcaagtcattcacgtgatgcagctcatcagtcagttgtgaacatttctgctgggcctcttgtatttggaagtccttttgagaaattttgatttcggccttcagtaactgcttcctctttggtatttattga
>SS_cDNA_454_c9451
aaataagcaggagaaagggaataacaccgacacacacacataaaatcaaaagataagtcaatggatttgagaaaaggcgagttaaaccagtgaatcgcggggaccgtgtaatcacttggaaccggtgagttcagtaaaacaggcatcacagacccgaagtggcgacttggaggcaggcattgtggcctttttggtagaacaggtctgacagaagacgtctccgcaccgacgacagtgatgcttgcgtaggctgagggagaactctcgctggcagttggagcaggcgctggctgactcgtcggcgacccactgcctgctggtcatgcgttgttgcgcaatctgcagagtctgattttgccgacccagatcgaggactatgcgctgaaggctttccagctcctgatggcaggtgcccaaagcagcctccagttgcccgttcttgtcttgcacagcaataaactgatccatcagggtttgatgctccagcaacgtggagtccaatttcgtctggagaccggagagggcagaaccttcggcatcgcgcaacttctggcacacagcttctagctgagcaagcctcgaggactcctgcgccagagactccttcagcgaggtctcgcagccgagaaggcgtgtgatttcagtcttcaagtcgttctatgtgcgggaacagaa
>SS_cDNA_454_c11874
gcgacagatcatttagcatcccctcaaagaataccgatcggcgcttacgaatgccagcgggatctccaggtgacgactcagagcttatgaaggcggcaccggatcccaagttgtctgccaacatacgccaaataccctcaccggcgtcagaagatgcacgaaacggcccagggggtagtggcggagcagctgagcattgctttcgcggtcgaagccacgcaaaaggtgcaaccagcaagagcaaactttccaacaattccgctaacctaatgggtgatagctcagagggtgatgaagatgatgaagatgatgaggaggaggatgaagaagatgacgatgatgagacaaacaccgaggtcattgaagggatgtacaatcctgcagactacgagcatctaatcgtctcggctgaagtgaaggagatgttccactacattcaaaggtacaccccacagagcattgatctggacaccaaactcaggcccttcatacctgaatacattgccgctgtcggggacatcgatgctttcctcaaggtacctcgaccagatggaaagcccgataatttgggcctagcggttttggatgagccctgcgcaaatcagtccgatcccaccgttttggacctgcagctgcgcgcgatctcaaagcaaaaaacttccaaggaaatgattgtacgaagtttggagaacgccgagaaaaataccaaggagattgaaaagtggatcaagagcattggagagttgcatcgatccaaaccaccaccagctgtgcattacgtcaagcctatgcccgacgtctccacactgatgtctgagtggtccggccagttcgaggacgttctgcgtttgaacatcttgcccacggcagaaatggactgcagccttactgactatgttgatactgtctgtgcaattttggatattccggtgtacaataatcgaatccactctctgcacctcctgttctctctctacatggagtttaaaaattcgcagcatttcagacaacgaaaggctgaaaaggtgacgacagacgttgaggagaccgcggtgggagtttaaaacagacagcattgcaaaaatatgcatatactctcttctggatggaagccttgcagctttcaaattctccatgattcttaactccttacgtgacagtgttttgaatgtgctactctgagtgcaaccttcttgtcctgtgccattttaacatgtttttttcgcaaaaaaaaaaaaaaaaaaaa
>SS_cDNA_454_c9457
cgactcactataggcaacgcataccacccgcaagatgtcggccgctacgacgaagacaacgaatgccaaagcaaccgatacaacggagacgagcattcccatcgagtcggaggcggcggagcacgtggctaaccgctttaaccttgacctgcatgacttagacaagttcaccttccgtgaggccagatccgacacgcagtcctcggtgctcctgctgggtcaacgtgtgcatcgacagtacatgagtgaatttgtgctgccggatgatacgcgagttgctgtgcgtcgggttgagtcatcctttccctcagaccacatgcagaccgtcatggtatgtctggccgtgggacatccacaggatacgctgtttacaccatcggagtcgagttccactaccacgttaaactactccggcggcccgctttctgacatgacggaaacagatgagggaactgacgccaactgcgtcggtcagggacggcggaggtcttatggtctgcagattgccgactacctcgaagatgacctttgggccgcgacgatcctcgagtgtgactctgccaccaacggggaactgctacggcaactggaggccggttgccgtctggatccggacgccttccgcatggaacgtcttcagcgcagacgcaactggcgaaccgtagttgacatgccgaaggagactcagacacgcaacctaggcttgacccgagcagatgctgatgccgagtccaccctcaccgaaaccacgtcccttggctatccagacgaccgcctcgtctcgcctacctcatcgacgtctggatgtccgatgtagaagccttcgtcctactcggtcacgtctacgaaggatctgcctctttgccctccaaaagaatttcccttttgtaacaatttcgtgcgaaacctcgataccccccccctttctaccttccactctcaaactatctgtggtgtagggttcattactgaaacatttacaatggttgcatttaattaacacaaacgggtctgggtaggtttatatgacagccagcaccgccatattcactgtaattatttaaagaagaaggctttatttttgtacgttactttaaaaaaaaaaaaaaaaaaa
>SS_cDNA_454_c11876
tggtcaaaactcagattttgaggaggtcggacagcaggcccctgcaggtggcaccgagtctgacaatgagaaggatgcctctaaatcagaacgaaacagtgccaccagtgaaacctcggtacgttcgaggccgtcagcccagccaaacagcagaaggtaaaagccaaatttgcaccccgcgaaatggtctggcgccgatacatctccaaggaatctttgctgcccaccgtaaatgactgggtatccgagtggaatcaccacaaaaggttgcgtcgcctctttatcctcatgaatttgagcgtctgcatttgtctcttcatctctcgcattgtatccgccgccataatcgctaatcatatgaaaaaattcactcatttacggtcattcacacgcttccccgcgacgtctcttccgttgagcaagaagaaaccgagaagccacactttctcctcaactgcgccgcagtgtaccccaagtggactgggttcgaagattggtacaccattgaagatatcccctacgcggcactccctcggcgggcggccgtgttcgcgaggtctgccgttacctttaccttcaaagaatgctacaatgcttactgggcttccgttcaccccaagaagcgagcgtttgtgaatggtcagttgcgattcattagttcgcaatcagccacagggggtgatgtttgtctccaactggatcctgaaaatagaagagccgagtcgagtgcttctgtgagcgcctgtttaaccctgagtctgatttacaagcatacacttaagaagcgaggtcctggcttcatccgaactgacgagccgagtctagaattaagaccaattcttgtcttcgtgggtggcgattccatgctctacaaccgcccccgacttatctcaccctgggtggcgcaagaaatggatttcgtttatgtggctatacgttatcgccttggtgtattcggatttttcggacttttcagacggatgatgccggaccgaatcacgcggtggaggatgtgaaaagggctttaacctgggtgtacgagaacgcagcacactttggcggtgatgcccgccaaataactctctttggagagaactctggcgccaccattgcagccctcctgatgaatgctcagttggagacctttgaaacgaccaacacatcacgaattgtcctaagtaggaagaactgaaaaggaacaatcaaaaggatctcacgtggtgattcacggaattctgactttagagtttctctgttgcctagacttcaaggcacatttctgaccctgcacacacncaaaacgcgtcacttcccccactttcacggcagaactgtgtagagtactaaatgttccaccttttttgcaataaacagttccgaacacgtgctttcagcaaaaagcaggttctgcacttcagaaacattgagaacagagtgcggcaaactgtgtgtggctaaaaaactgaatccggactttcacgggtgtttttaaattcctcccaggaaagctatatatagtgcctatagtgagtcg
>SS_cDNA_454_c7859
ggcaaccaagtgatttttcttctatcttaactataccggacattcgaaaccactgtcattatcaccagcacaactgctttcgtcgatatctgtcatcgccgacacctcccgcttcttcgcagctgctgtcacccgctacaatgctttttatctgtgagggagggcgatttgtgcgtgtgtgtgtagggggcggtcctccgctgcctgtgtacttcgcaattgtaatacgactcactataggcatacgactcactatagggcctccctcgcgccatcagtcagtttttttttttttttttaatcgttgaaattaatgtataggtaagataactgaaaatggggaggtgctgtttcacagcatttcaaataagggaaagtggacaaggtacagaagaatgccactgaaggcagttggtgtatgaaggtaggtctttgggcgtggagaaagacgctaagctgaagattagcggcagatgcctgtccctcacgattcaggtggagtggagtcctgttcgctttcaaggctgaattccagagcgctggtgctccagtccccatgaccgctaggcgctagcgatggatgtgtcaactggatgcctgaggactcatccggctcctctgtctccattagaatgagatcctccaggctaggcgggctgggtggaaatacgccatcccagtgcgcctccagggagagaaagctggaggattcgggatgactggtggtagtctgttgatcactctcaccacctggtacgtgagctgtccttgcacgtgttgggaaaccgcggtggatgagggaaaaggcacgactaaagacagtttcggcagtgtgtagagcggcgtccatgctgagtgttgtgtccaaaccgggaacaactatcataggatcgacggctctgtgatctgctataggatttgattcagaaaaccagtgtttgaagttcttcgcgacgtttgagagatctgggagagcgaagaagcaagcccaaagcaactgtggtttctggggggcgacatcttttcctttgcgataaaggatgtcgatgatcgggccgaagaggctacgggggtccttcaactcctgacatgcaatccacatgtgcgcaacaaacaaattggtgttccgttcctcgaccgggatctccagaagaaaggccagttcgtccgaattctcgttaggaggatacggcaaagtaagaggcagaagggaaatatcgtgaggtttaaattcctggggatagatagaggaacttgagatgaggatcgcgcgagctaaccaacggtgcacttggggaaggacccaggcagtgggagaattgagtgcggagacgaggaaacctgaggtctttatttcttctccactggacagcttaatacacagtcttcgtggtctcgtagtcgaactgtcggccgctggcgtcgaggagaaaccggggtctggcagacgaatcacattttcaacggttcgatgaagacagtaaacgcacgagaataccgccgacatcctgcaaaaagcttgagggatatcagcacagccaaaaagcggccatagaagaggatagggaccaactcggttcattgagggcatcgtgcgtcggaacttgggtaaagcatctctaagggtgatacccgctgaggaaagagagagacacgtcacagtcagctgagacgtgaatgagtcgaaaccccgctgattctgaaggtactccaccaatggtcggtcaagaaaggctaaaatgaaaaaccacagatataatagccgaggagttaaagatgactacgaattttaataggcgaatttcaaagcaaaacagtttggaagaaacaaggggacggataaaggtaaatcaggagtttgaaagagttaacgaggtcgggcagcaccgatgtcatcctcattgttttatttctattcaagcacaacaatctgaat
>SS_cDNA_454_c7850
tctgtcggagtgtcagggggtgcgaaagcctcttgccgagtctgcggagcaacaagtcaagcaatcctccccctcgggagacgagtatgtgggcgccacgagaaccaataggcaaaagtattagagctactagcgctagagaagacagagagctaatacagcagtgtcaatacaggtgataaaataccgtcacgtgcctgcataatacttttttctctcagtcgcagttgatagctctttcactgtcgacagtcacctctttcaagattgttgaaagattaacaggtagcatgaccccgtgcaatgaaaactcaacgcgtgaaagtagataaaatgtagtcaaaagaataaataggtgttgaggcaggagggaaataccgttttgtgcggataacatgtaaaagtacgccaaaaaagggagtgacagagaggccggaggttaccaccacgaggttcagaaatgcggagggccggcggaaacggggatacactttggagaacatctggaggagccggttctagcagccagcgaaagcaacatcgcagacagccgtgggaagttggctggagggtgaggtgaggggaatgaattcagcctgagtgctgctcaattccgcgtctcgttcaatgcccacgtacttgagctgttcagtgggtccgtaacggtagtcgaagaacaactcctcacctgcctgtatagctcgtttggcgaagatgccgattcgatggtcgccgttcaccatcattacctttgcgtagcagtttgggctgactgagtggttcgcgaaacgaattttgtttcctttgcgtgtcgcgtcgaccacgaaatcccgatttaggttgaagaggaagctgctcatcgtgcgatcgtagatctttccccgtctgtcggcctcgtcctgactgatgatctcgccacagtactcgtagatgaattcattcttctccgcggcctgcttcaggtagataccccaaccggccacatcagaaggcgccagtaggaggtgttttcgccaaccacgctgaatggccacattgcgacaagtggtgcccggcgcaatcggcaagcgatttgtgtcggtttcgtttcctccaccagtgtggggcttagcggtcacaacggagcaggacttctttcggggtccggtggtagcagcagcaggggttggcccgggatcccggctccacatgagaggcacagatccggatcacactcccggactgccaacatgcacggacagagacgtgtgttgcactgacctcgacagcgacatccagtgaagcgatttgaacagtcactggggcattgacaaaacttctcgcagaaggtgccggcctgacgacaggaacagaattcattgcatcgactgcccggtggtcgcagggtggaactgatgagcgaagcatccgctggctaactccgatccactggccgcctgccccatgtgggaacccgagtgtgtagtgtcctcgtcgtccaagtggtgatccgagtctgtgcgcggcaggcttgggtgcgctccagacctccgagcgccgagcaggctcttcacagtcaaccgtgaccgctttttcttctgttttcgtcggcgcgtcgaattgctgcccccgccgacagccagagcgaggtcggtgtggccctcagaggccgcctggccactgtcagatgcggcactgtctatttcgatgacagggggacatccgccattggaagcagcgcagcaatcgaggttcagtatttcctcgttctgattggttaccagagtagtttggccagcgtcaggtccgagaagagaatttgcctatagtgagtcg
>SS_cDNA_454_c7854
tctgcggtcttcttaaaatttggagcttcgtgttcgataaacggttaattttaaagaacacaccgcagtcttacctttacctttgcggatttgttggtccgcgttttcaggatatggagttgaacgatttgagtaaagtcatcatcttggggactcaattactgactaattacctgcatatcttccgttccgccgttctgtcctccccgcactggtacctgcaaatgctcattgatgttgtaaacgcgatcttcgacaggttccaaacggcttccagtgccgaggaactgagcgtgatcgagtcggcactctgcccatgcatagcagccgtcagccgcacatgggcctccctccgagcggaagaaccggacacgcgaccagagttgtcacgatgcttaaaaggcctactggacacaatagtcgttcggattgccaccttcacggtaggcgaacctcttgttggaagtggtcagaagcgcaagtggagggcagttcccacacagactgcaaccgcggacgccaagtcgttggaagattttagggagcgtggtaccctgagcccaagagtacgcaacatgctcaactctggcttgctataccctcttctccaggccgtagacccttgggctctgcatcagtccgtcatcggcttgaggcctccctccgcacgtgaagtcctccgaaatcttattggctctctccgggaaaagaatgtcatatcagaagtgcccatcgtttcgcgcacacctcttgctcaggcagccgttggcggactgggtctgagggctaaaatgcgcaaaagacagcggcgtcggtttccaactcagtagtgatgtgccatatttgtatataaaacgattgtacatgcactgtctactgaattaattaaag
>SS_cDNA_454_c7855
tttttttttttttttttaaacaaggatgcctaatttgcattatttcatacaaatatctataaaccattaaaaaatatcaaaaacagcctggtcaaaatctttccagttaaatcttgataattggtacgagtggaatcgggtgtgggtgtgcgtatgtgcgtgttcattggtatggatgaatgggtcattcggtatcggttatgcgctggggtgagggaggtggggatagtctatttagatacctaaaatgcccaatgttttgtcatggtggtgttggagactgtctgcgaatttgaacattcccgttcgctgatatatgcatatgtatacgtccaaaattgatcacaagcaggatctgcagcccgcggctacgggaaacccgctagctcagaaactcgcctaatcagggaggactagaaaacgcggcctgttctctccgaagcgcttacggtggagagcagtggttggagaaactggtacgaccagccttgtagcaaggagacagaaaacatttgtacgtctttcgagcctattcagcctgcttagcagcatgttttttacgatggagtgagagatggtcgctgcgcgtgaagctcttctggcattggtcgcaggtgtagggtcgttgtccggtgtgtttgcgcttatgccgagtgagctcatcagagcgagcaaaacgccaggagcattccgcccatgtgcagatatatggtttctccccagtgtgctttcgatagtgagccttcaggtgggagctctttgagtaacttttgactcatccaggaaggtgcac
>SS_cDNA_454_c7857
cgactcactataggcctcactcgttgtatgatcgtacgaacatgggtcggcggtactactgcgactactgtaacgttagctttcccgacaatctcttgaatagacgaaatcacttgaagggggttcgtcacgttcagcttcgggcggaatacctgcagcgttttcaagacccggaaaatgtgttgcttatcgagaagagcaaaccgctgtgtattagctttgccaaagtcggtgtatgccagtttggtcagggatgccggtattcgcacttgactccagaattggaatttaacttgaactatcaaattgctcagcaaaaacagttgtcagttatggatcctgtgcaggccacacgagagctggaagaacgcgtgagacagaagctagctgaacttggaggctcagtagtgacactgaataaccttcccctagatcaagttcccccttcaataagacattgcctatcaccacctcggtgaaccatggtttaagtcgcctgtgtcttctcatgcgccgtattgcagtttctgttttgcatccgacctctttctgttcctccgtctactcgtgcagtacccccatgttgtctgaggatatcatgttagtaatgtatctatgttttgtatttacttcaaattggtaatttctttactctgtgttagacgcttacaataggcaatcgcaactgtgtagcctgtcgcacggctttgcttgatgcggccgccatcatgtcctatccgcccgcctttgtagtatcctatgcctatagtgagtcg
>SS_cDNA_454_c5720
cgactcactataggcgactcactataggctgccaacgtgcaaaattctcgacttcctgcccgttcggtgttcaggctgccgcaaagtattctgcaaggaccactactgctacgaatgccactcttgtccggcaattggaagtatagagcgccaagttcccatatgccctctgtgtggcgtcccagtgcccacaggcccccacgaatctgccgacataaaagttggccagcacattgacaccgcatgtcaatccaaacccgcgctcgctctcaagggcaagatattcgtgaacacctgctctgtaccacgatgtaagaaaaaggaattggttccttttcgttgcgaacggtgtcatctgaacttttgtatcagccatcgtaatgaaatggatcacaactgtcagggtccccaagctaacgctggcggtcgacgaatgtccgccgctggaatcgccgccataaagcgtgctctgtggaataggccaccaaataacaactccgccgcagtgatcgcaagagacccgctgtcgccggtgtcggatgcgacgactgatcgagctcttcaggaggaggaggacagacagttggcattggctctggctgcttctctcgcagccgaggaggcggaggcaaccgctcgtagacggcgctcttcgcagcagcaacagctctcgtccgaacagaaccactgtactctgtcctaacgtcgcacttccagtcgcgtccagcccggaatccgcgccatggttgttatctgtga
>SS_cDNA_454_c5721
cgactcactataggctgcatcgtatttaacgtggttcgcccatacgtaccgactttgtataccctttttctaaggctttcgtgctttacttctccttttttgctcagatccaccatcaattacctactgcattttcaaatgcgccccaatctgttgtcttattttcttcgtgcgctaccaggatctccacatcactggcaataaggatcctaaagatgaggagagacgccgttactcaaagtgcattctcgttggtctagtattttcctgcctaggtgatgctctgctcgtgggtcgggccctcggtctatttgtacccggtatactggcgtttttggtcgctcatctggcctacctgaccgcttttgggttccgtccgctggctttgcctctggccttaccctttctgctcccctatatcgtcattaatctctttttgggctctcacatatccggtctgctgtctcttgtcgtcccaatttacacccttattcttggtactatgttgtggcgagcactggctaaatcgctagccgaggaagggggcccgcagagctttcggtgtctgtctcgtgtggtcggagccctcttctttgctgtctcggatgcgttgctggcggtggaggagtttgtttgtcccctaccgcgctctgaatacagcatcatgctcacttactacttagcccaattgggtctggcgctctccacagtcaccattcaaccggccaaacagcgcatcaccaactaacccacagatcctaaccccacaattacagggttaacttataacaggcactgcggccaatcaaaattatctgtcagaatagtctttgtgatgtctttttacccctaacccggagacatgctctatcttttcgtcctacaatagtcagaactaatggtggctaactttttttatgtttctgatatactgtccttatcttcatgttgcgacaataactgcggctccctaagt
>SS_cDNA_454_c5722
aggtagtaggaattggtttttattttggaaactacataaatatgatatctcatataaacatgtataaggtaagaacaagttcaggtttcactagtccaaagtcggatggtcttgtcgccttcgagggagccagatgcaatcatgttctgatgcgggtgacaggctgtacacagaacgacgtctgtgtgaccctccaatttctgtacaacttcttttgtctgcagatcccaaatgtaaatcttgtgatcctcagaacccgacacaacccactttccaccggttaccgagaaattagcaaaaatacagtacttctcgtttacatgacctttgtacatttttaggcagcgacctttgctgtaatcccagagctttaaggtactatccagattggcggcaaggatatactttccattaggggaaaactttacaaaagagactggagggttatcctcgtcaattagggtctttaagcattgacccgaggccgtatcccaaattcggcacaaaccgtcgtagctgcatgatgcaatcagagcgccatctctgttaaaatggacggccgtaaccgggtcagaatgggcaggcagggtgcggatacatcggcccgtcttcacgtcccacaacttgacgctctcgtcaaaggagccggatacaatgagattcgactggggattaaagttacagcaaaagacataattgctgtggccctttagagtttttaggcactgtcctgttgcaaagtcccacagctttaaagtcttatcatctgatgcgctgcagaggaagcgggagtctgcggaccaggcgacatccgagatacccagcttatgaccagtaatggtcttctcaaatttcccatcctgagcgctccaaatcttcaataatttatcggcagaagaactcgctaaccactgaccgcaatcgctaaatttcaatgaagacacggccttcgtgtgaccagtaagagtaaacttttgagtataggtcggcaaaacctgctcactcatcgtttatgcgacattgatgtgaaaagagaaggaatagcctatagtgagtcg
>SS_cDNA_454_c5726
ttaacgggtcagggtcttaggatcagaggaaaaagtggagagcgggggtaccttgttcataatacacactggagattgagcgcgcaagacagggaaatagcaaaccgatatagatgcgttttttttgttgatttactccgactttaacttttcagctgtcagatccagttttgccagctgccgtccaaccagtgagatagttatgccaccagaaaagaatagacatggcagccaggagaacaaaagcgggtcggttgagtttataactctgcggtcaccaagcaactgacaactagctgtacccaaaagagaggtgcaggatccaatgagaattccaccaagtgaacggtcaaacagccaccagactcccaaggccagagaagcaatggtaaaaagaagctgcgaattggatgtgaaatcgatcttcgttgtcgcatgattgattccgacaaaaaataccaggcaacgtatgacggagcaccactcagtctcgtaagggtgcatcagttgtagtttattgcatatatggggtgaaagaagccccccaaacactgccaggaagccgcagcaaaggggtatccctgaattagttttcagtacgtaaagagaaaacttgtccgtgaatatttcgcttcgaaagccttgcagtaaaccgaaaatataatacaacatgacacccaagccgaaaagaagagtggaacgcaacagatagagaagcaggctcttcattttgataaacaagttgaatacggccgcccttttatcggcacgagggctcaagcaccgagtcaacaggacgcaggcaagaccgcctatagtgagtcg
>SS_cDNA_454_c5728
cgactcactataggccttgctcgttgtatggaagaccgaatcttctacgaaatatggccgccgaaaacaaaccaggactcttgccacatgatttttctcctagaataggtggcgatggtattaactgcatggaatttttaccatctacccagcagaaaatgtttgccatcggaacatctggcggacgcgtccgattttacgaggttcttgaaggggcttgcaagtgcatttaccaaaaaagatggcacaagactatccggtgtctagcatttaataagtattcaccaaataatctaatatctgcgtccgctgagtgctgcatgaaggttcatgacgttgaaaccggtcaaagggttgctttctttcgtagagcaagggatacaaccccttattcttgcttgctttctgttgccgaccatcggtgggtttcaggtgatgacggaggttcagttaaggtatgggatgaccgccagaaaggcgggatttgttgcacaatgaaactagatgccaccgaagacggtgaactgatggccgttaacgatattgcagtaggctctgatgcgcaaagtacactcctagcggcagtggacaacggatgtctcgtttccttcaatatccgtcgacggagaagagagatgacatcagagccaatgggttacagcgctcgcgcagtgattacgataaaagacaacaagaaggtgctggttggaactgacgagggtgttgttctcacctacaactggaacgagtttggcagtatttgcgatcgcttccccgtccgtaccagtcgtacacgtttaagtagcagtagtctgacaaagaccgtagaaaatggcctaccgtccgtggagaaatttgcgaaaattaacgaggatatcgttattattggaaccgacgatggcgctctgagtgcctttaacattttacccaatcggatgatctcttgtctcggctggcacgcgggtaactcagcggaaaactccgaacagatgggtggtgattgcatgagtctggccgtctctccggatgcgcaattcgtagccagtgctttgccctccagctcgagcctacgtttctggtctctggagggcattgagtcggacgcagctcgcgaagtcgatactctgaaggtgcccaggaagcagcgctctgcctctgcactggtctcgacaaaggcctccaaatctcgtgccacgtcccgggacatggatcggaagcgatgcgatttcctctctggtctcctccctcaggatcaggattctgacgacaatcacaacactcaggaggacagtgacagtaatgccgacgaaagcgaggactctgaggacagttagagagcccctaggctactaccgtgtgtatattaattttgtacaggcttatttcgctactatccttttttcttgctatatcggtgcaagagagagtgagagcgtggtagcatgctgctgtcttcctggttggattcgatctgtttataatgctcggtgtcgagtggtcgactctgtaaaccattttactcctctctctggttttcatatcctgcttgccaaataatagactatacaagtt
>SS_cDNA_454_c5729
cgactcactattgtctagggccgaggatgaagtcgcgtcttttgcaaagggcacgctttctgaaattgaaaagcgtcccaagatgcaacaaatagtcattggtgcggcttcggggatcgccacaggatacatctttgctaagattggcaaatccatcgcactcctcgtaggggtcagcattatcggccttcagtttgtcgggggacctaaacggttttcaataaattggcggcaagtggagaacgatgcgcggtctatccttcaacaaaagtcccaatcccaacgaattcatgaaaagaccctcaaccttttccgagaaaaccagatcttctttggctccttcggtggtggattccttgtcggaatgtccttcttctaaacctactactctgtccccggacatatcctgccatccttgtagagattcacgcactttagtttgtgcacatttgaacgccaatttttttcttctttaactgtgagacccgtttgacagtttgtcttcatttgggaggtgctcacagtcgccttggaccttccttcatcctactttattcataaggtttaatattatgtaaaaaatatgtagtcataaaaatacagatcctgttcataggaaaaaaaaaaaaaaaa
>SS_cDNA_454_c9679
ccagcgctggcggcaaacccgagcataagatggtactgaaattcggggaggtcaaatagctgcacaaacagtgggaatgtcgactgcgcagttagccaactaatgtccgcacatattttctcgttaaaaatccgacgaagttctgtctcatgcgggatgtggggcatctgcggtttgtgatgcaggagtccggtgaaaacacgcccggcaactgcacgtgttcggtcaattacctccacggcttgttgagcaattttcacaaaaatagactccatgacatcggccttgatctctccagaacgaccactgttgacgacatcactgcaaaaggccagaagagagtgcattccagcctcccgcactatagatcctatgtcacctcgcgagtctgtcgtatagtctgagagcgagttgaggagaatcgtgagaacgtcattgatttgagcttctgtaatcttgttagaattgagaccaatatgggacacaacgctggtcaaagcctgtagacctttttggcgagcgttacaccagcagagtgttttttgcgtggccacgcaacaactcgagatggctgtcagcgtattctcccctttaccctcaaacaggactcctggggcctggccgagtacacctaagtagccgatttgaacccactcattcttcgcgtcaacactgcttaacaagtgcaacagaagagcattcctatagtcatctcgaatttttccgtttttgtcgaaaagataagtcgttagaaaagcggcatatgctgagatggccggatcctgaatctcgggttcgcgatattgcagacattcgtcaaggaagttgcgccatgtttcaaggatttcgccttcatggaaattgaggtttgatagggatgacttctcaatgagtcggcaacaggctcgccgcgcctatagtgagcg
>SS_cDNA_454_c9676
cgactcactataggccttgctcattgtatgataccatcggtggagggactggcccttcgggcgttggctttgccgacgcttcagccgggctaccttccgcaagtctgctcccgctttgcctctgctgttcccggtgcgggtgatgggctcggtgtggctgcgaaccgtcttctgttccacgtgccccgccttcgcaagcccctgcgtcgaggcgagggcctcggtggggcgcttgctggtcggctctcctatttgcgtcgctgcgtaactgccctggtcgaccaggaacgcatagagttgccctggcccgctgccacggagacgcgacagtactgcgaacgactgattcaagaggctctgcggacggagctggtgacgggtgatttatcgaacattagcgacttagaggagctcttctctccccgctgggagcacatcccagaactcagtgctttcctggagctctcggccttttggctgcaacggccggatctcattacaaagatgctcaagattcttgtgccgcgttatcgattctacaaccgcccgttcactcagctctaccgtctacaacggcctccctaccccgacaggtttgcctacattgcccaaggctttggtgtcctggaacttcacgggaatccctggccacccattggtgctccgcacctgcccaaaccggtcgctgctggatctacttctggttccccactctccacacaacccttcagggagaagtactttatcaatgttctaatcaatgcggcacgtagggccagccttcaatcaaaacgagactcccattcgcacacatagtacgaactagtttttgtccggactgtctatcgcctatagtgagtcgtctatagtgagtcg
>SS_cDNA_454_c9677
cgactcactataggccaactgaggacggagcggtgtgcagcaaaataatttgtcagtgcctcagtatgaaagacgagaaatgctatctgaatgtttgtatacgtatatacttatgccaatgcttgacgggagcaccaattgtaaaaactaaagaaaaaacagtgagtgcatttggaagcagataaggtgacaggctggacgacatagaaagtcccttcgatgcaaaatccgggctaatctggctaaaatctgatggggtcaaagttactcgtgcggtaggggtgttcgccggggataacatgtgtggtctactgggagagcaagaaggttgttcactgaggacgtatacatggaagcatactggcccaatcgctgggagaagtaggaggggttgtggaatgatacggaaatgctaccaaagtgctcgttgaagcagaccttggtcaggaggcgtaggtggtctcgctccttgcgccaatcctcgaggactgcctgtccttccgcagtgacgactaattggttattgaggagcaaatcctccaatagcatcaggcggcgcaggttaaaacggtagacctcagtgttggaaatttcgatctcagtttctagttcaggaatgacggccgcagtggcccaaccccattggttcgaggcgtccgcaagatcgtagtacacgtggtcgccaacgaagagaacacgctggaaactccactttgtaaactgtctcaacaggtccaagttaccaccgaggtaaaattggcccttttcgaatttcgagaccccctcccaacttctaaatgctccacactcgtcaacagcccggaatgctgtggtttttgaacggaagaaatctggtttgtttgctccgacaacaatcacgtcaaatagcgtgcgccagtcatttcccacggcaaacttcatgccctcgttgataaactccgcaccgctgtttgaaatgaggaaaagacgctttccatgggagcacaacctgtcaaggaagctccgaagtttggggttgggattaatgtacagttctggatggcgcattatggcttcatgcagcaacccagtttgatggattatctgaatggcgttcctcacatccgtgtatatgcactcgggttggaaattgatgccagactttttaaagtgctcgatcaccgaacagacaacgtagaccgccgggagactgaagaagtccattacttgcgtcatgtggtgtttctcagtacgccgatcaccgcgcagaagagcactcgcgatatagagaccgttgtagactgacttcacagtttctacaggcaccggctggagaccgcgatgaaccgtgtcagcctgaatattattgaaggcgtccaccttcatgataaggccctctttaatatccaagtggagcccacgaattagaaaattgggatcgaaggcgatattaagcaactcgcggggatatttccatttccagacgagaaggtgggatgttttacgaaagataaattcagctaatgcggatgtgtaggtgacgagagttaagtcatagtcgaatccgtagacatccatttcccctagatggacttccttgtttacaaaaacggcttcgcggtcagtgaaccgtgcggtgggcgaactcagacataaacgttccatatttttatattgctttgtaagtgactcaacctcggacgctcgggttttccggtttccatcgtttgcagacaactgtgcctcacgtataagaatgttggtgttttgggggccttg
>SS_cDNA_454_c9675
cgcatcgtgttctacttataggtcaagcactagaaaattagataaggattctgtcactagcaaaaacggtaataaacaatggacagtggacgttaaatatgcggaggcaagcgacaacggtgcattaagccgttcgcaggacagcagtcccttgggattgacggtcggtttggcgtcgatggcattacgggagccatgacaggtgggagaaaagatgtccttgagtgggaagattggtgagcatataaggacggagggccgccggcgccccgagcgcagcaaattgtggataggcaccaactaactgcagatcctttgggtaagctctcgcaggggctccagttccttggggtcaatgaggtcaaagcaagtgacgaaataatagaaatgtttgtagcagacgttaacgtgtgcctccgcaccaatctccattagcctgtcgaaatggtggatgtagacgtgcacaaagacacgataaagacgactcattatctttttgacagcactgcggtaattttttgggaagggaacgtccatagaggtagggaacaggaccgggtcatttatttgttcgtcgatccaatccataagtaagccaatatactcaggcgcagagacgggggtgggttttcgatagcgattgttgtcgcgccaatggtactcgaactttttgccaccggtcatacgtgggcaagtttctgctgtacaccgatcgcagattgtaccatagatcaggttgatacgattatagaaatctacaacatgcacagcaatccagtcgttgagttcctcgtcagctggcttcttgactgcctcacgtaaatcgaccccagcactcaaggaggcctctgcctgtttgtgcagatgataacgaatggtttctggaggaaatttctttttcggtcgaaaagtcttttgtttgacaaatatatccttaaagccagcgaatgccattcgcctatagtgagtcg
>SS_cDNA_454_c9672
cgactcactataggccgactcactataggcattgagcatggctttagacagaagagtttccctactattttctgctcttcccaacaaaacgttgtgcactgctgatgagcgcacggttattgtgcttgtcggtctaccggccagaggtaaaacttatatatcaagaaggttgacgcgttacctaaactggattggaatcaacaccagagtctttaatgtcggcgactaccgcagaaaagctacctgtgagaaggggcacgacttttttgacgactctaatacggaggctgcatctattcgaatgaaagcagcgtctgacgcacttgatgacctaacagagtggctcgaggctgacggagagattgccgttttcgatgcgacaaatactactcgcgcacgccgtgaaatggtgtacaatcactgtgtcaaacacaagttcaaggtcatatttgtagaatcgatctgtgacaacaagaaagtaattcaggccagtatacttgaagtgaaggtcaacagtcccgactacgccggagtggacaaagacattgccctacaagacttcctccaacgcattgaacactacacctcgcgctacgaacctatcgacgatgacctagacaaggacctatcctatattaaaaattttcaaccagggacaacgttacctcgccaatcgtattgaaggtaacgtcaatagccgcatcgtctactacctcatgaacataaatgtgggcaaacgaaccatctacctcgttcggcacggagaaagcgagcttaatcttcagggtcgaattggtggagattcttccctgtcagaacgaggcagactttttgcccaaaagctggggaagtttatggaggatgaaggactttctgatctcaaggtgtggaccagccattttcggcgcactatccagactagcgaatttattcaatgcagtcgcctcgaacactggaaggcgcttgatgagttggatgctggtgtctgcgaagggatgacctatgatgagatccagcagcagtacccgttggagttttcccgacgcgatgccgataaatacaactaccgctacccaatgggcgagtcctaccaggaccttgttgctcgtctggagcctgttatcatggaacttgaacgccaaacctccgtcatggtgatctgccatcaagctgttgcccgttgtctccttgcatactttctcgagttggataaagttgaattgccttacatcaaagtgcctcttcacaccgtcttcaagctcactcccaccgcatacaggtgcatttccgagactgttcaccttgacgtgcctgccgtggatacacatcgtagcaagcccaaggaatgttccgttgaacaccccacccagaattgtacaccgttcgaagcactgcagaccgtgccgccccgatattaactccagtcaactcctctccgcgaccgtcgctgggctactggaccacactcaggctgtgtccccatgctcttctcccccgtccctctacgccaccgctcatgccttcctaaaggggccaacagcagctctgacgccgtacgagcaccggcatgcctcgtgtcaccttcaccaccctcctgccccagatgtacacctcgtcgggggagaggggtggtggcgggccttgagggtcccgtgctaggctgcaattttctgtgacttgtatcagctagttttttgtttacattggtttatttaccttttaagttgagctgcatcttctgcgtttaacccaaaaaagataagaagacgaaaaatgaa
>SS_cDNA_454_c9670
aaggcaaaatttgcccaggttgattgcacatcgtaggggggcaacagttattgatctgttgcagatatcgcaagttctcttcactcgctagacaggcattcacgaacgccttctcagcacgaccacgttgaatgcgtcgcataaggtcacacaggactgccgcctcatcatccggcctaaagcggatttcgtgggtggcaccatctaggttgcgcgcatagggatactggtcgagtgaggtgatgtcagtggagaagatggccaactggttccacatccggatcctctcagagagacggatagaagagactaggtacttgtcaacaacgtgctcggcgtgtagcggacacatccagcggtcggatcgaggaggaaagtgagacagtgggggatcaagacactcgagatgaaaacaggccgagcagtagtcacatggtagaagaggagaatggaagcaagttctggcgcacatataacaacgccgaacaggtttggggatctgaccattttcgatgtcgattatgggtttcgatttccgttccatcaaagttttgtaggaaccgggtatcttcatgcctggaatgaggtccttgggaagatcaaattctttgggatttaggaatcttgagtagtttactacatcccagagggcgcagaggggagagttttttaggtcaattggagcaatcggatcactgttgctagcggttcgacgaccagtgttaagccaaccagctagatcgctagcagaactcctggaaggtaaacagccagaaaggccacgagccgtgaaaagtcggcgagggacggaggatgtacttacggcgctcttttcccgcctagagtacttcataaagttttcagtgtttgtggaactggaagtcgagcttagatcttcctcgtcctttaaaagcatcgtgcaacgatgacagtaccatacaccagtgggtgcctcttcagcatctaggggtggatctaagcactccaaatgaaagctcgcgggacagcggtcgcaaactaaacgatcaccttcggtgcagttgcagctgtcgcagtagtcatgacagtttgcgcgcggttttctccaattagggtcgtcccgcattgcactgggacccgcatactgtgatgcagttgctgatgaaacaccctcagatctgttgtcggctgccagatcttcgctcgacgatgaacgtccctgatgctttcgggctcgacgggccgatgggattccaacgagaccttttttgccgaacgactcaagcgttggcggcgcgaatagtgcattcagttcgggcattaggctgtccttgcgctgtccgtctgggtcggtggaactcattgttgttgaaacgccgcctatagtgagtcgctttgaggctcccaaataaacggggttctttaataggattatttgatccaggccggttggcaggcctatagtgagtcg
>SS_cDNA_454_c9180
cgactcactataggcatatggtggcttcgcagagtttgttggggtggttccagcatcgacagccgtgaggtcaagacaaccggcacaaccactgtcggttccatcatctgagaagaaagtacggtcggtggccgttacagtgagatcgagggatgaattgccagaatgatcatgatccccgctggattgaagagcgctgtctgagacagtatcgttggatacgttctccaataccagtttattactggcaatccgtctaatgtactcttgacgatcaatttgtggctcgccagccttggtcgatttaaagagctgttgtgcggaggagcaattctccgaagctattgttgcttcctgattacgcttagcctccagggcttcaatttcccgctccatctttaccagttctggaagatcacaaagaccaaatcggctggcgattcgagcaagatccatgagcgtaaggagaacatttttttcctcggttcggtgaactaatccggtggtttcaaacaggattgtctctgctattccaaggtcccggcaccaagtgagaaaagctgagattttgtcacgggcggcccactgtatcgcaacagaatcggtagaaagtcttgaaggaactgacccactgcggctcgaagaccgcgactgaatgcgcatcacagcgatgttctccacaccataggtagcctgatctcgagaagaagaatgaggaaatacgctgatatcgttcgcgccaagaggtgcctcagaggcaattttgagagttcgtgggaaggcgggcagcgtttcggctgacagctggccgagagcggaactgggaccggcgccgcggaggctagcatataatctgtgctctcgtgaggtgaccacttggccacctcgttttcgcagggtgactccacttgtcgtggcttggcctgctgcttgtggttctggtaaacttgtagcaagaaccttgtaatgcagcttgtaagcaagtcgtgccaaccagagaccagacttcaggcgctccaaaaggtcggcagcatcagacagggcggcgacatccgacttactgaaaaggtaacgctggagccagtcacagatatcttccctgattacgcacatggactcatcgagacctgaacaaagggtgcggcacgccccttcaggagactgttcggcgaattgccatgggcactgacgaggcctatagtgagtc
>SS_cDNA_454_c9181
tttactagctggtcaggcataggtggaaaaataaaagacacggttgatgcatcgaacaattccaacataacgcgatgacgcagagcctaatattaaaaatattaagttacaggagacaattcagaaaggttatacttccaaaattctataaacttctccaacaggctcaaacaggccacattgcggattacatccacactgactactacatcggcagcagcgcagactggagaccaatccggcgagacctcagaaatggcgtcaatcacaactgcaacagcgtccggtttggacagacgatcggaactgcgggacttaaagctcacagtgaaggtgaacggcttgacagactgcctctcaccaagatcagcacaatccgaaagtttcggcggccgagttacaaacgtcatgcgctggggcgggacatctgattggacgcagctgcctaaagtggggggttcagtggacaattgcagccaatcacgccaaacatgacggacgaggtttttgagatccgatacttcgggtcggcatgtggctgccaccggttggaaacgcaggatacgacgtgagttggcttgactgaggcaagaacgtgaggaaatgcttcgtgaacgagatacttacgtgaacgagctgggcagaggagtagttcttagactggttgatgacaaag
>SS_cDNA_454_c9182
acttaactggcacagtaaaatacatagcatgcaaagtcatcgccgaagacggtaagttaaacaagaaaacaaaatttatttaagcatttgaaggatgaaagacgatgctggacacagtttgaaccgtttgcgcacacttttttctttatatgcattacatatataatggggagggagagatgccaagagaaaaagggcaggcgttgtgtgcagcttagagtttgttaacaggagtttcctgttaataactcaaaggagcaaaacaccggattcacctacaatggcgctagagggagttacataatcgaataaaaatgcccaatgcatccgttcgaaacagtttacctctctttttctcatggaaaagggaggtggtagtaactgtgggaagtggaatttagatgccgtggtgcggtagggataacgaaaagagtcatcagaaagcatcagttgcctctcacccacttgcgtgtgcgctgctcaaagttgagggagggggaggtgcgggagggggacgtgtaaaatcttcagcgatgagaactgacttggtttatgaaagaggatatttttacaaaaaaacctaggccattctcagaccttgcttgggcctaggacagtgagggggaggaagagcgaaaaacgaaacagacacagagagaaggagaaagagagggagcgagagaagcaggaggatgcgccctcacacaacgggcaaggcgagagcgttgctgcgcggtgcgccaatcagtttgtagaaacggccctcgtccaattcctggctctttgtcggtgaacggaggctgaggaacacattggctcccagcgcctcggccaccttctgtacggtcacctccagcggccgaattatgacgcgtccgccgcgtggctcactggcgggccccgcggcggctgttgccgctgtggcgacgtcttccggactgggagccagaagcaggacgagttcattgagttcccgattgacgtgccagccttggatgctgtccagtcgccaggcagcgtgaatttcgccagtggtctgatcgtagcgtgccacacggccgcatccgatgcccacgacctcggttcgtcgactggcggagacggtgacctgtcggaagtccggatcagtgctgagttgctgatggtggatctggccgaaggtggtggtgctgacgggataggagtaggaacggaccgcaccaccagagtcggtccgcgggggtataccgagagccactgctagcggcacggtggtctcgaagcgagccagaaagtagatgatgccgtttccggcaagctgttgccagcgtgaaatgtactgcagtttgagttcaatgggccgaacttcggagagacgactgcggacgttaagtatctgttttgtgagtcgagcgtgcgaatcatcctttccttgtgggtggttgagcagcgccgaagcacctggcgagtcttgcaaaggcgccgacttcgcatcctctccactgattcgcagcggcaagatctctgccaagtgggactgcagccagctgctggcttccttcattgtggcatccatcgtgtcagaacccaccgacatcagcgtgttgctgcctgggccgggggaaagcagttgcagcagatctgaggtcgccttcttctccgcgcctatagtgagtcg
>SS_cDNA_454_c9183
cgactcactataggcgacggcatagagttggatcaggtgaggatggtgcagtcgtttcattgtctgcgcctccaataggaagtcatcaacgttgcaacagtttgctcgcagagttttaacggcgacaatagttgtgccattccaaacagcccggtatacctccccaaactggcccttgccaattcgttccttgaggacgattgaggacttggagatctcccatttgtccaccaaattgtgtgacagtccaacagggaccggttgcgatggtcgaaggcagactgcagttagctgacagcagagaccagacttgattcttcatgtagtgctccacaagctgttggaggctgacaagggcagctggcgcgagatgtaataccggcagatgtcggtattactgcgtgaggcccgcgaccggattcggtagtgcttcactgtttcaccgtcacgaacagacaaggagtattcgcctgaccgtgactcgctagcacggacgaggaaggagccctggtcgtttccatgcaggaggaggcactgttcagcctgcagtcggcgcatatcgccaaagtaccactcatttgactccaggctggtgacaggagcgaggtagttatatggaacatagcccatcagaccagaggagatacactttgcgtaccaccagtaaccctgagagcgatcaattatgcaaaattgttgaccctttgtcatactgagatcatcttccacgcgggcagtgtagtcgtgcagggccacaaaacgctgctcccaaggtgttcccatgagtagcgtggtggttgataccgaacgtctctgttgataaattccagtggaaaattgtttcggtgttgataacgagtgtttgggattagaagctgaatttgtgattgggctgcgaaattcatccacgagggagccaccacaagggtcctgtccgctgctacgttttggagctctagttgtccgcggcctttgtactgtgccaccactaattcccccaaaaccctggctcagagacaagggaaaattggtttccggatgaagacgattcaggtctggtgaaagggatggattgtgtaatcgttcagcggtaattatgccctctccagggtagtaattggcgccagcatagccaactgagttgtcaggggctccagacagacggtggccttttttcttcaaacttgcagtgttccactgagggttggagtgggaagagccatttcccattcttagcttccttggccaggaggggatacgtttacttctacatttattggttgagtgtgcacttaaacgattgcccatttatatacagaacgaaaattatcatgttttgagaggaagaaatctatctacgcatttatttagcctatagtgagtcg
>SS_cDNA_454_c9186
gactcactataggccgactcgtgaacggtctgatcaactcgaaggccgtgcgcccgatcatcttgtcggctctgaggcgcttagtttcgttcgcaaacactgatgaggccataaaagtcatgcgtgttggtgccaggcaaatgatacccagcatcctctcactttacgaggagcaggagtcaactaacgatcagcaactgaaacaacagctgcgtgccgccctgatcgctttttccccctgcttggttcgaagatgctttccatgccatccgaaatggcttttcaaaagttgaaatcaactggaagacccatctacatggaaatattacaattggtaataccacaccttgcggaggaaaacatcaagtcactactgcttggcttagaggtttacttgacctcggaaaaaacgttccctgctctaaagaaaccgtcgtaccgcgttttggaggccgtcctttcatcaagtcagccagaggctgagatgtttgttcggcacaatctcacaagcctcatctctctgatgtgcaaaacagcccctaagacgagtttttccgaccactcaaccacgaaacctgatgttctctgttccaacatggctgaactgacagtctcgactaaacctttgcataaatctgccaaggcaagcggtatcaccccctggaagtctcgtctgcgcatcctccgctgccttctccgtgctttgaccatcgagctgtctgccgtagaggacttgccgaagaccacaattgcgccggaaattgaagtttttatcaacatttttctccccgaagtccttccccagttcaatcacctgaacaatatggtgcgaattctagccggtcgtcttctggtagacatggtgcgcgcctgtgcgggactctctctggcggacgaacgtgttacagctgtcttcggttcaaggcacattagttctggtatctccgattgcggcacgctcgcagtctcaaagctggaggcagatgatgacgaggatgcctcttcctatgctgcctcccacgcaccaacagagattacctccattaatagtgccatgaccattgctggcatggaccctgctctcgctacgaaggtgtgttctgcgcttcagaccgtcctcacgcggcctatagtgagtcg
>SS_cDNA_454_c9187
gcggccatcacacatagtggcaaagttcgcattcctccctccaccgcccacatacacaattgtccagtctgctaatggagggcagcgacggatcatttttaagcctgaagctgggcatcttagtgaagaggcaaagtcacgcatggaggtattctacaccatgaccaaacgcaactctcggattgcatgcctctatatacgctacgaccccattcaagatcgttacgcccggcagcatcgaaatcttaaacactcggctccagaagtttttggtgcaggacaaccactttttacggtcctcttcagtcatggcaatgcagtagacattggtcagatggccggtttcttgcagtcgctatcccagcgctttcaggtgaatatccttgtttacgactattcgggttacggtgccagcagtggtcagactctggaggataacctctacgcggacgccgaagcggcactggcagaacttcgtgctcgctacctctgttccctcagccgcatagtgctttacggccagagtatcggaaccgcacccactgtggagttagccactcaccataaggtggctggcgtcatcctgcactccgcactcatgtcaggtctgcgcgtagtttgccccggcaccactcgacgattctgcttcgatcccttcaccaatatagacaaggtggctcgcattcagtctcccactctggtaatgcatggcacagaggacgatgtgattggtattcaccacgggcaagaactgcacgctcgcctgccataccccctggaacctctctgggtggaaggtgcgggccacaatgatatcgaactcttccccgagtacacacgccgtctcgacaaattcttcaaggaagacctcatctacacccagaactcgcccactttgctggaccaacgagccggtgatcagcagtatcacgaggaaaatgtccggcgctcttcgccctgtgcaccattctcgtctcgagccacaacggagaaactgcacaccataaattctgcggactctgcttcctttatctcttcttcctccacctcgtctagcccctcgttggcacaatctaatgacctagtgaatcaacgtagctttgaggctgaggatgatcttttgacagttccagtgacctcaaatctttccacgcattccgtagtgtctgacacgtccgcggtggcgacatctgcgccgcccaggaggccgcgccgaggtcttatctcatcagccatccacctgagcctcaacaagaagagacaaccaccacaacagcaacagcggcaacaacaacagacggttggggacaggtcaaaacgcagcggtggcaggcttacctccgagtccatgactagtggcgatactggaggcgccttgggttcctcagtctccttgcccatctcgccaacggtcgcagaggactcctggagacgcggcttaaaaccgtcgcgcactccaaacctctcctgcgttacgtcgcccaatggctctcctaagtaatggccgaaacaccatgtgctctcttccgttcacacgtggtaccgttgcatgtcgaatccttaactggaagagacacgccaattaccggtgctgtcgtgctccttcgcatgcacaagccacgcaaggtcgtcccacgggacgttcgcccccccccccccaaccagccatctctctctctctctgtttgcgcgcattttgccaacccgtcccccctcgatctcacgtaatcacccaatccttgtaacccccctgctcttgcaaacaccattgtgatggactcatgccttgcagtgcgccccagccgtattgcgatcgcaatcaacactcccttcctccccctgtgcgcgtctgcgcgtttatgcttccaggaccatacactccaggccggggagtacgtttgggtacacgggtgcaagagacgcccccaccaaccaccgcccattctgctgataggagcgatactgctcctggctgctagacgcttaaccatcaggcttgctctcacctcaggtcgcccttatttctgtcaaagccacgcgcctttgcgcttggatgtagactgggtttctgctctctccccatcccctccctagtatcaagcccgcctctgttaatcttactgccactggggctccgtccattacgacccctccgtgctgcatggactttttactgcgtcccacctctcctcga
>SS_cDNA_454_c9188
ctgacacgaccaattcgccccacaaggctggagatgccaactccgtctcctcgactgcctatcggagcaataaagtgcgcgacaaggcgacaaaggacctaaccaaacttcccgaagccaagttggtctcgttgttcgaacaagcggtgctcgccggtgacttcgaagacgcccttcttctgtcagatttcctactcaatcgtgctaggtggcaccaactgggcctagcctgcgtgaagagcctagactttgagtgtgctattcaagcattccgaaggctcaatcactgcggcctggtcctcgccgtgcagcgaatggctgcagttgaggagaagcacctactttacggctacgtttccatgttcctgggcgatttcgatcgagctcaggagttcttccttgcatcatcgaaacccattgccgctctggagatgcgtcgtgaccttctgcactgggacgcagcgctgcaacttgccagaagcctgcagccctcccaggtgcccttaatcagccgggagtacgccttcgagttggagtgtgtgggcgactatgtgaatgcactgatgtactttgaacgcgccctggaccgaaccccgtgtgtggacaagggttcctttcttgacggcatggcgtggttatgtgaggagcctctggtagaaaacatctccgcgatgggcgatgttgccgttggggactggaatgagcatgaagccttgtgcaatgcgggaatcgcgcgtaacaccatccgactgggtgactacaaacggggtattgctatggccaccaagcatccaagccgatctctaaagaaggagtgtgctctcattttagagcaagcccgacaatggacagaggctgccgtcctgcacgaagccgccgggcagattgatgccgctgttgcagcctgtctcaagtgtaagaattacgataaggctggcatcctcttaaagggggccaaagtctcgcccaaaatgtacttggaatatgccaaggcaagagaagtcatcggatcctacaaggaagcagtcatcgcatatgagtcggcaaaggactggacttctgttgttcgactacttctggagaagctcaacaatcctgcagatgctgttcgcgtggtaaatgaatcaaagactgccgaaggggccaaaatggtcgcgcagtacttcatgaaaataggggacttcggatctgctatccaatttctagttatgtccaaatgccacagctcagcctacgacctcgcgcaaaagcacaagaaatggaagtatacgcagaagtaattgggacggatgcaacacccagcgaatacaagagcattgcagtgtactttgagtgcgagaagaattggcttatggcaggaaagttcttctattttgcaaagcaatacgccaaggctgttcgccacctactgcgagttccatacacggacaattcgccggccctggacttggccatcgaggctgttggggaggcaaaagacgaaaagttgacgcacatgctaataatctatctaatgggtgagaccgacggactgccaaaggacgcccgtcaccttttccgcctttacatggctttgcaacagtatcgtgaagctgcgcgcacggcagttattatcgctcgagaggagcagatggcaggcaactacaggaacgcacatgatctactcttctccatggtgcaagagctacgtcagcggaagattaaggtggcctcggagatgctcgacaatctggctcttctgcactcctacaccctcgccaaactacatataaaggctggaaatcacgtcaacgccgcacgtctgctcatcagggttgcacagaacatcagcaaatttccctcacacgttgttcctattctcacaagcactgtcatcgaatgccaaagggttggcctaaagactgccagttttacctacgcttccatgcttctgcgtccagaatacagggagaagattgaccagaagtaccggaggaagtttgagggcatcgttcggcggccggagaagcagacaccagaagaactggagatcctccgttcctcctctccttgccccttctgctcagtggacctaggcgagtatgatctgaactgcgcatcctgtcgtaacaatgtgtcctattgtgccctgacgggcaaacacatcatcaagaccgacctaacgttatgccctaactgtgattttccaataatctattcggagttgatgacgtttctggaaggtcatccagatctcacctgccccatgtgctctgtgaggctgactcgcgattccattcgcagactcaccgatgcgatgagcatcttgttagcctggaacgccgagggcgtgaacgagtctcaaactaatgagcagactgattctcctgtcgccggcgcccctgcggaaccgagcactaccaattctgatgttatttcgcggactcccatgcgttgagaagctattggatcgccgcctagtatgcgtttgccaaaacagtttcttgtttttgttactcaccttttgtcacttctcgcagttatatgtacgccaccaacctttcccatgcatgttattattcaactactgtattttactatggttataactcc
>SS_cDNA_454_c9189
gactcactataggcatacgacggccagtgaattgtaatacgactcactatagggccctccctcgcgctttttttttttttttaaactctgttagggtattttatttacagcggcaggtgggttgtaacagatcacgtaacggagatgcggccgaatcgcgggaggattggtgcgataggcgctaagactcctaagcgccggatccgtcgtgcggttcggaaccatcttcaccagcgtcgaaaacgtttatcggcgccgcctcacgtagaccttccaagtcggcctccaacgccgtcgagaattcatccagcacgccggtcacctcctcaggtgtcacatactgtgcacttgtttccgtttcatatgccttcctgtcaagccaatccaaagtggtgtaccagtagtttacaacagtgctgtagtcattcggaaatcggtgcacgcgcacttccaaattcttagcggcagctgacgctgtgctagcccttccgggacgttcagaagggggcctttttcggccggaaactaccgatagtatcgtcggtgtggcagaggttagttcagcggcatcggaccaattatagctactggtgcctaggcgtttttgatgacgtcggttgacctgggcctgaaggcccgtccgcaacaggacttcacaggcctgtccatcctcatcaaaaattntacgttgaaaggctgccgaagtggcgtgtctgtaaccatttcctcatcctctaggccctccgccacctgcgactcatcctgcagctcgccctccgcgtacgatgattggctcgctggggcagccacaccgatgctccgttgctgcttctttttttctgtgttgtcggcgctccgtttgctgggagttcgccgagacccacagtttcggtgactggcagaaccgtctcctcaggagggccagattccgcgggcagtactgcatcctatgagacttcagcgctcatgtgagatcatacaacgagtgaggcaaggaccgcctatagtgagtcg
>SS_cDNA_454_c2981
cgactcactataggcctttggactcactatcggcgttgaaataagtctgaacgttccatatataggaatattcctgttacacgggatgctgaagacggaagtatcgtgtgttgtttcagtaatttcatggatagccgtttgcgcgcttttgcaagtgtttaagtgggcatttattagcactcctgcaatgcttctagtcgctggtctcattggttccgtgctttttctattgtccttaactgcggtgaataacgcggaaaatataattttcggtcgtggctttcagtcgcagctgttcccagaggtattcggatgcattatgttgtcttcgctgaccatggcttctattcatcggatctgcgctacttcatgcttcctcatgtctttggtgatgacgtattttgtgaaccaggtgtcccagcaaatatacgctacctcacagacaaccgcgtccgtcttgcaagtctcgaagaaaaaacgttgatgaatttgcttgatgcgaaaaataggattccttttttacaaaaaatgcccgttgtgctcactgaacattttactttgtcacaaaaggagtttctttattgctttctgcggtttttgggcataaagtgccttttcaatttgtttttagctggtatgtgtattccaatgaaaatctgattataaggggc
>SS_cDNA_454_c2983
gcatacggacggccagtgaattgtaatacgactcactataggcacaccttccaacgtccagtcaaagtaactgtggttgatcaactgcctgccagcggcgaggacaagattaaggtttctcttctggaaccgactataaagcatccggagaagtatgatcgatcgaagcctatcaggatgaacaggaataacaacatcgagtgggacattgaacttcatccaggagaatccagggagcttactcttcgtttctctgtggaatatccagcggtggaggagctggaggtctgcgtcgcggaagcctagaactcccagcgctctcctcagcactaccaagtctacaatgtccacctcctcttcccctcccattcccaccaccatcccacacatccactatcccaaaatttactgttcttttggaatgcactctctctgctttcgtcgcaacgtcaacatcactagcgcaccattattgtcgtcaaaggcttcagcttcttttttgataggagaggtggactctgttaagaggattttgcccactggccgagctagtcacatacgttgctgatctacaagtaacctgatttcgaccagtgctccctgctttaaagcaggtttttcgcaggcatttcgctagtcaccgcctcttttcatcctctcctttcctgtctctgtctctgctttcagctattgcctattcttttatctctacccatacgatttatggcttatggatgtcagcgaacacgggatccacttatataaatgctgttgctctctgtatgactcttcctcaaaatgcacttatctatgcggaatcctggatgcaaagcccgatcccgcgatttctgtgttcactccagagcgtttg
>SS_cDNA_454_c2982
cgactcactataggcacgacggccagtgaattgtaatacgactcactataggcgtgaattgttaataacgactcactatagggcctccctcgcgcccagaattgtaatacgactcactataggcggaagtagtcgatcgcacctttgggtataattttattttcaataggcccctgagactacgaatgatgtctagctctgctagtttccttgcttttgtgcaacaactgtacagtgaattccttaaggaatcgtcgggggaaactgcaaatggtcttatatcgcctgttagtatatactccactatttcaatggttcttgctggtagcgaaaacatcaccagaaatgaaatcttgaccacccttcgcctcagtcacacggagagtttagatgctgccatcaagtccgccggcgataatatgaaggatatttttaagggcgatacagacacaacactcctccaagcaaatggaatgtttgttcaatctggatttacgcttctggattccttcgttaagactttaaacgaacattttgcagcgtgtgcatctgaattagacttccaaaccagtccggaggaggctcgtcaaacgattaataattggatacttaagcatacaaatgagattattcatgacctcattcctgaagatgttctaacttcggatacaagactagttttagccaacgcaattcattttaaaggtatttggaaggaaaaatttgtgcgtgagcaaactgtcgacggaaagttttctttgcttaacggtgaggaaatgaacgttcccatgatgcattccacgaggaaggtattaatggcccattttgatgaagagcttgactgtaaagccatccggattccttttcaatgtcatgagatgctgatcttattaccaaatgccaaaaatggtattcatcaagtattatcgaaattgctggagacctcccaaaaagagcttttcagtaaaattttttcggacgatgcttacttcatgcaaaaaattatgttacgcctcccgaggttccagttagcagggtcggaaagcaaagatttgaaggaggtcctctccgcgatgggtatgccatcagctttcagttccgcatccgctgacttctctggtataaccggtcgcagagatctttgtgttggaaatgtatttcataaggcaacgattatggtggacgaggatggagccgaggctgctgctgcaacggctagcgtaatgatgctaaggtgtgcgcccatgccagtgccgaagttcttcgtagatcatccatttctgctcttcattgtcagcgagtcaggactgccagtattcatgggccacgtgattaagccggaaacaaaatagggaatttccggtgttttttgctagcttggctgggcagctacgaggcgacctgatacaaacattccgtatcatgtgcggtcagggctgctgcctcgcacctggagacttcttacagttagcaacaaccacgaacttgagagggcatccactcaaactacgtgtaactggggccagactggatacacgaaagttcttcttctccaagagagcggtcgacacttggaatgctctgcctttggatgttgttatggccacttccgttgagctttttaagaaaaacctggaccagtatagcagtgcccactataatatccccagatcttcttagtcacgtcccagttgaatcacactcttatattacagtaccatttttatagcatttttattatctcaaactcgtcgcatatgcctcactcacgagaatcttgtcaccaacaatagcatgtactcatgctactcgtaatatgcgagtacacatttatgtttactcttttcgatgagccaacagctgcttattttccgcacgctattatgtaaaccaactttttttacattttcatgatgtaccacaggctttttagccatactgtaaccaagagggagttcaaaggcgtttgcctatctttcccttaataaacttaaatttaaagaccaaaaaaaaaaaaaaaaa
>SS_cDNA_454_c2985
ccccggcggaagtgttgtaatgtgcaaaaagcagccgcatgcgtgggtgggaagggtaaatgctggaatcaggcttggttaactctgggttagagttgtgttcatgaccacctgatgagatgggaaaccgttcagtacgcgacagtacataatgcaaaactttaaaaaagtggaaaaaaaccttcagactgcgaaattcgatacaatgaacacatgacgataacggctgatgacgacacgtacactttaagaaacactgaaaatagacaaatatcgcaataagtgtatgtttggtcgcagaaacacgtccataggtttgtattgtctgaattttcgctgagagggttgaaagacacgtgattagggaataatcgaagagccacattaattttgctgaccacactttttagcagcttcccagtcatcaagcgctgctctgcattgtgtcagggatttttccgcgttctcagcgacccaggggtcgttcggaacttcgtctgcgcgaatcctttgcgtataatctcgttggagtagcctttttagaaattcggcagctttcaaacattttaccgggcccatatcgacttcgcatgcctgtattcgatccagggtttccttttcggatgtaactttaaagggtgtgaaacctgtaatcatttcaaaggccacagcacccaggctccaaatgtcacatctgaaatcgtgcataaaatccatagacgtcatttcgggagccagatatgctaatgtcccccagacagccgtacgctttgaagctggactatggacagcgcagccaaaatcagcaactttcagctcgcctctcagaccaataagagcgttggaaggattgatatcacgatgtatcacgttgcgttggtggcagtacgagagagaacttgacaactgataaacatacgtagcagagcgcttagtggtgaacctaaatttttgcatttccctggcaagatcaccgttcggcacgtattccagaatggcataaacccgtttatcatcgtaaaaatatccatataaacggacgatgttagggtgtttcagatgagactgtatttcaatttcccgttgtagttgctgcatagtctctggtgtcgaaaagtgcaatttcgacatgatcttcaaggagaagacgaaacggcttcgtttctcccttgcaagatatactgaaccaaaccttccttttcctagatttttgcctatgtcaaagtcattgagtgaccaccttttaataggcggtatcagctcgcccgggctcgccttggatgaaacaccacccggaagtagccgaagtctctgtggatcattaataaaatggcgctgtaaagtagaagcaccccttcgggcagaagcaccagatggagaagaaaagggtttctcagtcatattgcgggtgggtttacggctatgaaaaagtcctatgtgagcgaatggcacccaccaatttcttgttgatatttttctacagaatcaaatggggcgccaagtgtttaaagaaggtatagatacaccttggtcattttgagcagactgcgtttggtaagtgaaacgcgcgacaagcctgtcgcctatagtgagtcg
>SS_cDNA_454_c2987
cgactcactataggctcactataggcgtgtcgttggataaaacggtcgagtttagattgcccgcttctcccagacaaaaacccgcgtcgtgcaaacttggtcgaggatggctattacgactgactatcggcgttctcccgtcgaggcctccattcaatgacgtctccctccaactgtgataagtcggcccgctgggctgctctcgaatgcatccttggacgcaagggcccgatgcagcgtagtcagttcgactcactataggcctcgtccaaatgattgcacgggatgtgcgtgtacttgttgtcggcgccggtggattgggttgtgaactgctgaagtccctgtctttgatgggctttggaaacctggatgtaattgacatggacaccattgacatctccaacctcaatcgtcagttcctcttctcggtgcgggatatcggtcgccctaaggctgaagtggcggctgaatttatcatgaaaagggtggagacgtgtactgttaccccccacttcaagaggctggaagattttgacgagtccttctatcgccagttcgatatcgtcgtatgtggtctagactctgttattgctagacggtggatcaacagcatgctggcgagtctagtccgttacaacgaagatggaactccagatccctacagcgtaatccccctagtcgatggtggaacagaaggcttcaagggccacattattgtcgtgctttttgggattactggctgtgtcgaatgcagcctggacttgtatccaccccaagtcaactaccctctctgtaccatagctcacactccacgactgcccgagcattgtgtagaatacgtgcgtcttctcctatggcctgaacaacagccattcggtgagggtgtcgcaattgacgccgatatccctgaacatctcgcctgggtgtacgagcggtgcctggagagggcaaaacagttcggtatcgagggcgtcactctgcggttggtgaagggcgtaatcaagaggatcattcctgctgtggcctccacgaacgcggtgatcgcggctgctctagcaacggaggttttcaaacttgtgaccctctgctacgactacctcaaaaactacatgaatttcagtgatcttgagggcatctacacatacacctttcccatcgaacgaaaggccgattgcatagtctgcaacaatgtcccaaagaacatcttcttcgcgccaactgacactctggccgatgtgattgaatacctgaaaactagcagtgagctgcaaatgcattccccgagcatcaccactgtagtggatggcagcaatcggtccctctaccttgacttcgcggacgcggcaaaaaccctcaaagccgaatctgaaaaaacagctgtcagaactgggtctaacagatggtcagatgttgaacgtgagcgatgtcaccacgccgcgggtgctcgccttccgtttatgcctgtcggcctatagtgagtcg
>SS_cDNA_454_c2986
cgactcactataggccgactcactataggcctcactcgttgtatgaatggccgagccagtgacgatttccagtgttccgcccaacctaaatgatccggaagaaaggcaggcctggcgcacggcctccgaggccgcggagaaattcagctccctcttctatcgcagtctggacaaaccaggacgtcctgatctgcctggcttttacaccgaaaatgccattctcctgtggaatggcaaccgcgtggaatcacgtcctgaagttgtcgcctactggacaaaattgcctcgcagtcagaccaatctgcacactctgtccgcgcaaccaatccagaaagcgataagcggcggctccagcctcgtgatggtaaatgtatttggaaccatcaagtttgacgggaatccctccaagaccttctccgagacttttttcctcattcaggagtctaatctctggcgggtccaatcagacaccttcagattcatcgaatgagagtcacgctccagtaaccacactgtatcatatggttcggacgtattttgcgattctgtaggtactgtggcagtttggatctgtctattcatttgccgtggctaatgtctaattgcgcagatcttattttaatgcatatgcaataaagtttgccataatttaacgaaaaaaaaaaaaactatattcttctaataaatgatcactgaaaacttctaaatgacaataaattgaccgacc
>SS_cDNA_454_c2988
cgactcactatcggtcatttggtcgtcatccggttcctgggcttcctgtatttttcgtactcctcttttattagcgatgaggcacggtgcagtagcccttgtggccttatttgccgccacgtcatgcattattggaaatgctttttatcaaaaaagcaatttttccggccgtaatatatcttgcaaagtatcgaccttttttcgcggttatactggctcagtgccttacgttcctcgtaatgattgctaagttcatctgctggattttctttggaactcttcaacgttccgaggttgacaacatactttcacgagcatggtacacgtttttcgatatgtgtctggtgttcgcgttctttcaggacgaacttaacacgaagtttatgtttttattcacaataattttgtttgtgaaaactttccattggcttcttgaggagcggattgaaaacatggaacgcacgcctgttataacttggtcatttcatttgaggattacaacatttatttgtctactggcagcgattgacgtatttcatattgcttacttctattgggggacggacgtaaggatgttatcatcgctcgcggttggagctgagtactatatcttactcttcggactcgtttccacaatcgttcgctacattcttcaaacaattagctcattgcgtgattctccgtgggatcaaaaggcaatgtacatgctgtatgctgatattgccgtcggactattccgtttgagcttctacttagaattcgcaccaattttatggtcgcatcatcccttcccactcttcatggtcagaccaatttatctcaatttccgtttcctacggaaaacggtcagagatctcctcatgtcgcagcgtgctatcagactgatgaatacagtatttcaggatattaccgttgctgagttagcagcctctagtgatactgtatgcattatttgccgggaagagatgcatacacttgctaccgccccacctgcaaatggtgagaccgattcactatagcaaccacgcccatcaagctcggaagtcgcaagctctatcaaacgactgccctgttcgcatatcttccacgcaacctgtctgcgttcgtggttccaacgacaacaaacctgtcctacctgcaggctcaatgttttgcgcaatccggcgcaggcgtctcaacagggacagcgacaacagcagcagccaggacgtggcgatcgtcatgttgcccagcccaggtccgcaacgacttcttcacattcacccttggaatcagcgtcttccacaaacgctaccagcaccgccgactcatcgcggcctgcctttcctacagctgcgggtgttggatttggccctaacttctttcaaccgtggccttcaatgcccaacccagcgtctgctcaacctggtcaaatgccctatccgttcccgtctccatttgtggcaccaccaataataatcccaggcacggtgcccttcccctgtctgtccccccttatgcccacacctccggcggatttagctcagccacccgacgaggctcgccttagggccagcgttgaggcccgcgtagctctcttacgacaagtccaaacccttcttgacgctgcagtcatgcaaatgaatgcttatctaacggtggtttccaatccgggtcttgtgttgccgagcagccagccgtctaaagccacttccaccccggtcctaccatctgctgcggactctcctcaggaaaagagctctgaaaaggtggaacttgcagcagaagaggtttctgtggccgccaagacgcagtcggccaacccagaccttgctggggacgatcttgatgtcttgcgcaaacatcgactagaaaagttgagcccaaagcattcttctgcagacgaggtcactgtttctcccgaacttagggattctgctaaggaatcagacaaaccaccactagacgatggatcaaaaaccgattagacttcccttcaggaacccctttcttctatcctgcggtgcttgcaagctgcacattatgtctatacttttcatcccccgcggtttttgttgtggttgtccgccttctttcgctttttactcttgccttgattttttggcttcataaagtcatcaaccagaatgtgtatcatttcttctgcctcagacggatcccagttagaaatgcatttactgcgaactcctgactggttttgaactccggcatgccgataaagatggtgtgggctaacagagaagccaatctctgacggaattgtctaa
>SS_cDNA_454_c9615
cgactcactataggccaagctgatccgccatcagctggttgcgtcttcgccgtgaatggtgagaagtgtcaacggatcgtctctgggctgacccaccaatttactctgcatctggactctaactgggatggcgtgcttttccagaggcaaaacccttctgacaagtatgatgctacttctcctcctacgtgtgccacagacgagcaccgactccattggaggggaagttttcttggaagcgctaaacgaggaagagactgtgggttcactgtatcgtaaggcccgagaggcctccaacgtcctacgcataggagccgtgcttgattccatggaccacggcactgaacaggctcttaaaagcggcattcaagtcgccaatcttttgatgcaaaaacgggaggaattgtccgattacatcatcagtgcggaggttatttggatgcccaaggaacaattcttttcggcttttggtgccacctgccagttgctacagaaaggtgttgtggccctcatttcaccacctgaccctcttctgaggcagtcagttgccatggtgagcacacagttcgggattcccttgattgaaacgcactggagcacagagaggtccaactctcgaatttcgattaatgttcaccccgaccacgattcctttggacacgccctctttgagtacct
>SS_cDNA_454_c13221
agaaagagaaaggagagggtagagccgctataggagaagtaggtaagaaaaaaatgacggccacgaaagtattgaatgtggagggcgaaggatttaattttactcgacgcagaaaaaaataaaacgacaaggtgtttcggaatcatgtgccgaggcagacggtgtgcgatggagaagagctggtttctgacggaaaactgatgttgaggcctggtaaaaattttcgtcaccagggctggggaatggtttccggtactccataattcgaccgatagcatcactagaagggaacggcgtagcgagtttgaaagagatgtcgtaagaaaggaacaaataaatgcgacaactagacaagtcaggaagatgtgtatcgcacagacacactcacacagacaagcactcaaacacggggtgaattctcggcaagataataggcggagttcattggtggcgcaaacggagaagataacgagcgcagttggagggtaggacgtttggatctctagagcacgagaggttaaagtagcttgtgcgtagttttttagcccacgtttagacaatggcacccaaagcagggcattttgcagtgggattcaccgagttcaggtaattttggataaactccgtatagtactgccgctcctgtagatactcctgcaaccgttttgggattggcagtttctcgatgtggtcacgccgcaccctcaggagaatctcaaagcgacagagatgagccagcgactgaacaatcaggaaccgggacactgggtagagcagacgggcctcgacatggcgtgtctcgttttgttcttcatcggcacccgactgctgctcctggactccaccctgcggatctgctgctcggatgcccactgggggattaaggatggtttggcgcaggaagaagcgagtgcgaccgcgggcagaatctgcaattacgtgattgataaactgggctatgttcgatgacgtggtctctctgtcgccttggacgttgaaactgaacttgcccccagaatgttcaatccgcgtgtgatatatacgattctgggcacgaaagctaaggcttagaatatagagctcatgtccactgtcacgaacgaggaaacttccatcctgtcggttcatcagtaaccgttcagcctcatcaatggtcagtgggccccagtaccaaccggtccgctttagctgattcatattctgcaggaaggcacgccgttgatcaattttcttctgctcagcaaccttttccgccgaagaaacactagtcagctcgaaatgctcccttccagagctgctgcaactggctccagggcactccacaggtgacgccttgatagcagttgatacctctgacgccgcagtctgcaagcaggaaatatttgtcgttgattcgacggcctcatgactagactggaaagcgaatgcggaatcggaggcaggcgtagatgctgacgaaccatccgccgttggggccgtcgcggttaaaaccttggtagattgcataataggtggtccactcgacacggcggcatgaacatccggtggttgcgaaggctcgattatctgggtagtttcagtgatcccaccaccgccgtcggtgggtggtggccagctgagcgacagctttatcagcggagacgccggtctggagggagaagaggtcgtgacttgatcttgggttggcaagaattctcctgtggctccaggtcccttttgcacatttgaaaaagcggccgtagtgtcgctgtaaccaggtggtaacccacaatcgtgactgtagtaatggtggtagtgatagtgatgcaaaagaaggtggtggtcgactactggtggcgatagcgctggctgtgtgtcaccaacccacgaaaagcagggacaatcaaaagctacagaacaggaagtatgggaacagggcaggccagtggcaccatttccatcagcgcagcaggtggtatacgcggagtgacatttgcaggaagttatactacaggtagactccccggcatgttcacagtctataattcttgctcgatcctgtcccactgtcgtttccttggagcagaacgactcctctgatttggattgacaggaacagagtgggaggctagtctgaacttcgacattgcgcgtcgaggcaggggtcagttgcttcgtcgctgaggttgcgctgattttggtcaacagcattctcgggggaggggtggaggagccgttgtatcccgcattaaactgctgtcccgatcgagacagaggggaacacatccgccagcaccaccccgataactggtcattgacacaggaagagtgcgtttcttcaacagccccctttcgccgacccttatcgccagcgtggtgagagttagaggatgatggtgagggaaaaaaaccagcgccttaggcgtccgctattaccgacacgagagtcctcacaggtgctagcgctaagtgtggtgggaggcaattgcagagagctctgcggttgatcgtacactcttgtcggaaggacatgagaaggaggtacaggcggctgttaagtcgaggctgttggaattttcgagagaaattcggcaatgtggtaagcgcgtgacaataccgtttgttgggagccatttcacgtgccttgttttaaggcattgcgcctatagtgagtcg
>SS_cDNA_454_c13224
cgactcactataggcccatctcggtttggggtggagaccagtttcgaacagctgtacccaagaccttgatgaagccggatttatggtactgatttgcagccagccactcctcgtctttgagacaggctaaatgcgagacaatgcccgcagcgaagtagctgatttggatactcggatggctgagcattttgagaaagaagtccattaggggttccatcaaaaggctagtcttggtagaggccacctcagccacgttattcaaaaggcccagacactttgtgtatacgtgatttttaaagtcctcctcctgatccgtcattttcttaagcaccttggcgtacacgtaaagcccacccacttccacgaagccctggcaggcatcggggcattcgtcggtaaggttccaaagggcagagagagtgaatcgaagggtggtgtcgtagaccggtagaccgctggttgggcaccttgtcacatgcagatactgcaaagtctgtcccagtggcaaggccagcagctcctggacgtcactcgcgagaagacatttctccaccacgtagataaggaggcgctcaaggcgtcgcctgtcagaggagaggtcacggaggtcactggtgggcacctctgcggcgaggatggagatgatcgccacacccatgcgcttcatgtgcacatcatcgtacttgatgagactttggaacactaattcacaacaccgtttgcaactgaattgggctcgatgaagtactgtgtcactgcatagagtgagaaaacaattcttc
>SS_cDNA_454_c2181
ttcccgaacacccattacaaagagtattggaaaaagtaggatcactttttcccgattaatatcacaatggctttaaaacaaaggcactaaagggaaaaagtagtgagtgggaaaacagagataagaaagtcaaaagtagcaagtccttaaacatatacacatgcgattgggagggcggggatgaaaacgcataaaactgaaataaagaaaggggatggcaactcgagtggaagctggcagatataataagaaaataaatactaataacaatgtgcaagtaaccagggtcgcagaatacgttatcaatagttgaaatggctggatgaatagtttgagccagtgcctgcacccggccgccgattggatgtggtagttggttgtacatgctgctgccacggtctaagagagtccggacgggacggtcccagggttgaaggcttgccgatggatgctatcccaagggaggttggtgtgggtgaatagacgcgtgagcctgaactgaggtacgaaagagaaccactgccggaaccaaggccctggtcactagaaagcgaaccgttgctgtttcgcctgacttcgaagcgctgcccagcagccggcgacgctccgatgcgcgaaaggtggcattggagacagaggagatgagtcctcgtgattacagttggtcctgagccctccaaagtttcaaccagcgggtaccaacagttatccgaatcgttgcctagctggattttgcagtcctcgcagcggtaacattcgacgtggaattctttatcctgtgcaacgacgcgcaaaacgtcatccgagccctcggctggcaggattggctgtgcacaggctgcgcaaatgggagcatgtaccaaatggtagtcgggcacgcagtagacctgaccattttcgtccactgtgaagggaacctgatccagacactttgtgcaaatacagcatcgaaaacaacctgggtggtaggatttgcccagggtctggaggatagtctgggatattatgtgaccgcaagcttcgcacttttccgccgtacgttggaacccgcagtaaagatagtcatcctcgcagtaaattttgtcgtggtccttgtagaatattttatcacggagcgtgcgacggcagcagcaacacacgaaacagtcattgtgatagatgcagcccaaggcctgacaggctgatgcccagttggtaatgcggctgtcgcattcagcacacagacctatcgagggacgaagttgaggcgaagatggtaaggaaagtgaggcagggaaggaaggggagtagacagacgaggtagatgacctggttggagatgttgtagcatcaagcaaactctcacttatgcctctggtcattcgtaaagggtttcccgtcagcatactgcctttctatcgaccgaccacgtaggtaaaatccgaaagactacgcaaaagaatgtcagaaagtacagggaggcagcagggggctttacgccctatagtgagtcgtattacaattatatccagtgttttgccagcttcttcttcctctactttgcctgtcttgcgcccatcattacgtttggtggtcttctctccacagtcactgggggctacctcggaaccatggaatcgatagtctcgggagcagttgtcggtatcctctatgccctattttccggtcaaccattgaccatcatgggcagtaccggccctgttttggtcttcgagggcatcatctaccgactctgcaccaacaaccgatgggcctacttgtccttccgtttctggatcggcatgtggaccgcctttctcctcctcgtggtggcctttgatctgtccgcgctcgtccgtttcatcacccgcttcactgaagagtcctttgccctgttgattgctctcatcttcattgttgaagctttccaaaagacattcgccatctccaaggtctaccccgtcaatctgaactggtctcctgccatctttccccccatggactgccgttgcatccctcccgccaacatctcgaatcaggagaacctgaatcaggccagacacgactaccctatgctcgatctacccttcataggcaccaacgatacggacgcacatcatcccgacaacaacaattcgatcattgactgggaacgaatcacctccgacctctacagctgggatgccctggagacacagaagcgatgtcgcatcctgaagggtgtctggaataacaaggcctgtgaggccttctacgcaccggatatcttcttcttctgctgtctcctcttcatatcctgcttcttcctctcctacctgttgcgcagcattcgaacctctcgtttcttccccagccgaattcgttctctgattgctgacttcgccgtcatgatcgcaattataacatgcacccttgtggactacttttgcggtctccatactcccaagctgcaagttccaagcgaatttgagccaactttgggataccggaaacgtggttggctcattcctcccttcaacggaaatccctggtggtcttcactcttggcattgggccctgctctgctggccgtaatcctcattttcatggatcagcaaatcactgctgtgattattaaccgtcgggagaacaagctcaagaaaggtgaaggctaccacttggacctgcttattgttgccattactttggccacaaattcccttctcggtatcccctggtttgtggcagcaaccgtactctccatcaaccacgtcctgtccttaaagaaggtttccgagtctgcagctccgggtgaacaacctgtcttcctcggatgcagagaacaacgtgttaccggtttcctcatctttctcttcatcggcctatccgtcttcatgtcaaaagtcctgcgttttatcccgatggccgtc
>SS_cDNA_454_c2180
cgactcactataggcgactcgactcactataggtcggtgttgcgaaatggcggtgcctttgcctatggtctcggagcgcatgaacaacccgaaaaatccggtggtcttctttgacattaccattggtggtcaggagattggccgcatccaatttgagctctttgcggacgtggttccaaagacagccgagaatttcaggcaactatgcactggcgagtatcgcaaggatggcgttcccacgggctacaagggttctaccttccaccggatcatcaaagactttatggtacagggcggtgactttgtcaacggcgatgggacaggcatctgcagcatctacggtggctccaagtttgctgatgaaaattttacaatgaaacatagtgctcctggaatgttatctatggccaatagtggcacggatacgaatggctgtcagtttttcgtcacctgcgctcagtgtgacttccttgacggaaaacatgttgttttcggtcaagtcgttgatggtatgctagtcttgaagaagatcgaaaatgtcccaaccggtccgcacaatcgtcccaaagttgcggttgtcatatcacaatgtggggaaatgtgatcacgtgtaataaagaaacattcccgttgtaaaataaaccgtacccgatttttaaaaaaaaaaaaaaaaaa
>SS_cDNA_454_c2183
tttttttttttttttttttcttttttttttttttttttcaaaaatcaaatttataagttcaaatcctgtacaataagaatacaatgagaaaaataggagtacgtataaagcaaatggggctcaaacaggaaccaactgcttctttttcgtgcgcttagtcttctttttcgagacctctttcgacatttctgtctccatatcttccatttctacatcaagattgcttatctctttgatttccgacgtctcaggttcaacgtcctttgcgttaggtgctttgataaggtgcatgtgtgtcttgaccaatttcttgtcctcctccttgcgaagattcactcccactttcaaacgcttggtaatgaaaaggctctcgcgcttatttttgatagcgacaacggtgttgatagcgttcaatgtggtcaaaagattttcacgactatatcttagggcagtatttcgcttccgttcgaacgtctgggcaaagtcatcactaagttccttcctggccatttttctgtgtgtcttagtccattttgtcttgcggggagcccgtttatgcttaaaagccttatgacactttccccgacaaaaaacgaattcttttgaatcattcctaacaaaggttatcccatgacctggataaacgggcccggaacaaaaccaacacctaagaatccgcatgacggaggacccaagcctatagtgagtcg
>SS_cDNA_454_c2182
ggctacgtcgttcaagggctgcccttaagacatcgcgacggaatgatgagaaatatcagtgcctaaattgtaatacgactcactataggccttatgcaaacagtcgtcattgcaaattattcatattagattatgtggcttttgggaggcggaggtggtgattccgcctacaaaacaaccatcgaggaagctaataaacatttaaatgctctatccaaacggatagaggagctggaggcggcgctagaagagcagaaggcggaaatggaacgaagggaagtgatttatacggagtccgtgaaggaactgcatgaactgcgggatcaagaaacagccgccctctctgcaaaagttaaagaatatgggtccactatccggtgtctagaatcagaccttcgacgtcgtgatactgaattaaacattcttcgacagcgttgtcgtatactagacgaaatcctgcgttacaaggcgagccttgctaagctcacaattactctcgaacaagccgaacaatactccaagtccgtttatcgaactacccaagatcagcgacttgcgggcgcatctgaagttatggtacatgttgatccgactccccgtcctaccaaatcaatcgaatatcttgttgatgacgtgcccgatgacgagatagtcgaccgagtcggtgaggcgtatgtgaatggggagagggagaaactgaaaaaaagtgttcctactttagccgaaaaagcggcgaagactgaagttatgccctaattgcctttcattcttaattttctccttggctgtgttttatttccccacatcatccacctgtcctactccgactgttattatgtttttttcacgagtgtacatttcctttttatcgctcattaccacagcaccgttctttaaaaaaaaaaaaaaaaa
>SS_cDNA_454_c2184
cgactcactatagggctgcaatgcagtatttattaatcaaacagagagcttcataaaaaggttaggaataaatttatacatggtgtagaccaagttgatccgggagcgcttacgcacgtagggctgcgtttggttcatgaggaatgggagcgggaatgtggtggcatacaaaagatagacaatgaacaaaatacagcctggtggactactatatctggaggggaaggagattcgttagacgcgattctgaaggacgagcaacaaggtgatgctgggggcagcgaacaccctacgcactagcgcttgagttaacaccctgaacgaggaagtcatcgatcccgcaggcacgtaccgcacgttgcaggcagtgaacgggtctcacgttagagaaaaccgggtgaacgtgggttttggaacgcaacagccaaacgctacgacggggatcgagtccacgatatggataaaattacttcgagaaagcggatagtcaagctgggttggcatatatttttcggggtttaagtcagcaagtggatctgttcggatcacctgtcgtctgccccaactctccaagtcacgcctttcgagtcgtgagcgcagctcctcctcgaccatacgctggtgagacacccgctcgcgtttaatttcctctatttcgagtttgctatggcgcagttgatatgcagcatcatccgtgtcttcttcgctttccgcgttatcggcagcattaccgccactgtcagcatgtagctgagtacctttactgcggtcatggtgatgttgattgcgcgggtgacgggtcaccttggtggtattgcgtcggaggtggcgagtgggcaatgtcgctgagcgttgagctgaggaccgacgagtaggcgatgactttttgctttttataaagtttgtgggaggagtaaaggaaggacgcggtcggagaaacttcgaagggcccaaatcagtagcgtagttggcgagcaggtcatgcacacgccaggagggtatttcaatggactctgagcttgaagcatcagcagacaggcaagtactggtactccagtcgagagagtcgaactcgggctgatagtagtaggaagacgtggtgaggaacggtctggagaaaagtggtgccgatggtggcagtggggaggtggaagcatctcgctgacgtgtggatgaaagagattcgcgccggagacgttttactgaagccatctctgcggattgcccatgcaaccggctgttcggagacaatgatctacgaaacagcggtgagggcgctctattctcagtcgctgatgcaggagattgtgtagaaagcagtgaaagtggctgagacaaaaaagtgatcttgctaggcgacgctgaattcgacaattggccgtaccgctcaagcaccggggtaatgtcagccaaccttgagacggcatgcctgatggcggatctatccgcaggtggccccgggggagcgttggtatgcaaagccgtgggtggtggactaagacgacctggagccgagagacggatccggctgctagcagaggcgggcctcttaggcggttcgggtgccggactggacagttgcgaggatgtagcgaggtagcttgagggactgcatgcgcgtttcaccagttgtggtaattcacgagcggcccttgctagacaggataacgaaccaccattttcagatgggctgttgctataatccaggcccaaagaacgccagatagatcgtttgggaaagatacccgcaaccttcttcgctattagatcactacgagtggccggtcgagaatcgaggaagtcactgtcaggtaggcgaaattgcattcgacgaagaactgaggtcatgttacgatcatatcaataacaaatccggacataaaggaaatcgcctgttgacggcctatagtgagtcggcggggcctcgaaaaaaagcgcagcatcgaagacgcctatagtgagtcg
>SS_cDNA_454_c2187
tcggtgtatttggatggcgaatcgtaggcacaagggtaaagttcagagatcttagcaataacaacaacgcacctccaaaagctttgtatattatttttccagtgaacctgtacaaaatgaagggggggagggtacggagggtagatcacatactctagcttatcactctcatctgttgcgcaaagacaggggatgggtaatcacataaagtcgtccgaatcgtagccctcctcattggagcgcatcttctcgggagtgaagaggcgatcataggagcggcgctccagctcaccctggcgaatcttctcggcttggcgctcagctagttcacgagcacgctgagcagctttggccttctgacgaacacgttcgtctcgggcctcacgctcagcccgtagatccggattttccactagctgctgcgtcttctccagccgttttatgacctcggtgatacgcttctccaccaccaccttgcgaaccagttttccgtcgtgaaaacctacctggcccacccccatgtcggcagtcttgcgcaggttctcccacatggtgtatacgatcgtcacatcgttctgcttgcaacccgatatgctgttatgtttgcaaagctgtgcacaatcctggattaccgcctcaggaacatcgtcgagtgtttccccttcacggaggcgaagatatacgtgggcagaggatagcttgtccacgtgaaaccaaacatcttccggccacccccaccgaatgagttcatcgttttcgtttttatctgcgcccatataaatgtgataggggggagaaacaagctcgcatttgaagtagtaaacgcatggggacagtagtgcagcctatagtgagtcg
>SS_cDNA_454_c2186
aaacctggcaaccgcattccatttcacacccgccaggtggaggcaattcgggctggtatgcaggccggtctgacgatggtggtaggtccaccgggcacgggcaagaccgatattgccgttcagactatacacaatctttatcacaactacccgggcgaaagaattttggtcgtcacacattccaatcaagccctgaaccaactgttcgaaaagattatcgcgttagacatcgacgagcggcaccttctacgtcttggtcatggtgaagaagctctagcaactaccaaagacttctcacgttacggtcgagtggactatatcctctccagacgattggaattgcttcaaaaggtgtccctccttcgcaaaagcatcgaggctgaaattccggtaaccagcggtgaggccactgatcagacagacgacaaagaatccgcccccaccgcggtcaacacgaaacgtctggagtctacagggggccgaatggatacctgtgagacggctcagtacttctttcttcaggacgttctgccgcgttgggaaaactttactgcgggggctgccaaagccctgcaacaagatgatgatgcggagcagggtgaacgaaatctctttgttcaacgcaatttcccttttactccatttattactggcttgcaaaagccccccgatgatgttgtgcaacagattttcccaggcaaaagtctgactcaagatctttccgctgctcgatcctgcttccgtgccatctcctgcattttcacaaacctcgaagagttccgggcattcgaactcatgcgaaccggtctagaacgagcaaactttttactcactcaggagtccaagattgtcgccatgacttgcactcacgccgccttgaaacgtcgcgacctggtgcaactgggttttacctacgacaccatcattatggaggaagccgcccaaattctggaaattgagaccttcatccctttgctgttgcagaaccccgacatctccggtcgtaatcgactaaaacgttggataatgatcggtgatcacaatcagctcccaccggttgtaaaaaaccaggccttcagtaacttctccaacatgagtcagtccttgtttactcgtttggtcaagttgggcgttcccacggttcaacttgatgcccagggtcgaacccggccctcaatttcacagttgtacagctggcgctacaacagtttgactgacattccgcacgtaatcacttctcaggagtacaagctctgtaatccgggcttccagtacgagtttcagttggtcaacgttgaggactacaagggaattggcgagtccgagcccagtccctacttctatcaaaatctagccgaggccgagtatgttgtcgcaacatacatgtatatgcgcattcttggctacccagcagagcgaatatccattttaaccacctataatggccaaaaacacctcatccgagatgtcattgaagctcgctgtgcttcgaatcccctactaggaaagccacaatgtgtcaccactgttgatcgctttcagggtcaacaaaatgactacgtcctgatatctctcgtgcgtactctcgctgttggtcatctacgcgacgttcggcgtctggttgtggctctgtctcgtgctcgtctcggcatgtacatcttcgctcgtgtggagcagtttgccacctgccaggaactgcgccctgcctttgaccgccttctgggcagacttggctcctcgggtccacgaccaacagccctgcatcttacgccttgggaaaactggcaggaccctcgtgcaccatcctcgttgacgcttcgtcctgtacatcagctgcccgatagaccggcgtacgtgccggcagacatgcctgagatggccaactacgtgagtaagatgtacgaggaacgggtcaaaaccctaatcagcctgtatactgcacgcagtcagaaggccaaatcccggattcctgcttcgatctctagtgcacctattgaacccaaggcgttggagaaactagctgacgagaagcagcgggaggaggaggtggcataccaggtttccgctcccgaggtcacggtttcgcccttgccatcaccgggggcttcaaaagatgccgagcttgtggaagacttggatccggagcaggatcgcatggatgctacggataacgttgatgactcggcagttcccaacgaaagcaccgaatgagccatgtttattaagattttgtaattatttttatttatttactgggtagtttctcagccctcacatttctaatgaatggcatttactcccctaaaaaaaaaaaaaaaaaaaaaaaaaaaaa
>SS_cDNA_454_c15972
tttttttttttttttttttttttacacaaaagaggctttaatttgtcgtttttgtaaaaaaatataacaacagagaagaccctctgtaccatcacgaaggtaataaaaactggcaccagtagaaatgcaagtcgaaagaacgtaggggagaagtgactgttacagagccggggcaaatgacattttctccgaggattgattgtggttacagtcagcatgcctctttagattaactttgcaactgaagtccttattacagatgtcacacgtgtgcgtttgctctttttggtggacacgatggacatgccgcttcacgtcgtgtttcgttccaaaggcctttccgcaaaaacccacagatgtgctgtcgcagatgtttgtggacatggtcgacatgccgcgtcaatgtgcccacctgcgtaaaggtcttgccacaaaactcgcatgtattctctcgttcaggtcggcgggaaacgtgatatttgtggacgcagtcaacatgccgcttcagttggctgcttcgttcaaacacctttccacacgagtcgcacgtattctctcgcaggtctttgtggatagcgtcaatgtgccgaatcatgtttgccttccaggaaaagcctttgccgcaaatctcacacacaaagtttcgaagctccttgtggatggcgtcaatgtgcttatccaagattgccctcagtgcaaatgccttgccacataactcacactcaaagtttcgcagttttttgtgaacacgatcgatgtgattcttcaagtctccagtttccgcgaaatttcttccacagatctcgcaagcgaaggggcgcacggttttatgaatgcgatcgatgtgacttctgaggtgtcctgcctccgcaaagtttctgccacaaaactcgcacgcaaaggggcgtacggctttgtggatagtgtcaatgtgccgatttatatttgtcttccatttaaaacctttgccacaaatttcgcacacaaagtttcgtagctctaaaacacaaaccggacgacgttcgtcagtgtttttctcacaagaaagttcatccgcctcacacttgggatattgaatctctgtcaaacgttttcaccgtaaattaatataggaacctgaggtagttgggttaataagtacctctgtagtagacatgttaatggaggaagacatattgcttgtcgtatttaatttgtatggtggcacacttgaagcagccgagggtggaaggtttggagtctggacttcatttgataaagttgac
>SS_cDNA_454_c15979
cgactcactataggcccagttcgtcatcagccgttgcaacggcgttcgccaaactggttctctgagaattgcaggaactaccaaacgcattccatgagaagggagggttagcggatgaggagagagggataagaggatggcttcggtgggagggccgagaactgatagcagaggattgtgaggccgatttggatgcagcgcttacagcttcctcttcagtagatgaaacaggttttgcgagtttctttaaacggtgtttggaggttaggtgttgggcaaaagactgagtctgcagattgggactgccgtcggaggagcttgcacatatgggacaaataacctccgtttttgaggaagggtgtcctggcggatgctcggtgaagacgtgcgtggcaagctcggcttctcgaaaccctagtgcaccacagatggggcacgtgtgactttgggctctaaaacgcgacttctggtcattctggaagaaaatgtccttgtccgcctcaagaagaaggcattgcatcggatgtgttttggagtgcataattgattcacgttcattgtcaaaacatcaccacacaaatcgtagtcgaaacatcgaagacacttataacgtcggagttggaaactactttgattacaagcgtcacacgtcacatcctcgtgccgcctatagtgagtcg
>SS_cDNA_454_c386
gagtgggaaactcgctacggagattgttttctaacttaacgttaacgccaatatacacttacacctccatttgtaaccagaaaacgcgaaagttctgccctcggataaaaagcgaatttaggtttcaccacctgcttggtttcgtaatgcctatcgcttgccgtaatggtaggccatgtgtattacgaaacgaattagcaactgtagtcgccttcagaaagagtgaatgctctcttgtcattctttgcacctatgtaagacattcttgcatcaaaataaaacattcgaaagaatcagtgccgtatggtactaagaacaacgttcggaagtaaaatgagctttattctcgcttaccaaattctttggttcgcgtgcatagtgctttttattactatcgctcgacgtttcaaggacactaaaacacgttttgattgtggcttatcgttttgctcgtaaaccatggtggacacagatgcctaaacaaccgagaatatttgtctgaacattttgaagatccgtaacagtttaaaacctttgttgacgggtcattttttttccacagacgtctttcgactatgcttcgtaaagttaaaaatcccaagaccatcagcgtaaaagtgactacggttgagtcgcaacttgaatttgaaatacaaaagaatgctcctggccagcaactcttcgatcaggttgtccgcacgattggtttgcgcgaagtttggttcttcggaatacaatatattgacaaggacaacaatccatcctggttacgtcttgaaaagaagatatcttcccatgacttcgctgaaaaagcaccttatgaattcaaattcgtggttaaattttatcccgaaaatgttgcggacgaacttatccagtccacaaccatccgatatttctacctccaggtgaagaacgaaattatgagcggcaaaatctactgtcctacggaaaccgccgttcttttggcttcatacgcatgcgtggcaaaatacgatatatataacccctctacctgtcctgccacactgcctgtcgacagattgatacccgatcagggacaatataatctaactgaggaagagtggtacgatcgcatcatttcctactacaaggaccacgatatgtcgcgtgaagatgctatgatgaagtatttggaacttgcacaggatcttgaaatgtacggcgtcgaaatgttctcaataaagaataaaaagggaacttctctgattcttggcgtcgacgctcttggactaagcatctatgaaccggacaacctactagatccgaaaattggcttcccttggtcggaaatcagcaaactatcgtttcatgacaagaagtttgtgataaaacctgccgatgcgagtgcaaaggagttctactttttggctgagaagtcgcgtatcaataaacgtattctcgcgctctgcactggcaaccacgagttatacatgcgtcgaagaaaaaccgactcaatagaagtccaacagatgaaaatccaggccaaggaagaacgcgaagctaaggaacaggaaaggcaaaggttgagagaggagcgcctgcagcgtatggagtacgagcaaaagttacacgacttgaaagtcgaaatgcgcgagaaagagtcgagttacaatgctatgacggccaaggtcgatgaattccaagccaaaattgcggcgctagaagctttactaactcaggagcgggaggagcgtaacaggctagaagcgactcaagccaacctggctaaactaaatgagcaactgaaggaggagaccgctgcatctgctgaggaacgggcaaaactcgttgcccagcgggatcaaatcgcccgggaggtggagctacagaaagctgccttggccgccaaagaggcggaaaaggcaaagacggaagcggagttagaacatctacgtcagcaaaagaccgccgcttccaatggccagggggacactgggtcgcaggacgacgaaaatgaagctcgggagctcgaagtaatccccaatctccaacgcccagaagagtctcgcactaccactgtttctaccaacgtagacctgcagacaaagttgaaaaatctaaaggacgacttgtcgagtgctagagatcagtcccggatgcgccaaatcgacctccgtcatgagcataacgttcgtgagggcaatgacaaat
>SS_cDNA_454_c384
cgactcactataggacgtagttggagtcgcggtggtcctggttacggtggtggatatatgggatcaaattcagccaacatacctggcgccatgggtttttaccctaaccagatggaccgccgaccaatgtatagtaccagtcctatgggcaaacctgacagctggggtgcgggttaccgcgatgacccctaccgccgtccgcgcgatgactatcgcgggggcaagcgacccaaaggaaagagtccaatgggtgataagcgtccccatcacgatacttttgttcctcgaaaggataatcgcccagtgaagcgccctcagtctagtggccattatgaagttaaagtgcccaggatgccccttaatataaaatctgcgacgttcctcgaggccaagctgcttcacccgcatctgtctattccaggggacttctctaaagcatgcttttcttggcaggatgcctttccaatgcacgagccaatgaaattgggcactaagactgatatctacattgtgcacagagacgtggagtcgcacgtcactcacccccccaatccttttgatgctccggacgctgactactcctattcagtgagagttatgctcatggcatcccccgagcttgctgagctttacaaaaacacctgccgtttcgcggacgagtcaaacagtgttgataaaacggcggccacaaagaacatatattttcttgtcggtggcaggacaaagactgaaaccatgggtatcggtggcccatggtcacccagccttgacggggaaaacccggacactaatcctcaaaccctaatcaatacgtcagtgagaacttttaaagcatttactggcattgacctatcctcggttaccgaatggactcgcttcatggaaattcgctactatcgatgcgctaacagcaaggcacctacgttggtagaggatgaggaggagcgtgatatcctcgaggacaagcaagaagttgtagtgttcatgattcctaacatctcccacctgatgccgcctgattccgagtgggaaaagaccaagcagttgtatgcagactcactacaaaaactgcttgcttcacccgaacccgaaaagacagatgatccaacgaaggaagaacccgaagccgaagtttcacaaactgttgacactactctagatgaaagccaagaagttactgtgtcagcggacggtgaaccaacgcattactcaaagctcgacgtcaacactatgaaggtcactgatttgcgagctgagcttgccgctcgcaatctggatatcaagggtgtgaaagccaatttgctcgctcgcctccaaactgcgctcgaagaggagaagaaggctgatgtgggggaaccgaggcccgaagaaacacctaagacgggtaagtacgtttaccaaaccaacaggaagcttcacgcaaaccaaccggcgctgaagattcttctccaagtcatcgcctcgctatagacgcccgaagaaacacctaagacggccgaggatacacccactaaaccggctgctccctcgggccagccaaaggaagagctcaaggaaatttctgaaaaagaccgtcgccgcttggagcgtctctatcgtttgggggataagccggcaatccttgttttccctaacagggctgctcgtggtggtcgattcgattgtcaccgcgtctcacttcactcactcctcaactatcaatctggggaacagaaggaacacaatttcgaagtttctctatttgcggaacagttccatgaaatgttgcagcgtgattgcgccttcaacatcttcaaagctatctacagtgctcccgaaaaggaccctaaagaggcaaagcctgaacaaaacggggtctcgcgtgatggttccgacgaaccagaggccaagcggaagaggaacgaaagtgaaagcagtcagacaaacgaagacgaagctggaaaagttcgacgcctgcgtcggacagttgatcccaaactattgttctctttcgtttattacgacagtggcaattcgggtttcattcgagattacgacttggtggatatcctccacttgctgaatctcgcctattcaaaagctcaaatgaaaaagttggttgcaaaggtaactacccgccgagaccacgtacaataccgtaacttgactgacaaggacatcgtcgaaggcgacgtgaatgacgttgtctcactaaagcttgaagaaaatgaccccgagttccttcgtgacttggctgctggaaacgatctcttgttcgggggtgaaaaaccacaagtcccgtcaaaagctgtagttgtaggttccggtgacgacgcccaacttctgcagagggtacagacagccgaagaaataaaaagatcaacggaattccagttcttccagataaaagacgaattagagaagacacgaattaagttgaattcgtgcaaggacacggaggagaagttgcgcagtgaaaaccgtgatctgcagaacagattaaaagaggagcagaagtccagtcgtgacaacaaagtcctagtgagcacgtacaaccatctattgaagcactcgcgagatatgatgtcaaacgccgttggtgaaattgataagcaatttgagaaggaaaaggcaaaacgcgaagccgaaaaagcagccgctgatgcagaaaaagccaaggccgaagccgagaaagcgagtgaggggaagacagagccagaggaggaaaagaatgaagagaaagagtgggaggttgttgatcaagtgtaatcatgtccctgaaagcgctcgtaaactgtgcatttcgtacattttttatcggttatctaaataaaaagcatgtcaattcccgatccccaaaaaaaaaaaaaaaaaaaaaaaaaa
>SS_cDNA_454_c385
tcagtttcaatctaatttagacagcagtagattaatggaaacgaaaacaacgtataaaacaggtaagaaatttcaaatacgcgggagctctttttaaacggcgatagtgaaaggaaaactaaaatttagtctagagatatttacacaaagacataagcggtatgcatgaacatgacacgataacagagtagtaaaggaaggcgaatgtagacgggcttgacaacacgcgcgcgagtatttagagaacgagtgtgtgagagagagaagaagacgaattacaacggtgaagtcaaacaaacgtgctgggtttgccgtggtgcatagccagaagggtttgggtggcctcttgttgctgtttaagcacgagttggctcgcgtagcccttaggttgcatgacacccacaatggtcgagtacgtggaggcctcttcgtccgtcggcacgctctcgaaccggcgtggatggcgaccgagactgttcatggaggctgagtaggcgcccgacgtggagggaccttctcgtgggggacgaacgcggccaagggtaccccgtccaggtctgtggtggcgttggtcggagttagctgttgccgagtcaaaggtcagctcagcgtactcaacgccttccgtgttgggcagaggaggaggaggaggagaaggtgcaaccttggataatggttgcccagttgtcaacggcgatgcgtaaaggacatcagggttggatgctgtcgtcgtcttcaggtgaaggctatcgtgtgttggagagtcgcccacggagtccaccagggaggaacgcatgtttcgcagttttgaagatgcattctttgtggtgtattcggatggtttgttgggaggtctggatggcactttggatccattggtaccggcggtgcatcgggtgtttatggcgttgctggcgtacttttgacgcctacgcagaatcaccatggctgtgatgattattacggcgatgagaaggatcgccagacatattcccaagactattccaatgctgctgtaggaaacagccgcaacgacaaaccgagcagtcgcaatggttttgttggcgcccaggaagtcgggtgcatgagggagagcattgccagccgtgcagaccaacagtagctcaaccccaggtgtggcattgtaggctaaagtcagatgtgctccacgaattgagtattcatccggacgcagaccgatgcgcgtggtggaggagatagccgagtcatcagggaggaactccgttggtggcatgggcgaggtggtgatgagatactgactcgggtctacgatgggctccgtcttatactggcgcagaggctgctttaagaagagtgagatggagggacttgggtacccgtcggcgtagcaggacatagaagaaccggcatacattatcccgtctttcggtagtggcaggaggtaggccaaagttgtttggtagtaaaccgtcaggcgaatctgctcttccttgccctgtaaacgacagaagacgatgcagtcgtgcgctctggagtcgatgggcactgaggcggagagaattaggttgtcctgactgctggagatgcgactttcgtcgaggatgcccttagcgtattccacagccaatcgatctccgagctcctcgtcggtgggaggactgggaaagttgtagaagcgatagtgcacgctgtaggggtacccgagtttggccttcagtcggcgctcgtgctccacagcggcacgcggaggtggtgggcaggagatggagaaagcgatgggggagggcggtagggcaccatctgtgcgacactcaaacttggcaagagaaccatccaggaaggtgggcggactgagattgagctcaggcggtgcaaagcgcacgtagtcgggttcccggtccaccgtcaaggtcatgttaagatatttaggttggcgtgtcagatgaatagtagcgttgactaacagctggcctgacttagaaagcgccgctctgtaattggggtagaaaaagagttgcaaattcttgccgaaatcctccgttacaggagtaaagaaaaattgcagaattaagcctctttcaacttcgcattgaattacgtggcccttcacgttctgaggcacaagttgttcacagttaggaccccaagatccgattacgtccgaatttagtaagatagaaaatccagccgttgcatcgtagcttatgcctttggtgggtgagattttccaggcaatcctttgaccaagttccattggaaaggaatttacttgctcaacgcgaacaaattcgacaaaaggagtcggtgcccttatagttggactaaatgccactagaagcaacaaaaccgccagaagcatcccgaccaaaacgacttcaaagatgcgcctatagtgagtcg
>SS_cDNA_454_c388
cgactcactataggcttgatctctgcattgctgccctcggcagtcacaagttgaccctcatcattcaaaccggagacctcaatcaaaatgtcattgtctttggcttcggctacagcaccctcttcctcccgcgcctcctgtttgtctggttctgcctttgggactcgggtcagatggatgaaaggtgaggagtactcccatttccttggctgctcgccctcaaccgttggcagtggtcggtaagttaacacggcacgacccttcactggcatgattaagttgacatctcggagggtgtataagggacccgcagtttcctcggaggaggcgaactcggtcatatgaactggagagtcggcctgatctctccattcccaaccgaattcagtctgttcctctggcagagctctaccactttcgggatcgacagccttcgcaatgagttcgatagtttcaccagcttgaagagcaaaatccttgcccccgtcaactcgttcaaccctaataaacacttctggctttacttttccaacttcaggttcaccgcccggcgttaatgcatctccagaaggtttaattgtgaagatcttggagcggtagcggttaatttccgtggctcttcgctttgtttcgacgctgcaccacccgtaaatcggttgatgtaaaccttccttctctggaaagacaaggccctgaagcaccaaaccctctccgtcagtggaaactcgcgatgctggagagacagctaatgtcatcccattcttgtccataaggtgccaaccataggaaacaagattattcggcagtggagtgtcggttttcgcgtcataggctttgcaggacatgctgacgtcgctacctgccgcggcttccttaatgttatcctcacccaacccgaagaggagaactttgacattattgtcagttgcccagtaaccaggttctggttccagcgtttcaggcccagtagaagtgctcgtgatttccacaccgaagtagggtgatcggtatacctgctcaccaactcgcacagtacagcgtccttggagttttcggtcaccactgacagcgcggatccgctcaagtttgaggcgactggctgcgtcgccatcgctgctgccgtgctcgggtgtggtttgcacaatgctcactcgtccggcggcgatttcactgaaagccaatgcctccttagttatagcatcgcgcaactgccagccgaaacgtggaactacttggttgccgactttcatttgctccatcgaaacagactcatatgcaacacactcaattgaggcgttatcacctggatttgcgacaaacttgtcctcatcattcaggccaatgatacgcaggtatactgcgtcctttgcgattgagccaggtgtccagattaagggcaacttaggttcatcaattggcctgggttccggtagatcctcgtcaggagagggccgtgagcgaatgtgtatagcaaagacgtcggaagccagtactggaatggttggatcctggagttgtgagcgctgttcaagaggtacgagatgcgaggtcggcgaaacgagacactgacctcggaatccgcctagactctccttgctctttctgaggttgattaaattaaggactaattgtaatacgactcagtctggtataataatgcagttactggttaatattccacaattatttgttacgtcaatcacaaaaatgctctgggagggcaatgagcgaagcaggtccaccgcaatcaaaaactaggacgcaccgcacacgctcgcttccgtgctaatcaagatcacgggaattgcacacctcaagcacgcactttgaaaggccacgattggcgaaggaggaaaccagtgacacaatgaagactggacggcagatgagcgtgaaagacccattgtaaatctcgagacagaaacgcagtgaaagaggtgtgtgtgcgcgtgtgtgtgtatacgggagatggcgttaagtacaccaacgcatatagggctgggggtaggcagaccaaatggctgcatgggcctattatcatcagactataactgagcttcgggcgagggaatagtaaaacagtatgtgtttcggggttagctgctggcaaaaggggggatgagattgagcgttccgcctagccaggggggagagaatggaaaagattgttctttttctatgtttgaattgttgcgcgctcttcctagactcaccaaacctatgcgtccgcttcttcaatggtaccgccagtagtgtacttgcgtttattgtcgtagagcaggtttttgaagccctgaggttgatcgtactcatccattgaggcggatcgattgcgaggtcggggaatgctgccggtgctgctaagacgccggttaactgcgcctgaagctacgccaaggccttgcaggaagttctgtacacattcggctactttttccggacgttctcgcataacattagctacttcttcaatttcgacaatttccacctccgcccgtctggccggttcatccttgatagagttctgaagcgcgttgtagagcgtgtatacggtgtggttaaatgaagccagggagccagtcaggaagagaacaggacacttcaggttgccaatggactccgtaatgttggttcgttccataaaggcttgaatgaatttattgaggtttttgggattcattgtttcacggagagactgacggaatttcttgattgcttgttttaactcaacttccgtggttgctgcatttatcgtttcatcttgcagaccaaaccggtgaagtagaaggtatgactccacacttggattcatgccaatagtattcagtttccaaccgttaatcttgtcacgcaaagattccatgaatccagcagtggttccggtacagtgtataagaattgcgcccaatgttatatcttgtctaagcatagccaagcgagccaaaatatttgctccggcaccatcacccaagagaacgacgtgcttgagttctaaactgtcacagatttcggacaggccctccgcaatctgttgcattcttggaaactgaaaattagccggtagttctggatcattttcgccttgcccaggaacttcgacgtgcacccaaaagcaacgttgagtcacctgcatcatgtgctcatgggtgacaaattcgtagaattcatggtggttgcagccaagatcgtgaactgtaatagctgctacgtcttttcctgtaacggccaccgtgaaggtacaccgcaattggcccgcaggccttcgtctccaaaactattctctgtaacttcggcgcggacattggctgaaaacgcggagaggcctatagtgagtcg
>SS_cDNA_454_c18104
cgactcactataggcgtggcgcgaaaccagcgatactgtccaagcactctcccgtttctgcgttgatcagctttccattacgctcatcataagcccatctaaagtgcgcgtttcgatgagcagtggtgcgaacagcctgggcacccgagagcggagagacgatctgagccgccttgatgcgcctagactggtctttctgccactctaaccaccactgacgctcctctggctcctcatagtcgttgggacactcaaacagatcgaccatgtgattgctgaacacccagtaggggtgaatgcggcgtagacggacacagatccaatccttgcgcagaaggccggtgcgagtaagagcgaacatattggccaccgtgaagaggagatgggtccggggatgtgaagcagggcagtgaggagtttgcgatactctggcacattagggtctcgcaggaggcagtaatgaggctgactggggttgcacagactcccgtagccaaagacatccttgtggtagacgaatttgtggtcagcgtgggtcgagagaagccaactgaagtttctgcagtggagctccttgcgaagacgctgccgatcagagatatcgccgtagtcaatgtcctgaaggtcctgtctggccagatagaagagctccttgtactcatccatccaaacttccaccatacgcacagtattgatgccatggaagtccttggacgatggaaacttgtaggggtggttggagcgataaacgtggccaacagttgagcaaggcgagaactccaaggagccaccgcattgccatattcggaaagagagctccaggttttcaccgccccatatctccatggcctcgtcataagctcccagtgcgaaaaagtagtcccgacgcattgcaaacaggccgcccgccatggtaaccgactccagcggatcactctgccggcgccgattcacaactacagagcgtttgggttgctcgaacataaagaaaccgtcccaggagaaggagcccactcgcatcttgaggtaaccgtcctccgtgtgagtgacatcactgcgcaggaacgtcagtgtgaagcgatcgatgttggagatggcaggacagacgaccgcgttgggtttctcctttatccgtgccagcaacggttccagccacatgaaggtggcctcacagtgggcgtccaggaaaacaaggacctcaccggtagccaccttggcaccctcaatccgagcccgaatgaggccgacacggttgggcaggcgcacaacccgaactacaccgtcaggccaggtttttgacacgaaatcgtccagcggcgagagcagcgactcggatttactaccatcatctagaagaattacttccttcaaaagctttggagggcttctatttaccacggagaagaccgtacggagaatgagtctgactggctcatcggtaaagatgatgatgacactcgtcgttgggagctggtcgggatagcttacagccaagcactcgggagctggtcggttgcctagggatcgatccaaggcgatctgcgaacaagcaatactattgtaaccatcgttattgatgagctcgttcattttgtcttctgacagctttaaaatggacgcctctgccatgctcaccggggccactgcga
>SS_cDNA_454_c1980
cgactcactataggcgtaatacgactcactataggccaaaaattgagaaacgttgattccatctttgcaggtggtcgatcttgttttgtgcagtttcgcaatgccgtatgcaaaccagtcagttgtgacagtgattagtttcaacgatgaggtatttaagtttaccctggaggacacagacctcagtgttgccaatgccatacgccgtgtgtgcattgccgaagtgccaactctggctattgactgggttcagctggaagaaaacaacacaatgctgaatgatgaattcatcgcgcaacgcgttggcctcattcctttgacttctgatgaagttgtcgataaaatgacgtatttccgggaatgcacttgtcgggacttctgcaaggattgttcagtagaattgactctggatgttgcctgcaccgacgacactcccaggcacgtcactggagctgatcttgtttcgagcaatcgggacgttcgtccagtcccctgtcgagagactgatgacgccttgtacggcgctcaggaatcgatcctcatcgtgaagatgcggaaaggccaacgcctcaagttgcgcgcatttgccaagaagggctttggcaaggaacacgccaagtggaatcccacggctggcgtgggtttcgagtatgatcctgacaacgctttgcgccatactttcctgcagaaaccagaagagtggccccgatcggagtattcagaactggaacctgaccagagtcaggcaccctacgacccttttggaaagccctcaaaattttacataacagttgaatcgtgtggctcactcaaagctaaaaacatcatcttctcagccctccgcgttctcaaagagaagttaacaacccttcacgacaacctaccacctgaatgagacgcccggccgtgaatttgctgacgcgcttgtgtacagacaaaccccctgccttccctcccttcttatgtatcctctattctgtaaaggagtcctgaatttttgctaaaaaaaaaaaaaaaaaaaaaaaaaaaaaaaaa
>SS_cDNA_454_c1981
cgactcactatcgaccaatgacgtaaacgctgtccgtcattgcaaggttgacagaaacctggttgtttctgtttcttccgactttacctgtagaatatgggacttacgacttcgcaagtgtacccagctgtttgagggtcacgagcaagatgtaaatggtgtggatttcttccccagtggtcatgccttcgccacgtcgtcagatgatttatcttgtcgactttgggacatacgggcagaccaagctgttgccgcttatgtggatgatttcatccagtgtggcagcacttgtgttggtttctctcactcaggaagattactaatcgccggctacgatgacttcaactgtcacatttgggatgttttaagggaggaacgtgtgggtgttttgtcggcacatgatgctcgtgtgtcctccctctctatcaacgattcgggcaatgccatcgcgaccggttcctgggattccctttgctatgtgtggactgcgaaataatctgcatctttagtaacttttctgaatgcgcctccgaggagttcaaaagcaatccaccataatagttccccaaactgcgggtactctatttacagattctgttccctcttctgcttccgcctgaagcattggatcataaataaagtcagcgcatctattcaagaggatttcgcgtacatttcgccgttgttcttgagactacttgaaaattctcacggaaaactcggttcttcaatttatctgcatcgtttttttcataaatttaactatcttttctcactgtggatcgtcgtgtcctcggtcccttaacccctattaggcgacggcaaccgggctgtgatttgttgtacgcgcgatggagaccgtgtagtatccgaactcggtgctgattcaccgttacgttttttgttggcctgtcaagctccattcattgttttcgcgggtactgctgcggtgaggttgctgcgttgcgatcagtacgtttattctctccagctacggcctctgttgatttcccctgtctttctttggaatgtctgctttagctatccgccgtccccaattttcaataataggtctccgattattttcgttgagtctacttttcactcaacctgta
>SS_cDNA_454_c1982
gaatgcctcaacctttggtcctacagggtcatgttctgcgttccagtgtgacatttgccggaaagggcattgcaaaaatcctcatcctcttgtacgtctccaaggtcaataccctaacaaaagctgatcttgaaaagtttggttgttccaaggttccggaaagatcctcatatccgttttccagtgaactcttatcaaagataactgaaaaacccgtttgtcagaccctcaccgactccgagggcgtcttctccttctctcgactggcgggtggggagtactttgtggtagcccaccacgaggcttctcttacaccagaattgaagtctcagcgtctcctaattgaaccagccttcttaagagctcaaatggaacaccgagatctcctcctagagcccggctttctggtgaccgcctttcatctctccggtgggcgggttcacctctctaatgttcctatcgttggcgccaagatcctcgttgatggcaagatttctgccgagtcggataaagcaggctcttttgaactgatgatctcaaagcctggaaagtacaagatggaagtagaacttccgcaataccagtttcctgaaagtgttgtggagctctctccaatgaccgaccgcctgcccgagttctcgccctccgcggtgcagttatgcgggctgtttctcttcggcgcatcttccaaaataaatcaacaggacctccccgttgttcagttcgctgacggctcacttgtgatagagaatgctgttgcctctttgtctgcggatcgcaactccgccaagttttgcacctacctgccacctgggaagcattctcttcggctgaccaacttctccgattttgtccgattctcaccgtctaaccttgttgtcgatctcagtgttggtccgccgaaggaccttctcttcactcaatttcaggccaaggtggagggtgaggtcttctgtgcagtaaactgcgccgttggaaccggtcaacgcctcgctgtcaaactcgtaccttcagatggccgcgcttcggacgatttaaccagcttcgcttatgtgcaagcggatccaaagagtgcgcgtcacgctagatacttctttgactcggtgtttccgggtacctatgaggtccagttggtctcagtgtcggacactgagtcatctcctcttgtaaccttgcctgccaacaattggtgctgggccccagcctcagatcaacagaaggcgagtcacccgcgcatgatcactatcgttgatagaaatttggacgttaggaacaccccaaatctacgctttgaacacaccgggttccgcatccatcttgagatacccctgctagatgcaggttttgatcgcgcggtagatctcacagttgcctctcttgatgaccataaagcgtccaagaatcatgaccacaaagtgccagtttcaaaattgcagcctgttcactacacgtttacaaagccggtcagcacgatctgtcttcccaaggaacctcaatccgtttccttccaggccaaaacagactgcctccgtttggccacacctcagccaagcattgtgcatgttacaaaagatgtacttatttcaaattcgaccttcagcgttcaacttcaggtctctgaactaccgatcaatgttactgttgaggtctcggctgagttcgtcagcctctcagagcggagcatgccgcaattgatcgttgaggccactgtcgagaaaccaggcggaactcggaatccaaccactcaactgccttccacttgggaaaaacatggcgagaagtacgtggcgaaatccggcctctgggtcgcgcccggtgacattgtccacctggctgttcgcccttcaccagactccatctcggtcgtttacccactccttgtgccttccgcccgcaccctccaaattcccggtcccctcacccttctccgagcgcactacgatgtggaagaggtctttctagctccgctgtccaaagaagtatccttcttgccaacagattgccccaccgcactgaggaaagcctttggtgacctctccgccgtttttgtaatgcagccgggatttttcttcaccgggtctgttgtgccgcctgtggataatgttctggttagtgtctttgctgacgaggagttagtgtcctttacactgcccacggagcccatcgacctcagcggcttttcggatacggccaacgaagcgctccccaccctggttacacgaaccctcacaaatgctactggtgtcttcaaagttggacccgtttacttccatgagggtggccgctctgtctcaccctcctcccttctcaccgtgcgtctccaaaagcctggttacgaattctcgcaaaaatctcttgtcggtgacaaggctgactccgttggtcatttgtggactttcagtgcccgcaagttggcccttgttgagatcaaaatcgctgacgaggctggccgcccgctacagaataccctcgttacaatcgtcggtagtgcttaccgcggcagtgagacaactggcagttcaggttttgtccgatatgttggccttcctccaggtgaatactacctgcagccaatgttgaaggaatatgaattcatgatacgcaagggcagttcagttgtcagcctgatggaacagcctgtctcggtagtggagggtggttcgattagtctggaactcgtaggcaaacggatcgccttctctgtgtttggaaaggtcacctccctgtcaggatttccggaggccgacgtcctcgtagaggcgacaatgatttctaaggccgacatccgtgatgaacagagagcctatccaccgcttgatgctgcgcccactgtcgagtgccgtcagcaggccggcaacgctggttttcttcttcctcttgaacaagcagtaactggacgagacggccagttcaaattgcgtggtctcttccctggttgcttttactccgtgacagtgcgcgggcagtctgtgcagaaggggtccgatgagtttgccgagcactccacagccggcacgcagcacaccgtaccgcgaacgataatcgttcgaatgatgactgaagatgtcactggacttcacttttccctcactcctctggtgtccatgggaacgatttcggccaccgttgatacggtggatttgctcctacccggactgagcatcgtaatacacccagccaaccgtccggaacgggcggtagttcggcacaaattcagcgtgggatcccgtcttttcttcctctcaggaaaagaactgcagcctctcattgggggcgcatacaccattctgctggaggccaacttcaaccccggcgttcgtgaccaaaatactacagtgcagaagtttgacttcaatctccagtccacttctagtcatcacttcagttttacttaccttcctaatatcgatgcaaacagccgcctatgagccctctccggagagcagaaagctcatgtgatttgtctcccctgccctcctacgttacccttacgtctctttactgcaagtttttaatttctagcccttcttcctcctttcatatcagtttgtggactggatcatttagtgtatgatactgagctaatgtgtgctaatttttatgtgaatatttttgagaaaaattgctgtgtcgctccctatagtaaaaaaatggtgcaaaaatgactaaaaaaaaaaaaaaaaaa
>SS_cDNA_454_c1983
atgggtgattctttttgagtatctgtctccagccagcaatactctcatgataggtccatatatgaatgctaattaaagtgtaaaggatagtcagatagttgtctctctggttaaggggatgcgtgttgaagaaaaggttcgaggctctacaaggagtgagtcgtaagcacattgcagggtacgggccgatcatcctggaggcatctatttgcacgcgatcctggaagccaagtcacgtgaatagaagagcaaggaaagcaactagtcagtgcggggtgtcagggcttgcgctacagaggacggccaaacagaggggaaagacgacagctcagtgggaggtggaagtcagggactgtacaacgctggtgggaattcgagacaagtaggtgctgtgccaggctgccacgggggtggcgaggacacccatggtgttgagcggatgtacctccttcgagtaagagtagagtttgccatccaggccggtcaggcgaccgcctatgcagttgagaagggcctcaggggcgcaggtatcccatcgcttgcagccactattggcgtatacatagctgtgtgcgacgccttccagtagcatcaacaccttgaagccgcaaccaccgactttgagaatcttggtagcaacacaggcctgaagagcggccacggtgttgggtgtagggtgggagcgggtggtgacaatcacgttgttcatcgactcaggtgggttgccgtcctcgaagacaggctggctgggcagaggttccggcttgattccaaacaggcctagaccctccaggccccagatgaggcgtggcgaggtctgttccatcggcggttgcctctcctgctgcatctgaacgactgccttgaagtcgggcatgtaaaacggttgacatacgacaccgccaactgcgcgcccatttacggccacacctatcaacacggtaacgtgctccagtagaccctgagcaaattcacctgtgccatccaggggatccacccacacaaccacgtcttccagagcagtcgactctaaagctggaggacactgtttaatgaggacctgggaatccatatcttcaatgatatgagataacggttgatcctttccctggagatcttcttctccgattatgcatagtccaggaaacttatgagaaagcgacgagacaatacaatgttgggcgctgcgatcggcttgcgtttgtaagtcattaacgcctttctcgactattccgagcttgcctccagagcagacctttcggatgatagatgcagcttcctttgctagtgtaactgaagaggccatcaaacgcattatcagcggagactccatacccaagcctgcgaaccttcgggcctactagtgagtcggagtgtaagtagcctatagtgagtcg
>SS_cDNA_454_c1987
ttttttttttttttttttttttttttttttgcctaggtggaccgttcaaatttatttgatgcaaggatggcgtagggtcaagcgaaagcacataggagaacggcgaggagaattgaaaagaaatgtcagaagggtatttttgggatcagtactcctcgtaatgtaaataaacaatcaacatttgccaaatgcttctgtggagcagtgcgtgggagtagtgggagcagtccaagtgaaatatgattgaatcaaattgccccgaattccaaaggtgggaggaaattagtgacgcgaatagacgccaaggagaccgtggcaactgggacacctgtggtacacatcttggcacgattcaatgcagaaggggatgagacaacatccccagacgccgcctagtatgaatatgaagaaacagcagatccaggccaggaatccactctcgtaggagacttccgtaaaaaccatgatacggcaagtcggacaaaggacctgtgtggactgcggacccagaggcgtaggcgtggcgaccacgaacgccggtccggtgtaagagggcaatgtcggcggcgcaacaacgggggcttgctgagatccatcgacagggtacggtgcaccagggtacggtgggtaaggcgtatacggaggttgttgagactggtacggttcccccgaatagggtggcggagggtagtggcgggggagttgttttgtccactggggggttagctgccatttgagatgatagatggagtgaagttgagaaagattagcgcactgttgagctctgttgccaaagaatggacaaacactcggattcttctgaatgacgctgccgatttgtcaagctaaaagctgatgtagctgttggttcaatcccaaacggtggaaaggttgaaaacggtgaatagctttgtaccaggtaaataggatccccagagtaaatccaaagcctgagccaaagcaggcctatagtgagtcgtattacaattattccacttgcatattttgtggtcgacagttgtttatactgctgctaaacgaaagggcatcagggacccttatggtaaagtcgaagggtgcgttcattttcacatcgtgaagatatgacatgctgcgtggaggttgcttggcaaaggcgatagaaacaattaaggctgagaacagcactggccacatgtttgcttaaaacagaattctacacgaaatatatccttggggatgttaagaacgaaggcgcactagtttccctgtctgttcggtccttagccttgcaacccgatatgctgttatgtttgcaaagctgtgcacaatcctggattaccgcctcaggaacatcgtcgagtgtttccccttcacggaggcgaagatatacgtgggcagaggatagcttgtccacgtgaaaccaaacatcttccggccacccccaccgaactgagttcatcgttttcgtttttatctgcgcccatataaatgtgataggggggagaaacaagctcgcatttgaagtaggcctata
>SS_cDNA_454_c1988
attctgtggtttactgtaaaaaagtatttacatcggcaaatgaactgctggtggttgaatcgtcgctatcgatccggatcgctgggcttggtcgccacacgacaactcttctgaaattcttcatcatcaatagcctcttccacctcatgaggcttctcctcgataccatcgagattgacaagagggtctgagtcggcgttgtcagagtccccgaccaggtcgacgagcataggatttttcaccgctttccgaccagctgcaatgtttctccttgatgatgtcccagcccctccttggccatcctcctcctcggacgtcgacgacgaagattctgacatggacttaacagctccttctgtgtcctcgctgtacttggagaggagtgatggcgcggtgcggtccttgcccgccttctggttggcctttaatgctggcagaaagtccgtgaagtactgctcggtggctccggcaaccaacgtcataaactgatcaaagccctccccagtgactgaggagacaccacagcaactaagatcgttgtagaactcatcgagaacaagagaaagagagtttgtcagactactcatgtactgagagcagtcctgttgcgcgcccggcccgtccgccgaatcgaactgatctgctccaggctcggcgccagctgaacgatgagccgacagggcagactggaaggcctcaaagtcccgcatccaatcaatcgcaaattggcagtctattatgtcggtcttattcaggacgcagatgaacggtagcttcatgcggtagagcacactgcaagcgtacagcatgttggacatgaaggtgactggactgtgacttcgtggtgtgtccatgacgtagacaatgatcgtggggtaagtagaggacagaagttcagtgataataacgcccgaagccgaccaggtaaagacctcaatctgaccgggggtgtcaatcactacatgccgaaatttgcctgcattctttccgataaggttaatcactttgtcgaagtgtgccgtaaagaaattgagcgaagtcaagattgccccattcggtccgaagccgtactgtttcatcacctccttaaatttcactgtgtctcgaatatcaatgtttgcgtggtaggggatgtgatacacagcggggtccaagtttatggtgtagggtgggggtccaatcgaggcgaggtgctgcgtcagcattttaacaaaggttgtcttccctgaccccgccataccgaggacaacaatgcaaacgggtgcctgctcgggcacatcaccagcaccggctgaggtggaggccattggtggtaacagtagcacgcctgtattctatgcctatagtgagtcgatagtgagtcg
>SS_cDNA_454_c1989
ttttttttttttttttttagtcattctgaaaatttattttaaaataaaagaatttacacggcaatcgagatatatgccgagtttaatcgagaaagagaaaggcctgctctcgtttggatggaaaataattcaaatcaattgcagccacagctcatcggatgagcttgagtacatatgagcacttggcgctcattccagccatctcaagttcctcaatggctgtagctgtcaattcgatgcatcagctgatccttattttgacctaaaattttctcgaagttatcagcattcaacactgctagttccacttccgtctttgccgctactgtcgctgctcgaggttgctttttgattaaagcaagttcaccaaagtattcgccatccttcaattcggcgaggtcaatcattttatcgccatcctctttatacacttgtacagctcccttgttgataaagaacacctcatttccaggttcaccttccttgattattacctccgatgggcccacagtctttgtttggagggcatcggctagttgagactgctgatagggactaagagatttaaaaatctcaacctttttaagcaagccttcaaaacattgccgccgtaaatacgcgctattaaaaatgatgcctctgaagctgtccctgtcaagagcccacaaggttcctgacgtctcggctgtgactgtggcaaatcttggtatgttgtagattaaggcaagttcaccaaaatatccggaaccatcatactcggcaatacgctttattactccatcctcattgacttcagcgtagaattttccggagtctataacgtagaatttatctccatcatctccacgtttgatgatctcatcaccagcattgacctggacttcgaacattgaatcaaacaaagtgctcaattcattttcgttcaaatccttaaagatctgggtacgctgtattgcattgttaagacgcgtagcctgttcttccgacttgtgaaatttttgaatatctgaagacttgggaagcggatgtgaatctatattttcactagcaatgaaacttcttccgcacgtgatggcatccgcacagtggttattttgtggacaggaattgaagtgtaggtctctattatttcttagcggatcatcatttgcaaaaccactggtcgttcgcttcgtaataaatgtcccgttcgggccccttcgggattgcaggaaatcgatagaaaactggataaaatctgaaggtctttgtttgagtacttcgtatgaaagctcttcaagaagttcttggaatccatcggggactcttggtctatcagccattgttggattcctcgaaacttaagaataaattgtag
>SS_cDNA_454_c567
cgactcactataggcgtcagttgtcaaacatgttcgctcttcaacctgtcaacgtcctcagcgcaggtgccgatgaagaaaaggcagaaactgctcgtgtctcttcgttcgtgggtgcaatcgccataggcgatctcgtcaagagcacactaggacctaaagggatggacaaaattttgatgacctctgaatcttttgaagtaacaaatgatggggcaactatcctcaagtctattggcgttgataatcctgcggccaaaattcttgttgagatgagcaaagcacaggatgacgaagttggggatggtacgacatcggttactgtcctcgcatctgaactacttcgtgaaggagaactgcttattacggcgaaacttcatcctcaaaccgttgtttccggctggcgtgaggcctccagagttgcactggaagcactagaacagtccgccaccagccacgccgggaacatggctgaactccacaaggacgaagcattcagggcccagcttttaaaaattgcgcgaacaactttgagctcaaagctccttacccaccacaaagagcactttgccaacctcgctgttaatgccgttctccgcctgaagggtagtgggagcctagatgccatccagatcctacaaaaattgggcgggactctttctgattcttatctggacgaaggatttcttttagacaagaaggtaggagtaaatcaaccgaagcgcatcgagaatgcgaaaatactcatcgcaaatacacctatggactcggacaaaatcaagattttcggaagcaaaattcgtgtcgacgctatttctaaggtcgctgagctggaactggctgaaagggaaaagatgaaagaaaaagttgagaagattctgaagcatgggtgtaatgtcttcattaaccgacaacttatctacaactacccggaacaacttttcgctgatgccaacgtgatggctattgagcatgccgacttcgagggagttgagcgattagcgcttgtgaccgggggcgaaattgtgtcgacctttgatacaccggaaaccgccaagttgggtcactgcgacctcattgaagagactactattggtgaagaccgtcttctcaagttctctggtgtcgcccttggcgaggcctgcaccattgtgctgcgtggtgccaccaactctatccttgctgaggctgaacgttcccttcacgatgctctctgtgtactggcacaaactgtaaaggatccgaaaacggtgctgggtggcggtgcttcggaaatgctcatggctaatgcagtcgctaagaaggcggcagagacccctggtaaaatagcaattgctatggaggcgttcgcaactgcccttcgtcgtctgcctgggatcatcgcagacaacgggggttttgacagcgccgaattggttgctcaacttcgagctgcgcacgccttaggccagaaaaacatgggactggacatggaacagggcattgtgaccgacgttgagaaactgggaattgtcgaggcctacaacgtaaagcgacagatgattctctcggcatctgaagcagctgaaatgattattcgcgtggacaacataatgcgggctgctcctcgcaagcgtcaaggacgcgcgtgaatctgatccattgcatttttatgctctattcgggcattatttgttctcttacataaacatctcctgtgc
>SS_cDNA_454_c564
tttttttttttttttttttaaaaactgaggctgtattcgaaaaccattgcgcaaatcgggagaggcatataggtcacctttaaggcatctttggaagataaggatgagataaagaggaacaagaaggagacgaagaagaaaacgacgaaaggagtggaatttgcaaagtttttgaacatgataaaatcagcactcattacaccagtccgggacttcctgaaggtaagaagagaaataagcattttggagtatgtcattggtctcttttcacctatgattcttcttacaccaaactgtgaagcagcgcaccagccagcattagcatcgaagggatgccaggtactgacaggtgagcagtggaggtcgtactcgtgatgtctttccatcgaccccacaacccggttttaggaggttccgcggtctcctcgacagtagttctgatcggactttcggtggggctgacggtggtctcaatgttggctggtggccgcgcctctaacacccaacttcttggctggcttggtgtcgatgtaggttccggagtagaaggcataaccgtcgtcttcatggccgccacattccgagcgaatgtgtttgccctctcaatttcgttctccacctgggaaggggttttgcccacgtctgccagtagttttctcattattttcagtcgaagtggagaggctggtgataaattgtgacagttattttcgaagcagcaggtccgacaggtctgttctttatccgtaaatggcgtgcacatgagttcggtatatcctgccggacagtatgaaggtgacccacacctcgaccggaagatgaatgcgttctcattttccggttgaaaatacaattcaaccatgcatgagtcggcaccttcctcgcaagttttatttacttggacctccggcgtacatccaccgacgttatcatcgcaggtggtgcagaaatgctgtttggctgatatcaagcagaagaagacagtaatgaagaggcaatatccccacagccatgatcggtagttgagcattctgcctatagtgagtcg
>SS_cDNA_454_c563
cgactcactataggcttaatgtcgaaaacgacttctatcgtcccaacagacagttttgcttgcgcaagtttgggtgaaacccaataaaaatataagaatgtgtagaagaaagtcataacaaaggacggtagcacacaccatcaccatccacaccccaatcgttcgccaataccggggcttaaaacaggaccctggtgggtaaggaagaaaggtgataagcaaaagcaaagacatggtaaatgatgaagggagtggttaaggactggatcacagcaaagaaaagccccacataaagcaaaatggggttaaaagacgaaacatgtgggtgggcaagagagtaaaaagataatttacaagtagaaagtgacattaaaaacggaaaggcctggtacaaggaatgcagagaacatgacgagggggactccgtttgttacaggggcatttggggagcggttgaggcagaagagaaagtggcggtaggtgtcacgctggtttccaagatcaaataccaaagggcgagggcaatattgacagataggagaccggttccgagagcgataatgctggagaagagaatacgcttaaactggcgaccacaaatgaaggaaggcagaaggagatctagtagggctttgaggatccactgaccatctaaggcgtagcaaggcaccacattcagaaggaccagagccccagagagggagaagaggtatatgcaaaaagtggcgatgagctgcggtaaacgacaggggaatagttgcggccagcgaggaacgtagttagaaatctcaatagatgcgaccagatcttcgacaggcccaagaaagaggatggccggggagcgggcccggttgtggacaattcgaatcaagtgcgtgtggttgtcagggggagcaggaatgaggcagacgggacgctggtcgccctcagtagccaggggaccacagtccgagggcgcgatgcagggctctcgttccgttaccgctcttgcaggtaggcagacgtattttggcttcctgctttgctttccatgtttccctaggctgtgaaagtgggcgaaacagaggtgtgttgaggcaaggtgtggggcacagcagtcatgggaggcggctacaacgagggccttgggagccgcgacagtatctgctgacaccctgggtaatcttgctgcgacctccgcttggttgtcaactggcaagacggcggacagccgacgagcgccaggttgcgcacgcacgtggctagggtcgagcatattgaggtaactgccaggaacgcagtaaccggaagacttttgttgaacctcctccagacagcggtaccactcctcagcagtgttaactggacaagcgtttatctgggttatagcatcgccggagtgcagcccacggtggccagtgaagacggaatgctcaagtacactgacgacgccaacgcctctgtttgttgaataagcgggaacaagaagccacgggagagcgtggaagaccacgagactgagaaatacgattactccgttgtgccaaacgcccgcgcagtaaatcttcagctggcgaagtggcgacaagctgcaaagatccgagtcgctaatatcgacataggctccaggatagataccaaacaggaagaaaccgaaaccatgaagccggactttttcgcgtagagcagccaaggcgtgtccagcctcgtgtaaaaccacgcatatcagcagggtaagcatgtagaaaccaatgtgacttaaggggagattgactcctggcatcacgggcgttataatttgtttctcaatgggtttccgcatgacggtgttataggccagtagagaaagcacaacaacgctaagacacataaagatggccgaaaaggctgtgccgatagaaaaccataggccccaagggaaccagtcgacactcccaagacgttgaaagaagggattcaatttctgagtgaagaatcgagcctggaggacctggatagagataccagaccgacccctcaattcaaggtaacgctgctttgtgaatggatggactgagagtccagcgtctatgaggtacgccaaagcccaaaagccaaaaagtatgaaagagtggaaccggaaatcatagtttttagatcacgttgataaattgttacgtaggcatttctttgcctatagtgagtcgcctatagtgagtcg
>SS_cDNA_454_c561
ttttttttttttttttttttttttttttttttacacaatgtgtggtggggtttactctgaacgggaacggggctcagcataagaggcaggttatacagaagccggaacagttggtggggaggactgcacaacaaccggttcagttgtggtgggttccaccagtttccataaaccgtagttttcaccaacatgagtctgccacagacgcactgtgccgtcctcgctgccacttgcaaataggtgaccatcaggtgagaaccggacacaatgcacagggccaaagtggccgcgacaggactccaaaatgtctccggtgataacgtctagcctgtataacaggttgtcttctccaccgcagacaatcatgtcgccagagtgatgcatatgcgcagtatacacagggcagggtaactcgaatttggccacaagttcaggtgccgcagaagaggaggatgcacggaagtcgaagtcatagacgaccacgttctttccgagagcaacgactgccttaaccgagtttccaccatccggaagggtaagtgttgcagcgtccattggacagtcgtcaagggggactgaccagatcatccgagcctccgggttgacacccggtgtaagatcccacaggtttattattttttcatcggaaatagtgagagcacgattatcgttatccgtccacaagcatcttcgaatggtcttcttatgacccggaagtgttatgataggcgaagaaggcgcctcaaggtcataaacatgaacctgctgtttgttgttggcggtcatgagccgcttcccaccatctgaaccgctcaaatctacagcgcgaacgatgtgatcctgcgggattgaaagcaattcgtctcctgtattaacatcccagactttcgcagaaaagtctgcggcaccagtagcagctttttgtccggcgtggtccattgtacaacaccagacggcaccacgatgcccaagaaaggtgcctatccaatcccctgtatcgccagtgcgtagcattgccttaccatcctttgacgcggtcaccagcagagatccagattctgattccccgctaaatttaaggtcaacgacaggtcgtgtgtgtccactacaagaaataggattctggcgtatggctgccattagatgtccggcagaaaggacgatgggttgcctgcttgggctacagaatcgcagctatcgtgagtcctatagtgagtc
>SS_cDNA_454_c568
gacgtgcagaaattatttgaaagcgccaaatgaacgcacgcatgcatcgaaaaattgacaaaagatagcccttaaaatggcaaatataacgattgccgatgcgacagcagacgtattactcaaaaactggttgcgctgactccccctttccttgttcacacgaacgtgatcggcgatcttggccttttgaacagcaccagcggtattggctgccgtaacgtcgtccacgccgcttatctcaccgcaagagaagtcagtggtgaagaagtctgtgactgtgcccgagttgccagaccatggcatgctggtgggctggcgccgaagaaggttggggttgcgatacacatagcccgtgcggaagcccgcgctgtctagcattcgcatctgcgcctcaaactccatgtcccccacgccccagacaacttctgcaccactgctggtcgatctagggcctccattgcagatgccagcggcgctggatgaaggatcggtggtatgtgggtgttccttgtcatccccttcttgctcctgttcatgtttcgtgtgctgagcctccgcctcctccacctcatttttctcttcctcctgctctaccgcgccatcgaacggacgggcactgataaggacactgccgccggaagctgctagtgccgcgctgttctcagtcaattccgtgaggagagcagcattcccacccagttgtagaaggcgcatctgtgtctggcaagccgtcacaactagctttaccagataccacgcctcggggattgtactagcagcaatcgcaacacctctgttccgtaaaaacagaacttttgactttcccaaggcctcgcgaatagcaccggcttcggattcatcaattgtgatggcctggtagtcgtggtatttcacaccaaaagtgttcagcagttctgttgcttctgggcttgttggcaagagcccggaacgtatacatgagaccgcgacgacgtcaggaagatgcacgtgaagcacgcaggcaatgtcaggacgcgcaccgtgaattgccgaatgaagggtccaggcggctttgttggcaccaagcacggtgctgccaggatccaatatgttgcctgtttcatccaccttcacaagggttgaggcctgtacttcatggtaaagtaatccaaaaggattgacaaggaattcccctgttgcgcaccgtgcagacaagtgattgtatattgactgtgtccacccatttaagtcgatcaggcggcacagagaggcaacctggcatcgcaggagacgctcttcacgcgagtatctggcggcatcctccccacggaggtcatttattggaacagtaggagtgttgcctttgaagtctcgtagcgcgtcgcctttgacatgttgcgtcaaaaattctgacagttgctccagagctccacctttattcagatctgccagcaatttatcagttaataatccgtgtgattttgagttgtaacgagcatcagcattgttcttgttgatggatggcattgctccgggttcgtcacctatagtgccagtcagattttcctgttccatttgaagtaaaaactttaaaattaagaaaaagctgtataattttgccaaaagttgtgtcccttggtccgacaaagtaagttagtagggacacgaggcctatagtgagtc
>SS_cDNA_454_c16773
gactcactataggcggggggattaggacaagcaaggaacatcggttgtacaaggcaggggaagggatcggcgttgggtcagaactcaccgtgcggttagagtccagacaagttgtgacctggaactcgtcaagcttccgaatcagaaaagatggttgctgccagaggggagagtggtggggacagaccgtggccatcacacgcaagtgtgcaaatggcaacactgagccctgctcatgcatgcgcgttgctagcagcgagtcggtggaaaggagagcgagcaattttgttaaagagatcagagccgacttgagggcccgtgtcttgggtgcctcttcggaagacgactgtagaatagcgaagagtcgttctgcagtccccacgacattagtcagccgagcttcagtaaacacaacgcgagcaacttcgatcctcgcagaacatgtcgactccaagtcgctgtccaaatcgtccgcggcaaaaagggttttcagaaagaggaacgcagcctccagcagactgtactcctcctcgttctgctccgatccaactaactgaagtaggttgtacagaaagtcggtctgtcccagcatctcttccccaaagcgagatgtatcacggaggaaactggagtacagacccagaagttcgcgcttcaagctagctggcttatccgaatttggcgcgaatgatgaggtagaagacatgattctctcgcgtagaagttcactgttcagtatgagctgcttgttcgtgggactggcgacaacaaagttacggatagctcgtactgcgcgcagatttgcgctggccgaggcggcgtccaagtcacgcacaaatgactcctccaggagtttgg
>SS_cDNA_454_c16771
cgactcactataggccctctcaagtcccagcatcgtttttgttggcgtggacccacgtgacaagatgttcctacacccgaaccacgcggtcctcggtttccagaaaccaagattatttggggttgtcatcaaaaagctgagcggggagcacgtctgtcacgtgttttcggaattcgactcgaaccactcagctttcagcattgtgtcgcaaatcaatgcactcctatctgacaacaagtgatggacgcggcatatgcggttcccgccgcctgcccgcccttccagtcaagaaagctgactctcaccccatctcgtcccgtcgaaaacatccacagtctcggttgtatgttttgaaatgcgccttccccccacgcctatctggtgcccaaatttcgccgccccggtacctgcctgtgtttttttcgttacttcaaatgctgcaaaacacatctggagcccacaaccacacattttagcgctctttgcctttttttccaaatcgccacctttcaagcaggagcatgttataccgacccttttgcagcttcttttgatggatacctacgccttttctagccaaacgccaactaaaaagttgctgctccgttctgggcgtcgcctgagcccacgaatctcctctcgctctctctctatctctctctctctctctctcaaggttgctctctcctcccggcagcacacccttgaatcgcgccagtagagactgccgtcacggccaattgtaatttttgtcagcccgtgtattgatccctgtttcggccacaactgtctgaggcgtctaattcccgcccccccgctccctgt
>SS_cDNA_454_c16776
cgactcactataggctacgaaccagcctatgcagcggacgctacaactcgctgtatcacttggatgtatttatcctataagaagcccagctgtactgactccggaaggtgaccaagtcaagtggtactttgttttagactttgagtcaacttgtgatgttaagccacaggcgaatttgaaagctgaaataatcgagtttcctgtagttttagttgaagcagaaacgggcacaatagtagacgagtttcattcctatgtccgaccaactgaaaatcagacattgagcaaattttgcaaaagcctgaccggcatttcacaagagatcatcgacaatgctgaagacttgaaaaccgttttaaaggattttgaatcttggcttcgctcgaaaaagcgcgcgctcaactgcacttttaaactgggctccccgaatgccgctgttttcgtaacatggacagactgggacattcggacatgtctgtggaatgaatgtcagcgcaaaaaactgccattacctgtcgaccttctaaatcggattgacctgaaggcagtttttaaacagtggttggcaaacacccgttcatcccctcagtcagattggcatggcaacttgtcggacgcactgaaggctgctggacttatgtttaaggggcgaccccatagtggaatcgacgatgctcgaaacacggcttttctcttgattcaaatgctttctagacgagaaacagaaagcgccaactcatgaaatttcgatgaaaacacgaaaaaagattggattccacgcccccctatgcagtactttgaattcgttgactttctttcaaaatgtataaaatgtgccccttgagctacgtctccagctttgttacactcctatgttaaattggctcataatgatgcagtatcatgcacaccttgtgaaaccatcttacttaaagtgct
>SS_cDNA_454_c16775
tttttttttttttttgaaatcacgacttttaatttgttttgcatcaactgcacgcgttaaataggcaccggatgaggggaaaaaggacagatatggcttttcaattccatgtgggggtgtcagcagagccagcaaggggggctacaaataaaaataagcacgcacaagaagaaggaaaacgtgtagagcaagagtcagaaggaataatggggcatagaggagagagtcagagttgcgactaacagataatccgcgcacacgtaaaatacaagagcagtagattcattcaagccagcggcattggtgtggacggtggttccgaactatcgacaaaaggacatcacggaacgggtttaggctggcccactgcgcaaagtggaagggcggcgtgggtgcaggatttaggtacaaaaactctgcctgaagccttcatctcacacccgcaattcattgctgtccataatacatatctcgataacgcgaagaccgcgttcagcagggtctatcataagaagcccctttggaacaaatacttctgaattcagctggatgacgcggtaggagattttctcaagcactcgttcgtagtgcgttggcatgcaaaggaagagcatgtaggcaaacaagcaggcggtgatgttttcacaaaccaccgccgccgaaagagactcggcttcatcgaagagttgattgagctcggagatagccttagcaaactcttccggtgatatcttgccggaaagcctaggagggagaggactggtctggaaacgcacagcggtgccctccgagaagtcacgctggacaaaagtacgctcacaattagccgtgttgaactggcgagagtcaggcatagcggtggatgcctccaaaagcttgcaacataggaccgttaaaaagccgactcaacgaggttttggaccacaggctgaaagcgaacagtcctcggatggtaaaaggtcaacggacagcctctgcaagccaggccacctggctccacaaataggagggattttagctgggtattggtgtcctttaaatattcgaggtaatggtcatttcaacagtactcatcccgccataatcgtcatatgtacgaacactcttgctgcatacaacgaggcctatagtgagtcg
>SS_cDNA_454_c14617
caccgccagatcagttcacctggaggtgagccaggcggctttgactgacatgtcaggtttactgattcaccctccgttcggacgatggagtctattaaattgccttccgagagaattaccggactcccgggaggagtctggacactgacaatgacttcagccaaaagcttctgttcagcgaggttggtcgctcgttgggtagctttattgctaaccaggcaggtcaaacggtccccagtcagaagttcggactttggaatcaccagtgtcatctcgtcatctcgcactggctctccggtgatctccacctcgtgtccggcaccaccgacctcatggccagaagaggacggcagtttaggcgcccccacaaagtagggtgaaccgagcattccggagaagcggctgtttagactccgctcgccgggtgatcgacctgagctctgctgttgtagcatcatccggttacggacgggaagaccgttgtggaaccactcaaaggttggcggcggaaagcctcctcgggcttgacagatgaggcgcaggtcatctccgagtctacctgcctcgctgagatagggtcgagcaatcactagttgtcccgtcttcgagggtgggggctcaccgggaggagcaaatattatgggttttgagggcaccacgagaacggagagatttgttgagcgccggaggggaggctggtcagctgtaggagaaacctgacattcaaagttgccagcatcttcgcgcgtaacgccggtaatgactaggtcatgctcgccgttgtctgggtcaccttgcatggaataccgtggccagtcccgcaggctacgatcataaccgagcagaacactgtgggccctccattgtgtcttgccattttgtctgtttactcgacaacgcattcgcacattagctccttccaggacttcataccgatctgccggcagttcggagaaacactgacgttgcagtttctcgtctgttggactgcaaaccgaggattggaatgactctgcagccacaccttcagccgaggcactgggtagtgccaaactgcgaaggctttccagtaacagcagtgtaacaaagacttgatatat
>SS_cDNA_454_c18356
cgactcactataggcatcgaatacctgtcctattatccggacagtcagtgcagatgacagaggtaggctccaggggccatttggtctcgacacatttggcgccgttcgggcacggacatggttggcaggcctccggagttccgggctcagatttgggatcaccgtagaacccgtctttacagcggtcacagaagaggccacctgtgttgaattgacagtcgattcacccgtttcaggttgacatgttgttgctcgattgttacatgtgcagggaatgcacatacttgtcttgggaccacctatgggctcccgtctgtagccaacggcgcactcctcgcaactgctgccttggaactgggaaggacattgacaaatttctttgcgaatctccttctgaggccttcggaatacttgactgacacagaatgggcattcattgaggtcttctcgacatagacattccagctgccccttcaaattttggtggcagggaatatctaaagtttccttgtcatctttaaggcagacgtcgcactgagaggtgttggctggacaactgaatattactttctccttgtttacataggattgaagggccgtttcttcacttggcatgagttttccgtcgacaaccaagccaaggctgcagtctgaagagtgtccgtgacaatagcattgtttacatccaagtggatcatttgccattaagccaaaacgtccaggtttgcagctgtcacacttttgtcctataacattctccttacacaaacactctcccgtcacaggatcacattgacgtttgccatcacgactcccatcgggattgcagtcacatggttggcagccactaggagtgaatccatagtggtcgggcagacagcgatcgcatcgctttccaccaactccaggcttgcatcggcactggccctcctctgaacactgttcaaagccaccctcggcagtgccgatagggtcacagttgcacggtatgcagacagccggtcgctctggctttgggtaatgacccggtaggcaggattcacagtgcttcccgtgagtgttattgccacagccaacgcagacgccaccggatcccgttcggcggtactcctcctcgttgaattcacaacgcagtgaattatcattgcattcacaggctttacaagggttaggattttccggagtagctggtgaccaaggtctgtcacgatagccaggggcacacatttcgcagttgtccccggccgtatggtgtgacggatcgcagacgcagatcaatttgtggtttgctccactgccagatatcggttggcagtcccttccgtggccgttgcatatacatcttccaccaacagtcaactttctgattgcaaagtagtaggtaaggagtgtatccctctcggcatttctttcatctccgaacgtgtgcatctttttgagctcgattttgatttgtgacgctgtgctccaacgctgcagagcagcgttctgaaagaagtcctcgtgacccggtctgccgtttatcacagagaagacaacctcgccatcataaaggggctggagagtagagtattcctctcggcagataacctcgtccggtcgtgaaaattcatgcatccgctcgtagtgcatgccgaagtaggtgagacaattgctggagaagtatgcccacggtgtccagggagagctgtcagagaatttcttgtgaatcaccatagcgtgcggtcgaggagatttgaacatcagatacacgtagttcacgtgaaactgtgtccccaactcaacagtcaggtttacggactctgaaaaatgcagcaatggatttacgtccatcgtttctgactgccaccagttgttatgattcttgtctgttaatgagttggcatcgtgactttcgtaggggtttctggcatcgcaatactggcaacgacttggtgctgcagcgttggacatatgtatgcagaatttttgtcttcctcgcagcccacatgtgttcgacgcattcacattgcgtccggaagccgcgcttataaatggaggataacaaaactttgcatttccgaagtcatcaacacaggacattgcggcctgttcgttaactctgggctcttggcaactatacttatcgagtaactgggatagaatataca
>SS_cDNA_454_c18357
actcactataggcatacgacggccagtgaattgtaatacgactcactataggcactataggcctcgttgtatgaattatttatcgtcgggggaaaggaagtctcgtgtctaaaagaagataccaggagctgagaccattgtgtggaccacaatgagggtcaccgaggcaatgagcaaaatgtacaaaagaagcacaaataaactgtgcaatttagaatactttaagtacaaatattacagagatcctatcctaaagaatcaggtctcgggaaagggtgagaaggagccccgggcggtttgtgttgaggagatgcttcttatgcttgcctgcctcaaaacaaatgattttgaggaaaaaccatgctcacaactgattgacacattcaatatttgtgtgagagatgcggaggctcgtcgacgaagatctaaagaggaaagaaaacagggaatttttacctcggcggccgatgacgaatccagtagaatttcttcagttaaaatcaacagaatccttcgaaagttcccagaaccttaattgttttccgttaatcttagcgtgtacagaacttaatttttttaatgttaacaacgaaacctcctttttaaaaaaaaaaaaaaaaaaaaaaaaaa
>SS_cDNA_454_c18354
ctataggcctaagcgtaccgggtggtagatagcccggtattctgagtggttgagggcgcgtgacctcctcagcaggtggctcatccacgggtttggcaaatgatgctggcacgtcgtaaagtccctcagaagtcacaggacctgagacacgctcaccatcatcagaaacgaggattttggtcgatacggttttcctggccggtttcggacgtccggccacaagactgggcaaaggcctgcttgagacaacaggcgatctctcatcatcataattggtgccggaattcgtgagttcaacacacccggataggactggaggggatactggagcaggtgatacaagaggaagaggtcttgagggaatctttgcaattttaccaggtccgtcgagaacgcaggtcagctgttcgaagacggagtgccaagaggggtagggaaattgaccggtggcgagttcaataagtgttatgccaaaactccagacgtcagagcggacatcgtaacccttgacgctcaggctaggttgaatgcgttcaggcgccatgtaaggtttacaaccggcatcacgagtttgggctatgctgtcaatgagtttgccggagattccgaagtcgcaaagcttgatgtggccagagcggtctatcaggatgttggagggcttgacgtcgcggtggatgacgcttagttctcttttcaagtagtccagggctgacacagtcgcaactgttattttcccaagaatattttcgggtatacaggagtctaagttgcggtacacgaacttgtaaaattgatacagagaagaatccattagttccatacaaatccaacaatctccctcgtgaaaaatagcgccatagaactgtacgatattaagacatttcgtagagttcacaactatatctaagtcttttagagacgacttcttttcgttatcgtctaagttagaccggatgcgcttcacagccataggccagttaatgttacggtggatcattttgttcacgacgccgtaatttccacgaccgatctcgccttcgtcgataaggtcgtccgcagaaaatgacaggtcattacatacaccaggtatagttaggatacctcggcgggggaaattcgtttggacatgctgtcttatatgtgtagggattggtatccccttggatggccgtttgacaaaagacatgctgtcatgcatggatttacctacggcgaccagtgcgccacggacgcccactacaatcagagatcaccttactcagtcagcctatagtgagtcg
>SS_cDNA_454_c18355
ggcggccggcacagtagcgtactggaatctgtcagtagaaacaacatagtcagccatatcgagagccagggcgcaggaatcgcgcactaccggctcgggatcattgagaccggcctgcagggcagcacgagcacgctgcacaaagtcaagattcaagccgctttcatcttgagcctcgtcctccgcggcaccgaccacctccccaagggccatcgcagcctcgtgacgcaccattggatgctccgcggatccgctctccaaacacgccaacaggaagttacctgttttggtgagactcagttggcctaagatgaaagccacctcgtgacgcaacagagcggaaccgggcgcttcaagagccgctgaaagtgcttcgatgatctccttcatgcgctgagagccctcgctatcgtccgggatgaggctagcattgcgcagactgaagagggcctggtagcgagaaaaaagtttctccttcggattgagtagaatgctcctcagttcggctatgtcagcactaaatgtagagacggtgggaaaggcaggcgcaggatctacggtattggggaaacgagactcagcgagagctgcagccgagtccacaggttggcctagagccagccaatcaagccggccaagaccgatctcacaagtttctgagagttccacaatgggactgccaacgaagtcggagaggatggtgcgaatgcgcgcaacgtcagcgccgggtcgcccagcaatggcggctaacgcttcaccggcctcgtgtcggacaatggcctcgtgacaggggttccggatcacacattccagggcatctactgaggcaacatcacccttctggcctaaacaataggcggcttcatgttggaggagagcattagcgcccggggaaggtggcaccacctgaacaatataatccgctagcaactgggccgccaggggttccttggcgtgtctaaggccccacatggcctgagcgcgggtaaccagggaaacctcgggcttcctgatagtctcgccccaggtacgcaactcggcctcggagacaggttgcacagacagcgtccgtgaagtcattggacatacaacgagcaaggcctatagtgagtcg
>SS_cDNA_454_c18351
gtgagcgcctggactctctgcccttcggcttcacacgatccttgtagagttcctctaccatccatatccgtggattcggtggttctgtctgccgaaggcaatatacgctacacacccactcctgacgtacccgtctcagaagccatcctcacttcatcaaccgatcccctaaccgaatcaactgtcccgcagtctgtcgaagcatcgactgagcggcaggaggtgcgagccggtacaccgacgggtgagccgtccaaagctcgggcctcgtctgatgagtcgtctgatgttgcaagagttattgagcagaaaaacgccgaaatctacgctgttgagcgcgttagtgagtctatctggcactcgctatggagctgatccgacagctggacagaagaagcaccctgacggagaattctgaggtcacaagcgccagtgcaaccgacgccgaagtgtcccgcctgcagtccctgctggccgagaaggagaacatcattgagcagttggagcgtcaccacgaacaagcccgacggcagagggatgtggaggagcggctcatccttactgcctggtaccacttgggcatgcggatgcaacgtcgtggcgccgagactcgtctccgcggcgaacaggaggaagagcaggagtcctcctagcccgacagcgacgcatccatctgaatgccactccgccaacagccactcgtgccggctttcgagagacctagtgacacacatacacacacacttcccctccggtagttcatatgacaccagacaacgccgccgccgtagatggttcgtagaaaacctgttctttgtacatcatcctcattacttgatttcattcttcctctcttttg
>SS_cDNA_454_c36419
tcaatctactcccaacctctgtcatctcccgttattttctccagcgcccagccatctgcccagtcctggccgccacttgcagcccctacgtctacacctccctcctaatgccctactacgccgttggcctactggattggataaattactcggccaatggaaaccgcggacgatcttccgcggttcaaactcgagaccggcaccctcaccgacggccgttggtcctggagaagtctgaggaggaggttctgtctatgtatttggcctttgagctgctttggttggtggagggcctacatatacatgctggtattattcatggagacatcaagccggacaactttcgaatctcaggtcggtttccgctcttggattgcgcaacgttggacgctctctctgaagagcagcagcagatgggacctggagtaaaggaagttgactttggaagttcgctgatgtcaggcaaatccgccaaggtgctactgttaatcgattttggcctgtgcatagatatggcgcggtttccaggagataccgtttttaaagtgggacgtgaagtgacgaaaaagcgcgcctttccctgcatagagatgttgaccgggaaaccgtggacatttcagttggacctctttaatattgcaggagtcatctatacaatcgtcttcaaacggtatatgaaagtcgactgctcaaacggggtgtggttgcctcgtttcttgccacagtctagccgtatctacaggggtgcttcaatatggcggaatatcatcactacgctgcttaacattaagagctgctcctcggaggactatccacatcttgctgctctgcgttacgaactggaagtcttcctgcaggagcacgccacggagtacaatctggctgccgagaaggcgaatagtatactcactggtctaatgccctagttaaccccatatctccgccccttagtttctacgtatgcttggactatcgccaccaaagtctttcagcagttgatacctgggtgttaactgcaaactttcatatatttctacgtcaatttttaacgttaaataaatagctattttttacaaaaaaaaaactaaaagctgatggcgcgagggaggccctatagtgagtcgtattgcctatagtgagtcgtattacaattcaggcaattgcctcacatgtctgaacctccactcgcacgggcctttcaccctctctgggccaaatccagggaaccatactcagtgctggacttcgagtggagtggcaataccgcgagccgacccaaacaccacattgcctagcagtaaacctaccgcaggcttcggtgctgggctattccctcttcactcgccgttactaggggaatcctggttagtttcttttc
>SS_cDNA_454_c18358
gactcactataggctattgttactcacataaaaactactgttcctctattttctaacgcccccgccgtcttgctccctatccgcattgcagctgccaaagccgaatttgaccaactgttgcaactacggattattagccagtataaaagtccctgggtatccccgactcactataggcaaaccacaggcggatgattgccgtccttgcggcgattagagaaccctcacaaatgtcactttgcccgatcggtacccgatttctcatcttcaggactttgctggagctcattttttgccagaaccgttttctcgaagatcaatttgatccgtacttttcatcaaattccgattttggctacttaaatccccaaaacgacagtgaagacgccttctgacttgtttgagttcttatgtacgccatttgatctccgaaatgcctcacagacttttcaacgcttcattggatgtgttttacgtgactttccttttttatgcttatattgaagatgtgttagtccccaatcgagctgcagatgaacattttaaacacttcactctaatcttcgactgatttcggaagttccgtgtcactctgcatcctgcttccacacgacagtctatcacccggctgccaacgggatggtcgagcggtttcaccgccagctgaagccctttttacgcgcctcggtcgatccggagaatttaacggactatttccctccggtcctgttgggcattggctccgctataaattcggaccttgactgttccgccatcgaactgttgttcggtgccaccatcggacttcctgattagatgatctcgccaagtcctcgtggtgtggttgaggatcctaccaatctcctgcaccgcctccggcaattcatacaggctctctcaccggttccgcacagaccatcccgtctccgagtcttatatcgagaaagacttggtgacatgtgctcacgtctatcttcgatgtgatcaagttcgtcggctgttgaaaccaccctatgacggccccttccggtttatctctcgaggg
>SS_cDNA_454_c18359
cgactcactataggcacaaagcggtggggaagtcatcaaccagtgtgtcgtgaacaaattccatctgatcgccagtcggggacacccgataagttttgagcaagccagcagaacagctccgtgggttaagcacaagatcctttgcgagagcaacaacgatgtagtactcatctggcctattgaagaaggtggcaagcgcaattgcgtgtgctgcctcgttctgtgcgaaccggcaaatctgcagtgtttcaccagtcagtgggttcagacaacgcagtagactggcccacatacccggacccgccttcggcgcaccaaaaatggcctcggatagattggaattcattagggaggcggccgcctccttagcttgttcccgttcatactcattcgtcgcggaggcgagaatccgctccgccatttcttttcgtcgctcggtcttcaagtcgtccgtgtaggcgttgtggtcagtctcaataatgaaggcattattcgactctgggtggaagacgaacttgcgcggagtgtactgtagggtcgcactggtctgattgaagacggcgcccaacttctccaaggccaggatgcgtagggaattttcgcagatcgcaacaacgccctcagggcactgttcagacgagaaacccgaggcgtattcaagggcttcgtaggagagtgggattagatggaatcggctctgataagtgtaactgagccatgagcgactggaaacagccaacaccgcctcaccaccttgcatagcgatacggaaaagcttcacaggactggtgccgaggtagcgggtgcgagtgtcagagagttcgccagttactgggtccagaacaacgcgcaaaagtacaccattgtttagaccaatgttgaggtagaggatgcccccagtctgtacagtttttctccatctgtctcgcctatagtgag
>SS_cDNA_454_c3160
ttttttttttttttttttagtgcatagtatttctcactcacataagtaaaaagtagtaattacacagacataaaaatacagaagtcaaaagtgcagatgacagaatgtgagtgtattttgtaatgcagtcacacgggcagtggaaccggaagagacaggaaaggcaagttgttgaaagagcataatgcgaacgtaggtaggtgtctagtccagtttccagtgttctgaggaaaccacatttcggttgtcacgaacaggcaagaacgaggaactcgactcctctgtgatggggataaaaccggagttcagtgaggcctccgattgaggaaccacctgtccacggtaaggtcccaagaggactgcatcggcctcatgcagactgatggccttagtgttgatcatgaatcgattggccatctcgggatcacgcagacgaatgcggactaggctacctcgagggtaaaaatgaccctgtggctgcgggcagacggcgtgaaactttccaccaaaatcaatatacagatcagtatcattggcgttctcgatgacaacaccgattagctcgcgttgtttgaagtttcccaactgcacaaaggtgctctcacgaaacatcttcgcgaaggactttggaggcgagttggatacaaacttcttgcacttaacctccttcagaaagagattggaagtccacggaaccagccgaggggcagaaatacgacggcgttttacgtccgtctccctggtgtcaacctttctcggcatggagcgtagatgcctgtgcctcctcctgtttttgtgtgaattccgtctgtacatccatccgttttggtttggattccacctgtgccgggggtactgcagcctgagcgctctccttggctattttctccgccttttcaaaaaagctagtcagtttttaacatcgagtccatcactaccatcgttatcgctgcgctttccatcgcctgtcgtaggaaggagacttgttgccttgggagagtgaagcgaaagttccgagctagtgtccggcttaacatttgggtcggttccagttgaaattccggtgagttcctcggtaagcgtccgtatgacttttctgcctatagtgagtc
>SS_cDNA_454_c6402
ctaaagcgtatattaaatggcattttccaaaagcatacgtaggaggtgacattatacgcaggtagcggtggagggagtctggatgagaaaatgagctgggaccggtttgacccatggtacaagcaagttgtggccaactaagcaatcaggcaaagccaacaatgaggggaggcggcggggtggagacggggggaggaaactgtcactgatcaggagcgattcatgcgattgccactgccacgccggtgctcgtctttgaactcatcccactgacgggccttgcgcagctgttcctcgtcatgcgcctcctctttggcatctgcttcggcggcacgcgcttcggaggctgctgccaactcctcggaggggtctatgcgctgcacctcaccggggtacgccttgacaacagaactagcattcgcagggggcgcaggaaagatgcccttcttgacctgaaggtcataaaactgatccagggtcattgtggggagactggggtaaccggcgccgaagacggtcgatcgcaccgcctcacggctgataaggaggggtggtcgaggaggctcagggggaggcgtttctgtcacgccggccgccgattcacgggacgccagaaggtttatctcgtcgcacagaaggtctacctccgagacaccgacaaaagcccaataacgtacgagagaaaggctgttttcacgttgtacttcttcgtctacaccggccgcatcgagtgcacccggagagaagatccttttctcaaggtcctgtttctccttatactgacgaattttttcgtcgcgaagcctagcggcggatgtgagtgactgggctggttgcatttgcgtacaagtcaccggtttatcgctgtcatccccagccggtcgtttgcactgcggtacattgggaatcgcatagcttgccaggagttggaagaattctctgtaaaacttctcggctaaccgaagactacacagacgatcctcgttcttctgacttaggaaaaaagcggcaaatgctggaagcgtgaggtagcggattgacgcggaagagagatcatcaagggactcgtttttgctgaagagctccaactctttaaccatctcaatggccttttgacaaagcgaataaccagtgagcacgagttcctggcatttcttgtcacgtgaaggacctgtataattccggaactgattatatgtattaaatatttcgttaaaagcgtcaggcagactgcattgagcgcctatagtgagtcg
>SS_cDNA_454_c3163
tttttttttttttttttttttttttttttttttaaacatccagatagcttgctttatcgtttgtaaaccacctcgatgaggttcattatgaacaaaaaataagagtacatcgaaaagcacggaaagacccaggcacaaaataaggaacagtccatcgggtaagtcgaataagtaaatataacaaatgtgttgaaaggacagtacaattcaacagattacatgtctatatcggtttcgacaacgttcgcgcgcttgtcgcgtgatgggagcatatactgagtccgcaccttaaaagcaaactggttggcataatgacgggcggccttgttcatcgttttttcagcacgcgacatagtagatttcgttaccggcggtcccatatcaaacacagaacggaccaattcattctgcaagaggtgactgttcaaaccataagccagcagttgacaaagagcttggtaatgatagttctggaggcaggatgtgatttccagacgttcagctcctacttgaatgttttgttcaaacggcatgtcggaagctttcaaaaaattcaagacatcccggaaagtctgtctttgttttttaaatcgaccttcgatttggcttttgtcccatcagtggctaagtcagtcaaaagttgaacaagctgatgaaagtgcggtcctcgataatctggatcgacttcctgtcgtattctttcgtaaaccaaggcaaccagatcaccagctgcgatacggacttcaaggctcgatgtctgtaagaggctcagcaagcaaggcattatatccacaccaatcgtcttcgcatcgaagctcggtattatggtataaataagtccccaggctcgaatacaagcacaatgcatagtacacacaggaggtggattagtgggtgcttttccatcaccctttagacatgatccgcgaaaaataccctcgaacaccttcatcatactttcgactcagctataggctcatcgaaattcccaaagaatactaaggcagacagcgcattggcacatgctcctctaaaggttgatgctatcgagacatcagctaactttgtttcgagtaaggattgaaatcgaggaaccaatgaccgcacatcgaaaggtgttgacagcgcgctggatatagcgagacattctgcagctaacgtttgttcctgttgctttcccttcttcaggatgctctctagaccactgaggaaggtatcataataattccaagaatcgtccaagaagatatagttggttcggaaagtctttatcagcgcttcaagggctgaaattcgaagctccgggcgtttttcacaaagtgcgtcaaccgcaatggccagttttgacgacacagaagctgaagatagctcggagtcggtctctgagggcgtttgaaggtcaagctcgctttcgtcactgcacctgctctttgtactgaaatcatccaacgcatcctcttctgggggagcttgcttagttcttgactttttctttggcatcatcaaacacaaagacagaatacgtaaagacaagggaatagctgaacccctatcgaaggtgtgagcataaaaagtgtagcctatatgattttttcaaagatgtatcgcaaaacctggaatggcattcgcattgaactttggcacgactggggaatctg
>SS_cDNA_454_c3164
aggttacgatctctttatgaaaatatatgcaaagatcattcagtttccatggacgaatcttctgtggctgactcgaattcctcctcatctttatcagcttctgcttcgctctcgtcagccgcatcctcagcatcgttatcaggggcgctttcgaggggaacttcgttcgcaaaagttgtaaacggctgcgaagctggatgaacagcaggagggcagaagtcgttgtctagcttcattggcatggcagcaaagacctgttcatcgtgttcttgtagtggaaaatcggtcggatcaattgcaatagcatctgacatggaaggctccgcaatcggggcaccactctcaggcggaagggtgtagtgggaaagtttgcctgtgatccagtccgagataattatccgcgcggcgcctctggaatcagggacaccacctttctttaacttgcccattcgctgcgccagctgacataggaagtccgtggtgcttgaaaaatcactaatggaatactgtactattatctgccgcttaggacatctttggaggattgctgaaaccgcctgttcaggctcagaaagtgtctccggctttgcacaattgcgaagagcaagctcggatgggtcttctgacttcgacaacactattccgggagaatcaatcagcttgactttgttgtcaagattgaagagttgacattccttcgtgaggccgggcacacaactactgggtgcaactcttcggcggatcaaagtattaattacagcacttttgcctgtgtttggaatgccaataactccaactgtaagtttcccagtgcaacttctgctgatatttcctagaagagacaggaggccatcaacaccgagcccctgttttagggagaggtcagaacggtttggaattttgcctttgactatactcagatttgtcgattgtttctgtatattagccttgaaaggcatcacagtataccacttgcggaagtaggagagccactgccttaagacattttgcggtatgagatctattttgttgagaagtagaaccatttttttcccagcggccaatatttgcctctccgcttcaaggcatcgagatccaagaggatccctggcatcaaggacttccaaaatgacgtcggcacgattaactacgctaatgaactgcttggtaaaattgtgctcggttgttttttctttcgaggttcgggtttgactgattgtaaacttctggcacgtttcattaactcaattcgtcgttgtgtctcgcgctccttcgtctcaatgacatgctttaagatctcttctttaaaaggcaaactgtttggaatcccaggatccttccgtctgaatttctgcgggttatttcgttgttcacgcctgactttccgatgatgttcgcgaacctttttaataattttatatcttttgtggcatgttatgcgcttgcttttggtttttctgcaactcttaaccatcacgtgaatcctaacggctgatcgttttgtggtctatagtga
>SS_cDNA_454_c3165
cgactcactataggccgcactattactcgggtctcgtaatccccacctggctgcgcggcctcttcgcctggacggacggctctcccataaattactttggcttcgcaagacagcactggaccacgttggagaaaccggcgggcaattgtgtcgcaatgaacgctaacacacatgaatgggtccccactccttgctgcagccaactgccctacgcctgccaatttccccgtgaggccttcattttgcgtccggatgacatcgaggacaccacgaagtgcccaaaaacccttcctcaggctgccactgagtcgggcgtctgctatgccatcatagacaaaccccggactttctccgaggctgcagcatactgccaaaacctgcatccgcgagcgcacattgcttccttccattactcggacaccgagaaagatctcctcggacttcacctgcttagcgtcgaccacagttactggtttggtctctataaggtgagcaatatttacctctgggtcgactccacttcgatggaccatgggcaaagacccactgggcttgtgaggtctcgtcactggcgtctccgtgactgcttcaaaatgaatgtcacttcgaagagtggcaaattagcttcatcgtggatgcgtgagaactgttcggccgagctgcctttcatctgtcaggcgtacgtgtggggcagggcgccaacgagcactgcaaagacctcctcctcgcctccctcctacccagctctctcctgtcctcccacttaccgtcaacatgacgatcgctgtttcaaggtcctacctcaaacgggcacctttgaggaagctgaacggcagtgcattgcagaagttgcgaaacagccccattttgccggttctcttgttcgaatagccaacgaacgtgatcaggacttcattagcgcgcttttcgcagctgttgcgcctgccgacggcagtactgcctggatcggccttcggtcagattcggttcaatggactgactaccatgacatcaccttcttgcattactccttaggtgatctgaatggccaacagccggacaaccaaactaatattatgtgcatgggcctgctctactccgttgacccccacctaaacggtctctgggttcgtatgccctgttccctcgtgggccacgtgcaggccatctgccaggccagcccgacgcggttcgccttcccggcctcgccgccgacaacgacgaacgctcccaaccagacggagttgtttacttgttccgttggctacaaactgggcctcttcaacaccaccagcgcagtcaacgtcgctgagacgagaggaggaggaagcggctctgtttcccgactgcctgcctgtcaccgtctcgcctcagagaagccaatgacctgggaggatgcccagaagttgtgtgatagtcaatccgcccacctgccctccatcgagtccgtgtcggatctggcgtacttccggtcctggcttcagtcgccactctccctcggcggtgccggcctcacccctgctgatgccgtctggctgggactccaagtacctacgtgtccaagctgttggcgagcgtggagctgggacgccgcaggtcactcaacagtgcgtcgccccgtgcgtataactgactggtacgaggcacccagtgacccctctggctgctacgtctttaacgtctcctcccaccatccgcatgatctcaactttgggtcgatgcagccagccaagtgtgacagcaaattccccgtcgtctgccagacagtcgccacgcctcgtatctccgggtccccctcgctgtctgctgaatctgttcaggtcgataatcgtcgggccgatccaccctcatgtgccgcctcccccaatggctacgtccgcactgatatccactccgctaaatcgggcaattcatgcattcgatgggatttagtaagcaacttcgtggagattgtaaagcaaccagccctggaatctggcgttggttcggtctttggtgcgcactttagctggtttagtggtaactcctgtgcctacatcgtcgcaccgttcggcagtaactctctggatggcggcaacgtcagcaatccacaatttgtgtgtttcacttcaagagaacacacgagtctcgaggcctgcgaggtggtcccttgtgtcccagatgattacaacctgtcgaacacatcgggtctaggtctgatagtcggtttcttcctcctctcgctcttcttcctcacactgatgggcctcctagtctaccgattcggtcgccggtcgtacggtcgaggctaccgtcgccagcgcccggtgcccttcacgctgagtggcaacctgcctggcggtgaatcggtctttggactgcccgcctaccgacgcagcttcttccacagtcttgcaccggtccgcatctttgacgccagtaatgccagtatgctgacaccagcaccctcggcagccaccaccttcaagaaccccctctatcgacccctctttgacgattctttggaggagccagagaacgtgggggagtttagtagcccgcccgtctgatcaattcagctggcggtctcctgctccaactcacgcgtatattgagatttgttaaatttgtttgtggctgtgctttctcttcctgttggagtcgcgataaggcgtggtagaaggaaatggatagagagacgcttggcgtgcagtttatgggaacccgcagatgcctttttatcatgcacccctcccccgcccgcctaatccctacgtgaacttgctctcctgtttaggggtttttcagaacgctcctcttcgtgatctactaattgcgcttctatcatgctccgattcttttaatattttcccagttggacatggcatgcgcacacacacagttgccctctcacgttgggtttttttatcttgacttttaatcaagctttttgtgaccattttcgcttttaccgtgctttatttacctctggctcaccgtgcgcgtacattcggcccatgagcatctctttatctcagcccttcttccctcctccacaattacgtattattgtttcggcctatagtgagtcgtattacaattcctctgtctggatcggtggttccattctggcctctctgtccaccttccagcagatgtggatctcaaagcaggagtacgacgagtctggccctggcatcgtccatcggaaatgcttctaagaattttattttgttatttaaattcattttgttatgtattcgagcacatcttagtgattaatctattgtgcacatcttaaaatt
>SS_cDNA_454_c6406
cgactcactataggccgagcgcgtttgcgccgtctgccagaccacgctctttttctctgccctcatctgcgtatgcaaggcctcgaataattgtcagaaggcgggtagacctgcgagaactgcagcttctaaacgcaagaactcccagaatgaggccaccaatcaagagacaccgtcggcatccccctccaagatggtctgtcttgcccacgcggattccgtatgcggaaattgtaagctaaatgactgcaccgtcaagtacacatacaccattgaggagttagaggccgtcagggcaaagcttgcaaagcagctggctggttacgacgcctggcgtaccgagtttggtcaatttttgggtgttcttagcgccccttcagcggattccaggaggcattcgatcaaatcagaacctgacagcattaagcccggctgttcgacaactttaaacgcgtttgagttgaagttagctgaagctgaaaaatgcggctatcataacgaccttctctaccggcgagccgcaacttacctaaagtccctaaaagatctcgtcaccatctgtgaccaggtcgtcagttttcttgacaataaaaaacccaacggcacagaaggtgaccactcacaggcatcttctattgcaactttccaactcaagcgaccggcgacgtttacaatctcgtcggcgagttctgattccgtcaacaaggcctatttaaatgtgaaccatgaagttgatctcagaaatccccgagaggttgatatcctgcgattgctggaggctatagaccagcaggcgccgcccgtcagtttggaggacgttgccagcgtgaaacgtttgcgccgcctgactcagtgcattcaggagtggcgtgttagcgccaaggagacaatcgctgcctcacgggccttcattctgcccggtccgggagtccaactagtgttgtcggatgctacgaaggtgaagtccgaggccccgctggagtgcctgcagcagcaattctccaaactagcgcaggccttgcgcaccgagtttcctggctggtgtaaccatatggaggacttcgccattatgacgctgttggaagaagtttgcgcctggctggcactatcaaaccagtttggcttgcccagccgtacacacaaggaagaggtgggttcaaaaaagaaaagcgaggagagggacacttctgaatcgaaatcatctgtaacttggacggtcaggagcttacgtgagcatctggagcgtggggagtcccttgtgagccggattgcctcagcagacgccacatccagtctcggcacccacctggaccccctgctgtcctcgccacccgcacatgtgcgcattgttggcagccgtctccttcgctccctccccacaaccaaccctgacgttgccgatgcagatggtgtaagcagcaaacgcctatagtgagtctatcgtgagtactactaccaagcccgcagcctcccaacgacttacctcggctgtaattctcgcctctgcgcaccctctcattcggcacattcgcgcccgcctgcgcctgcagtgggtcggctgtcgcagagtttggtcgacgtggactccctagtagctgtacttgccgaggccgtccaaactatccattttgcccaaccttcggtcgttagtaataagacggcctgtgccacctacatatcgcaactgcaagccatgggggtttccagtctgggtcaaccgtcctttggtttcctcctgcctgatccatcgccggcactgacacgcttcaccacttccgacgatcacaacgcagcggcaggcactaacgatgttgaatgtaccagtgtcccccctccgctctgctgcaacccggtcgtctacgagtctgccgttgaagccctttccaacagttccgacgaatccaaactcctctactggtggtgcgcccaggccgggggtctcattgaccacgcccccaacgtctgtccagctagacccgccgcgtggctctgtgatgtgtcagatttagaactcgttcggcggttcatcttcggctccgctggctctgttccttcaactcccggttggcccactgcggaactagctctcttccaggatgcatttcgaggtttctaccgcgcttctttgtcgtctcttctgtccttttcactgaatttactaccagctacagaggacgatcttgttcttgatctctacaatcggctattgcaggcccttctgccccttgccttctcagtgtagtccaaatcaagctcctcgcaggcgtccactccgcagccctgttgcgcgacttctcatcaattgaaggtctccttaatgacattgaacgagggcaggaatcgcagttttcgtctcagctctccccaaggaacttccatttctgcatcgagtgccaacaaaaattcttcggcctcgtcgaaccctcggactcccaaactgccaccttattttgtccaacctgcaactttaccgcctgtcaaatatcgtctggactggatgtgaacaagttgactgaattgtgcgcagaggagccgcagtcgagcacagtgacgcacgatctgatccaaagcgctaagatctgcctgcgtgcaaagctcaagcattaccaggaatggttgaccagtgtgtcaaggactgtcgcagaaaactggaccgtattttccgaactgggctctgttgctgcacagctcccagccccgatcgctcaaagcctgcagaaaacaagggcgctgtccagggctgctgcccacgccaccgaggaaactgccgaactacatattcgtcgtctgttactcttgggatccagtttcagcacagtgttctccgaggccgctgcacccattcagttgctaaaagatgccctggtggtcctattttctcgggggcctatggtatctgcagcatgttaacacttttgtatcgcacctttttacattcttcacccatcactgaagtcattttaactcgacttgttttattcttatttagtagcgctattcttctcttactatggtacacatatatcccaccacatgcttatgagcatttgcttaacgcacctagccaccttccgttgctcttttttggcttgtaacgctgcgcatttttgtctccggctgtagggaactctccgcaatcgtgttgtacagttggctgtcggtcgagttatctctttttaaccacctt
>SS_cDNA_454_c3168
cgactcactataggcaaacaaatttgagttttttcgtagcaggcaaaatgttttatgcgcattttgtgttgagcaagagaggcccgcttgctcggatttggctggccgcccactgggataaaaagcttacacgtgcccatgttttcgagacaaatattagttcgagcgttgaggccatcttagaaccgaagttgaaaatggcacttcgaacctctggccacttgttgctcggtgttgttcgaatatattctcgaaaggctaaatatttacttgctgactgcaatgaaatatacgtaaaaataaaaacggcgtttaggccaggcgctgtcgatcttcctgaccaatctaaccgtgaagcagccatcgccgcgataacacttccagaaaatattcaggattatgaagcaacaatggctgatttgactgctattaatcttaacaccatgacgatcaaccaaagtcggcccgaagatatcacaatgcgtgaggattttggtgagatcaatttgggaaggcaagatgatgacttcggagactcagcatttaacgagctttccaatcgagaagttcttagagagggagacgttggttttgacagtgtctatggtcgtggaacagatgcttcgggacgcttttctgttcgtccgtcggatagaccgtcaatccgtggagatctcgatgcagatgacacgcttattggtggttcagctgacgaacggggcaaaatagacaaaagactttcaggatttacacctgcaagaggttcagtgcatggtgatatggatcttgatgacggtttcgctggcgctctttacgacgacgattctgatggcagcttcggcggtgaaattgtacattcacttttcgcgagcccgaacctgttcgaggacccatcagcgcagaaggaccttgaaaaaattgcggcttctaacttcaatacacacgttaatgcaactgagttgcaaattcagcgtgagggagccctgggggacgttgccgataagacgaccgttgaggccgtcggtggggtttcgatcacgagcatggctaatgccgaagtgttggttcctcatggccagaagaatggatccctcatgccgcaggttaacctctcgcatgcccaggactccgccatgataatgacaactactgctgcatcgatgaccaggacgaatctcgcgaaggacaatacaactttgttgtctaatgagggagaagcctttgcattactaccaatagacgtcacagtcacggccactgaaccgagacgtgccgcaaagcgcaagaggaggctgataatagatgaacagaagtccatccccagtgaactcatgaagacgcagatgcaagacacaactgacataaccacacaactcgacttggcaccacccaccaaacgccttatgcatatgaaagagactggcagtctggacagactcttcactctaccgggtcgggcgattccctcacgaatccttcaacgcatgttcacacgcaacctcattacccaggccctacctgatgaattgcacgaggagcacttaaatacggcctattctggacagatgtccgccggggtcgtcggagttacctttacgagcactacaatcaatgataaccaggcgtccttcctggccacgcgcgatatgatgcgaacaccaacttatcagtcgactactaacatagctcaacatgaaaaccagggcctcgacgtcattccggagggaacggaagaaaccgtttcaagtcacccctccaatcaccatactttctcagttcagcagagcgatcccaacaaattggttaacgacaggccgttcgccatgactggtgaacaccatgctgaccacattgaccagaccaatgaaaatatccacgatcccttcctagccacagttgaccgagctgctaccagacctactgacattcctgaacccgccagtgtgcagagcgatgacttggatgatggcggagctgactttcctctcatcgacacgccttaccttccgcctccgagtgttctgtcggaggctccagcggacgtgctttctctggagcacgagcttgccgaaagagacatgcggggtgccttcggtgacgacctcatgaacgacaccaccctccaggacagcgcgggcactggcgcttcggcggttaccgcagaggtagccgaggaacgtcgtttggagaaacgctccaaggacatgcttcgtcgcctgcgtgcccacacagctcaacacggttgggctccagacggtctctcgctcctcgctatgtgtgaaaacaacacgaagaagcaggccgcctcaaagttctatacggttctgctgttgcgtaagcagggagccgtcgaattagcccaggatggaccctacttggacattcgcatcttccgaggcccgactttcggtggggtctgaggcctagtgggaaccacgtccccacactcccgtccacagccttcgtcagagccttataacgcaaccttccttttcttattgtctaccttcataatttaaaacgttcatgacgatgatagtccaacagtgtgtatataaagatgggctgcaacggtcgatggaagtggtaataagggtctttaaaatccaaacaatgtgtatgttcttatgattgtgtgtgcgctttttttcccttctcactcacgatatactgcttttcaagttcattttcgcgtactcaccctttctgctacttccattgacattttcagcccttatgtacagtgtttgaccactatcataatcatgcgcgttgcacctgcgaaatttcaacaaacacctttgtgtatttgtacatgcttgtatcctacgcctatagtgagtcg
>SS_cDNA_454_c6409
aactcgagatgacagcacgacgcagttgctgaacgtgaaacagcaatcttcctcagtgacctctgcgccggatgattcgcctcactcctataatgacctaggcaaccgctcccatcaacgttctaagccctcgcccaaaccccgaacgtcagcacgtgcgaggcaccagaattccataaaatctcatcaacgtccgtcggccccgaatgaccgatttgatgatcgtggtgtggagaaagaaccgcttgccaactactttgatggtgacggtcagtcatcacatttcgtccagcatatgcgacacattaatgcggcgccagtcacagctgcggcacttagcagtgggcgttcaacagaggcgtttcaccaggctccagcatcggacgtcaaacctcagctccgtggtgacacggatgccctctcaagagtgttcgactacgaaggtgtcagtcaggcaaaagccgtccacaggcatcgtcagagggcgcataaaaacactaatgattcgttgccgacggaggaatttgaggaatgccatctgagtgacttagacagagactcaccacattcaccctgagggcatccagtgtccaggctgtagacaggttatggctcacgaggttcttcttcaacagcggttattatcccaacagaaggagtcctctggtacccagaggctgcgcacagcccgtcaacatacaaaactgcggggtcgtagcttagagtttgaggaagacgcggagagaggagtagagatgcaggggaacctggtagagggtgcatttttcgcatccctgccagccatcagcagtcgccctgcaccgacaaacacggactcccgttcgggaacgcagggtccccaagtatcccaaaaccaacacactcggtgtccaacactcgcgttccgactctcgcctgaaccggcagctttatgaaggagatgaagacgttggcggggcgaatgaaaggagaaatgcaggcgaagaggcagaaacctcaaccgactccggatccgcttcgccctccctctcacctatgatgccgccaaacgataaagtctgctccggcaggtacacaggagtaggattccaacccttgctgccggctgaacctaaacgaaacacagagagtacaaagtgtaacctccagtcacatcggagcacagaggccctgacaatgtcccgctcctcgcagactgacctcgtaatcaaccgtggcagtatgccctctccaccatcgagacgcagcgagactcgatcggcgagccgcgaacgtgagtggcggggttggattcgtttggtgaagccgacgccaaacgactcctttggtattggtctatctgagggtctctcctcgaggggcatttacgtgagtgctattcgaccgcgctcgattgctgacctctccggactgcttcatctctacgaccgcattatcaaggtgaacgatgtgtcggtacggaacaaaacgtgtcgcgatgccgtcaacctcattcggcgatctacgcacatccttgatctctttatacatcgtcgtcggtgagctgagcgcagcgagtgcctttacctcaaaagtatccttccagcaaatcgggacaaaaacactgcttccacccagtctgttcgaagtaacttcccaatgtaaaaataacagctcaaattattcattcccctgtgatgaaaaagttatggtagtctgatcgatggcatttacttcgcgtgcccgcgcctacaattatacggacacgcatcggagactggagagaagccaatggctgctttgactcgaagggtccttgattttcgacgttccgttattgctgtcattttcactgaacacctttttgaaagtttatagaaatccggcatatctcggtgcctgtgcgtctgtcaagtgccgaaatgttttcgtgagggaccctcacgaaaagccttcaacattgcattgtagtctttcatccccattggctccactcggctttctctctctcctcccctcccgtattgttcaatcatctctgtttgttgactccccacctgctctggaagcttctgtttacgctccctcccctcctgacccttctccacctcaaatctctatcccctcttcttcccgacttcaccccttccttttatttggcaatccccttagtgggcgtgtttgggcagtactgtctgtttgcccaaatgctggatgcattcaatttcggtcttcagcaggccagtaacctgtggttatcccatagttgatgtatcgttctgctttccacacctaccttaagattgactagcgagccagtggcggttgacagttcacactgcttcgcctttcccctacttatgtccactttaagtgagtccattcccaaacctgtggacgatctgctagctatagagaacccagcacagataagattg
>SS_cDNA_454_c14346
tttttttttttttttttttttttttccgctaccttttaagtatatttaggaagacgtatgtccaaacgtcgtcaggtaacaaaaaattcatacatttgcaagtaattatacatgacagaaatattactgaactatatccgcccagcgttaatggaaaacatctatgcagtttacaaaaatataagttaagtggaaaacgtcccggcaacaatatctcgttctgcgcttgtcgctgtccaattcatccatgcgtacagtcatgtatttgaaagacgcagtagtgcgcgttgtgatagaataagcgtcacagatttgcagcctctataccgtaagttcctgtgtaaatcatactcgagcgcagatcacagtggtcatctttcatcgaatgaatatttgttcgtatgaacctgttgttcgtactttgtattggtctaaagttgtcagcgatggggcccgagtgttcaaattctgacatccgaagtgtccttaattctttcatttgttcttcggtaactgtggctgcatggtttaacaaaatccaagttactgattcgtgacaggcaggaaaggtaagcgaaccctgataagtcataaattcttgtgtatctggtaaaagagtcttgagtatgagaccgaagagacgtctgctttcgcctttcagctttacttcagatatggtggatatgagtgctgacaggtcgggggaagattctgtgccaattttgaggaagaaggagactgcggccactccattgggtcgactcactgcgacagagaaattgctatagagatcggcgttaaatgcgtacagttgaatctcgcctggaaatgcatgatcatcgatttggtgttccgagccgagttgtgaggagctgccaaacttgattaatgccccatgaacgcgatactggtaggacagaggaccacctttgaaataaaccggtatgcttgcaggatctaggaggatgttgacattctggcctgcattggtaacattgaacgtaagctctgaactgattccttcgatatccagtgttttcagtgtatgatcgtagattaggtccttcactttgatactgattggcgattgttgttttcctcgaaagcaagccggccaaatatcttctgcgtacatcatgaaggttgtctggccccagtggcttgggccgccaatcgctccctccttataatgccaccagttgtcccaagtctcatcccatgttccatcctgccataggctttccgcctatatatcgaaa
>SS_cDNA_454_c16301
aattcttcactgatgcctgtgtgacacgtccgtgaaagttaagaacatacgattgggtatcttcattccaaacgggagttttgttccgcagttccatgatggcataggtcttccttttccgccactgatccaacagcagacaggaatccttggaaatttgtttggatgagtaagcagtcttcgcgtcgtgaagtctattatcagaataaatgttcatcatgttgccatcttcatccattttcggaatgatgacagtcattttgcgcggccctttgaaacctaagatatttgggtcataaatgatggcggccacctctcgtgcttcccgcggagatggtggaatgcttccactcataatcgaactccttccaggtgttgctaccacttcagactctgaacgctcggtcattccacctctgactatttttgtcgacggaaaatcgtacactgtgaaatgtgttcccacaaagttggcccgcactttacccgccatacggcagctcgatcgagagagatcggtttcgtgagtggaaatcacgtagttgctggtagttgagcgacgtcttcgacgggcagccagaagaaagaatcggcgaccatcgtcacgttcgagatgaaggaagtaggtggggaagaaaccgcgatcaacaccgcgtttatctcggctgatccggcaccgtaccttagtacctttcggagctgggcagatcacgaatgactcaacgtcgtcctccggctcaaaagttccttttttggcctatagtgagt
>SS_cDNA_454_c11460
cgactcactataggccgcgtgtgcagactgactgacaaaaatcgagtttgtcttggtggggcggcatcgacaatgcagtactcacttctgtttctctgtatccatgctaccctgcagacaagagaggtcgcgggcttcggtaggggcggtagatacgtgcaagagacaataggcggcctcgtcgtcgatccacaagacgcagctgagcgagaacgtatcaacgcagaaatggatgccaacatagtcaagtatggagacacggatctgctcctaagccacttccagtcaaacgacggcaaaatcacccttaacgtttcctgcaataagtcagagctcgtgtttgagctaaagaaaacgcctcaccaggtgacctgcaatttaacctgcgaccttaaagtgccgattgccctttcctttgaagtagactacccaccggtagcctactcagctccggcgttttggctttacctacagcctacctcgtcaggacaatcaaccatctgcctgaatctgacaatccagggtgagcggatgggtgtagcctacttgagaatatgggctcgtgaagccatcaagcagagcggagctggtgcttacgagtggcacaactggaacagatctgagcccctactcgtggaggcctacttatcgaccctggtgaatcggagtgagttcgacagtggtgggtctgtcatcggccttccggtcaagattttgcggccacggggcgtactcgaggtcatcttcagggtggtagtggcatgtctggtgattggaattacgtttgcaatgggatgcgagctggatccgcgtctgatatggatgcacttgaagaaacccgtgggtccgctcataggtttttgctgtcaatttgggatcatgccactgattgccttcgggatcgcgatggtggtacccatcaagccggaatttggcttcggactcctgactaccggatgttgtcccggtggtggcggctccaacgtttggacattactgttgcatggcgatcttaacctcagtatgacgatgacattaatcggcagcattgctgctctcggtgagcatatatcgtttgcttttacttagtcttgtccatacaggtaaataaaaattgccgttatataaaagcatataaaaaaaaaaaaaaaaaa
>SS_cDNA_454_c11464
agatttaggtttactctagtataggtataaataagacttaaaatcgtaaataacaaggcaaacatctggtgaaaggggaagatggaaacaaaggaaatgagcttaagtctcggacccaagcagcgatcaactgcttaattacaagaaatacaaagaggtgcaagaacgccgttgaaagtttggctatgtcgcagagaaagaggaatgtggtgtgggccgatgcctacaaccggaaagacatgataacatgatcagagataaattaagacaaagggtagggagaagaactaggtccagctgagatcgtaatgttcccaattggcaggcggggccagaaagagacgattgccatggaaaaataccgacacaacacccgcatatgccgttcggggcacaccatacttaaagtcttgcataacccccaaatacttagccgctagtatgaagtctgcctgtgttcgatagtttacacggtaagctcgactctcgttagcacttagtggggttagattgctaagggaggagatactaattggttgggcgtcctggtagacctgacggtggaagttcggattgtaaacgtgagggaagaggtaggagaggttaaggttggagaatggaacgtgctgctggttgagttggatgaaacgcaggtgcgtgttgtagaactggccaccagatacaccactgctaccaaaggtaatagttcgactgatctctggtcgaatacacgagcgattctttcgaacttccggagttcgtaaaaactcgtcccagtaggcgggtggccacttgtcgcgcagttcctcccacagtcccttggttaacatccagccgagaccgggaaaaaagtcagtccgataaaggagacttgcacttgatacatcaataagctctttctttccattatcgttccatgcagatacacagtagagtgatgaatcattcagcagaagaggggctagcgcggcgaagtagtcgaagaagtcaatcgatatgtccaagtcatcctcgacaacaatggctagggtgtacttaagctccgtgaaaatctgctcaaatacggatttatagtgatgagaaatccgaaaataacctagaataccaaatattgtgataaaatatgggtaattagaacgacaaatggtaatttgatcaaacgtga
>SS_cDNA_454_c36413
gggtgtgcataatgaattggtgttgtcggcattgcggtgaattccgctgtcatggatgcgcatgtgaccgaataggcccatgcgatgagtgaatacgcgaggacagtggaggcgacgatctctgctgtgtgttggtgctccaggcactggttcaccagtctgtgtacgatggattcgcaagtgaccaaccaggccgatgcatgaggtggatgtgcggtcgcattgaggacaatttaggagagagtccccatcactgatggtggtggttaaggcgaatgcggtgggaggggtaacaggtgatgagtattgggatgtggtctctatgatggttggagtaatggaattgatgccaggagtgagggtggggagtctgaaggagggttggtataatttgacgtggaagttggaattgtcggattgttggtacattgcgtccgaagatgtccaactaagccgattcgcgcatggaagatgcgttgacagcgtgcgcatattgacagggcctgcgcattggcggtgttggtccggggcgctggtgactttcgtgccgctcttttggccttggcggctgcgatccggttgcccccattgattgctgaacccgtcttcacggatcttctccctgccggtctatcctgggcgaggtcctcccaggttgccgggttggtttgcagttgcttcagcatttcttcaaagtgtccttgtagcgtcgtttttgacctccctgtcggcgagcacccgtagcaacatctccgtagaaaattcgtttgggaagtcgctcgtcgtccgttcttaccagatggccactccatcgcagttgcacttgcctcagcatggcgtgaaggctgaggattccgttcggcaccagaacttccgtgtccgagatcctatcttgccatctcagattcagtattctgtggaggcagctgagatgaaagtgattcagcttcttggcttggttcgagtagacggtccaggtctccgctccgtaaaggagtgtcgtcaagacgacggccttgtacatcttcagtttggtgttcaggtgaataccgtggcgagtccacatggaggcctgcagtcggccgaaggcctgactggctttggagatccgttgggcaaactcgtcatcgattctcgtgttgcgtgacagcgtgcttcctatataagcgaaggtttcaacatttttgagatgagcatagttgacattgatccgggggagcattgtattccacgctgggtggcggccggcgcatgacaaccgtttggctgtactgattgttaatccaaaatcggcgcagtctgcggcgaagaggtccatactcctttgtatgtcttcctccgtcacggtgttaagggcgcagtcgtccgcgaagagcaagtcatgggttgtagtcacagacacgcaagttgatgcctgcatacgccgactgttgagaaggtgcccgtcagttctgtagacgatgtgataccaggctgctcatcatggtaggcgtccatcagcatagccgagaacatgagactgaagagggtgggggccagtacgcagccctgctttactccgttattcactgcgaatgcttcggataccgtcccgttgtcagtgacgcgtgccatcatcccgtcatgaagctgacgcaccatttgcgtgaaccactcaggacagccgaatttctacatgacttaccacagtccgtcacgattcaccgtgtcaaaggctttcgttagatccacgaaggtagtgtataggtgagttgcctatagtgagtcg
>SS_cDNA_454_c3296
aactccgtgaagacacagctgacttcgtagaggtaatcacagagcttgtggaacaggagctccgtctgcaatcgatagaggacctcaggaaggcggcacagggtcttggccagcttcaactccgatggatgattaaggaccacgtgcgccgacttgcgcaccgcctccaacttttcaggcgaccaaccagtcttgcggacaatcgacctgatccgtgtgtaggcgtagagcaggtaggccgcggtgtttcccctgtcgtcaagcatcttatcgaaggagaagatgtagtcgttgttgcgattgtgcgacaggtctgcgtacttgatgcagccgtaagctacagcttcagcggccgtttgctgttcctcgggggtcagctccttgtctcggcccttctctttgagcttattcagcgaacgttctatgccctcattcaggagatcgatcaacttgactgttttacctgatctggtcttaaatttcttcttatcttcgccaagaacaagcccgaagccaatatgttcagccgttacacgatgtggctcgagaaaaccgcacttttcggcagcggcgaagaggatgttaaagtgcatgctctgtcccgagtcgacaacgtaaataatgcggtctgcaccctcctcctggatacgctgtcgaatcgcagtcagatccgaagtgtcatatgtgaagccaccgtctgactttactataataagcggaacttgggaattatctgtccgcaaaatttgacgcccgtcgtcattttcgaggagattcttggattgcaaagctgcgactaggctctccatcctagactggtaaaaggactcgccacgtggtacaaggtccttaatatccattcgacggtagatttcattgaactcccgtttggatatgtcacaaatcttgttccaatcccgaatgtagagtggatcatgggcttgcaacttgacaacagcttcatacgcgcgtttcttaaactcttcatcttcatcaaatcgctttttggaggctttgtagaaagtctgcaggtcagatacgggaagtggctggtcacccaggtccttaaaggtgtcatgcaagtgggcgatcagcatgccaaactgagtaccccaatctccgagatgattgagtttgagaatatcgtggcccaggaaagccagcaagcgagagacgctttctccgattatagtggatcttaaatgtccgacgtgcatttctttggcgatattcggactagacatgtcaacgattacttttagttttcgcaggggaggtggaagagtaaatccaagtcgaaccaatttcgaaatttcttcagacacaaacgctttcgatatgtagatattaatgaagccaggccctgctacctcagtcttctctattaacggtgtttcgggaaggcatttgcgtatcatttcagaaacctcctgcggagttgtttttgttcccgaggcggaaatttcctttgccagactcaaagcgttattgcactgataatcaccaaactttggattggtaccagagtttatgatcacgtcaactttccccaaatgtggaaaagccgctctgatcgcagcatcaaatattgcaacaagagctttggatatgcatacttgatgagaggctaagttctgacgggtactctcgatggccttttccagctgacctttacgatataaaagcttctcattttcagccataagctcattaagacgggcatacttcggtaaagaaagcgtatcattaagcttttcttccaacgaaccgacaaccttttccatcgttaagggttgtgaaaacgaaaagcgtgaaccctatagtgagtcgatagtgagtcgatagtgagtcg
>SS_cDNA_454_c3297
cgactcactataggcgcggagctataggcggatgaggtcgacacggaggtgaggccactttggctctggggggttgaaggtggtaagggagactgtacagcttccagccgtgaaactgagggggagcgggtggtcagatgcgcaggaagtgagggcggcggcggcagaggagctgagtagtgttcaccgggagtggtactgcggtgggcggcagatgtgtagccgcactccagattgttgttgccggagaaaaaagcagtacctgtcatgtgtggggtgcgtgcagcaggggataggaaacttgtggtactggggtgttgttgttgttgttgaggggtttggtgttgctgttgatgatgttgaagctgatactgataacctggcgtctgtggcatgtggtgttgctgcaattgatgctgttgttgaatcaaatgaatgttctggtactggtactggcgaaggtgaactttttcggccagaatctcctttagacgttgtcgttcaacgtctgctgtggagaggatactactctgagagagatgcggctgagagctagaagagtaggcagagagttggtgttgttgaaggccaggacgtcccggcgaggtcatatgacctggatgctgctgcatggcttgttcgggcctctgcatcgcaagacctggcgacgagagtgagacggctgtggcgacagcagaagcagcaggtgagggctgtcgaggggacgcagctgtagcagcagcgccgggggtcatcggggtcgagggttgcacaaaaccgctcacgggcgagcgcatagccgagctcacaggcgaggaagggacgccggacttgtagacggtggtcgacgtggccgacacaacctcgggcacactgccagcggaggaggcgccgctacttcccgcggcgctgtacatggcttggcaggttggcagcttagaggtgtagcaggagggtggccaggttggaggcggcggaggcggcagatggggctgctgggtggtgacttgcgttggattctcaccgaggtgcaccggctgttgttgatgaggctgctgaggggccagttgcccgattgacggtgatgatggcacagacagcataggcgagggtggctgactagcatagctaattgatggtccactggcggaaggaagtccacggttcatttgcggcgtcttcggcgtacagggtggattctgtaagtggcgtgctgagccattaggggagggtgaagaggagacatgagacggcgccacagacggcgaaccataggaggagggatgaagcggagtaccacaggcaaccgaaagagagtcagcattagaggagctccttcctgggggatccgcgcatcttgtgtaagcggggtactggagaacttcgtcggttggagtttcgtgaggaaagaagacggactcggacaacggtggatttgagggactattaacagctagctgctcttcagctttttgaggcttatcctgtgcagtgtcgaggccaccaccggtagaggcaaagacctggcccatttcaacagcgacacttccatccgagtgatgcgagaggggagtaagctcagacgacggaatatcaccctcaggaggttcattgacaccggatgttttagaggatactgcggaagccagtgattccagaacccgtggagagactggaacaactggatcctgggaggcggtgtaaatggtatgaggctgttgcggcggctgttgctgctgctgatggtgcaaaggatcctgataggactgagactgacgcaggacgactggagactgagtgaagttgggcgaagtgggcgtgccacgaccctctccggtcacggcaggccctatctgcgcggacgttgagccatgtgagggcatcgtaaaatggctcgcagggccagtgtttgagtgaatagcacttctgctagagaggttcgaggcgttttggctggccttcagttgtgttcgattcaaccgcgcttgattcacaaaatcacaccgcttttcactgggaagacgtctccagagtttgtggatttcacgggcacgcgtagggaagtcgaggacctggctgcgcaggtgcgggtgcaaaatgttggcgtggaggattggagctatagtggacatatcgccacgcctctcgtcggcctcccaattggcgtaattgatgcggctcgaggacggtgccggactcggcgtaggcacgctggaggtcggaagaacgtcaacgccggacatacgcgggctaacatcttgacgaagcatgctcttgagctgttggttggcaacgccttcggtgcagggcgcaaggtttaccatatcgacacccacaccggtggtgggtgctcgaatggcactcgggtcgcccccaatgagctgacgtctcataggaaaaatgctgctgttggaaggtgcgaccccttggagaccccgcagcagacgatgaagccgaagggcccaccgacatacccggagagaccatcacgcgtccagcagtaatcggacccgtcatgtgtgtttctgtcgactggtaggcaccgacaggaagtgtgactcgttggcctgcctgaaatagtgcctgctgttgcaacgagtccgagtccttaaagtgcggacgaatacgctgctgctgttgtggggacatgaactgtagggcggagggattaggaggtgatgaaacattcttttgcgtcggactctgttgctgttgatagggatgtggcgattgtggtacagaggaggtagaaccggcaattggagagtattgctgcggccatttcataggacgattgtgggatactggatagggtggcggaggaggcgtactctccgtgggcgtctgtacgtactgtgctgacgggtgctgttgaccaacgtaaaactgttggacagactgcggctgcgactgatgaggttgcacgatctggcgaagctgttgaccagccacaggaactgcctgctgttgctgctgtacaacaagttggcgttgaatgggaatttgagcctgctgaggctgggttgagtagctttggacaacatgaacgggtcgttgtcctgttctgatttgatgttgctgctgcggttgttgttgctgcatgaaggcctgggaattgcaggcctatagtgagtcgtattacattgagtgaattgtaatacggactcactatagggcctccctcgcgccatcagcgtttctatcgcggttcatattggcacatcccaggaaaacagtcatgttaggtgctcatgacaccgagtgcgttcatcgagccagcgctaggacttcgcatgttttacaacatgacggagtcatggggaggtcgcatacgagggtggcctacattgacgtcgtaccttcttccctcttcttgacggtgtccgacgaaaagcgaattcgggaatgtgtgaaaaggctggcagaactgtttactgactcctctgccaaagtgagcattctacattttgcggagaccaaaaagagtcaaaggctttcgggaacgccgttgtctcagttacctcagaagtctctctggtggacctgcctccctgatcctgaagatctgtgttccactgccaatgacaagagtggtgagacagcctacgtacgagcttggcagcccatcctgcgtctgaagcgtgcctatgaagctctccgtccacagcaagtggaaattagtcgcctatcgtcgggactcttcccctccgacactacctcgacgccaacgctgccattgcaggcttcacctcaggaggacggtttgagcatacatttacgcatgggcgcccccgtcagctctgctccgcaggatcttttcattaccacaccgccctcacttacctctgccctgaacgtgtctctggagatctgccgttcctgggtggaaaccaatcgccataacacccagtctaacctttctgtggtcactttgggcgtgttagaaaactgggtagaattcttcacccacggtcgccttctagaccctgataccgacaagctgagcattgattatggagtttggatgcgcaccaactccgcgacagacacccaacgggcaacttgtgcgccctcaccaattacaatcgcgatcctctgtgaggacgcgtctccgaagacgaatgactgtgtagatccgcacttgattactactgcctccgcgtggcgaaatgtcattgataactgtgctgctgagggtttcgttttgttaatcaaagatgtggaagagattaatgaaaaccttgcaaagaagattctctgtctttgcaacgaacgtctcactttttaggtgcaccgtcacctttcgcttatgcctggtccagacagcatagatttcgtttattcgtttttatccttatcgcctcttttattgtgcgctcgttttactttctaccgtctaccggaatctattttgagcaaggacaaagtttctcaggcagatccaaaactttctcattaatcactgtgctttttatgtgcgttcagttatttgcattgtatattctctggcatttctaaaaaacaagggtatacatacttccttaaaaaaaaaaaaaaaa
>SS_cDNA_454_c3292
aatggggacagtcgtttcagacataacctttctaccccgaatccagcgctgaccatcttgacggtgaagcgaattcaaattataccagaggataagctgtgcgcctaccttctgccgctccgccagtgatgaatgaagaacagaagggagtcttccgtcacttgaaccgtcatcaccacggacgccgcgtactctgccccttccatgaagcatctccttctctctgcactgtaaagcaatatggggaagaccctcatggacggcaaatctaaggcccaacgcccgtccaagtcggagagttttgaaagctttcgaggtcccctcattaccactaaaatgcagcagcaacagcttccccagcaccaccaccaaccccaacattatccccagcagcaacgtagaccgcatcagcagcagcagtgccctaggccgccggagagcacccttttcacccaacggaaggcgtcaccggcagccgcagcagttgcatcaaccgcggtggtggtgcgtagagactaccagtcccctgaaccagaaagtatcagagaagaagagattaaagatagccacgggagtgacaagaagatcgagcagaccaatcgcgccattgttccctcagccccaccccgcataaacactcccgatggcacagagcagctagaactgacttcttacagtaaccaacccaccaatcctcatatggcacctgtagacgtgctggatgatctctcaacagtagggcatgacaaagctaatgctgaggactgttcgatggagaaggagaaactactaaaacacggttcaaactcctctggtggttctcacagtccacgccgctacagaatgaacagttttcagaatgattctgaaggctttatggaggagctggaaatctctcagtcgactgattggatgacctcactcctcactgtcctcagctacgtcatcgttgtacttaccttccccttctccatgttcttttgcctgaaaacggtggctgagtatgaaagagcagtagtcctgcgaatgggtcgcctgcttcccgatggccatggcaccaagggtcccggtcttttcttcattctgccctgcattgacagcattcgcaaggtggagctacgcacagtgaccttcagcatccctccacaggaggtattgacgagagactcagtcaccgtggcggttgatgctgtggtctattatcgcatatgcaatcccgccgtctccttcctcaacgtggaggatgccgctaggtcaacacgtttgctggcccagacaacactgaggaatgtacttggcacaaaggacttagcccagattctgatggatagggaggagatgtcagtgaccatgcaatcaacgcttgactctgccacagaggcctggggcgtcaaagttgagcgcgtcgaaattaaagacgttagactgccagtcgcacttcaacgtgcaatggctgcggaagccgaggctactcgggaggccagagcaagggtaattgccgccaccggagagcatcgagcttccagcgctttaaaagaggccgccaaagtgattgcatcttctccaatggccctccaactccgttacctgcagacaatgtgtgcaatctcggctgagaaaaactccacaataatctttcccctgccaattgacatcctacagacagggatctcaagcggcactctcctcgaaaaccgcccacgtcagcccagcgatatgaaacatgcgcttgtgaaaggttggctgcctagtattcctgactattccccaagggataagagtccatcacccgagtcagggcaacagcgactaacagaagactcgacaggaccctacagactgccggaaaaagaaattggtaagggcacggaggaaggagattatggaatgacgaaaccggccctggagttacactcgcctgcacatgacggagattacgacacttacagcgactctgtgtgactgcggaaacctcggcttcaccagtccacaacgcgccaaccagagcctttgtttaagccccataacagactaccacttctgctgcgatgattggttgcaaaagttgtgctgatatataccgcggatgtatactgtcgtggtttacctgctgtagatgtgatcaccaaactgaccccagatggccacttgcgaatacacgtaacactagtaaaaaaaaaaaaaaaa
>SS_cDNA_454_c6661
tgactcactataggccgactcactataggccgagactgggataattagccaatccacgtacacgttggtcaaaggtgctgcaggagaaaactccttggggatacatacttgggaacaatcgtattttttacgctaagcataaatggaggcgactcaccctttcaagaaaatcgtggagaagcccttaggcaagaaaccacccgtcagatcgtatcgtcagctcgtgaatagcgattatcagtaccaatggccagaaggcaccgttctatatcaacaactcgaggctcccccaagccttcgaccgcaactcaaggtctccgatctcagtggtatcccaacaagcttgaaggacccccggacaactctgcgctatgcttcaatcgaagaatacaggaggatcaaggatttgccccaggacattgttaagggttacttatatatcaggaatgctactactaataatattatttgactaggttaaaaaaaaaaaaaaaaaaa
>SS_cDNA_454_c6662
agttccggtgatgacaaaactgctaaactaatttgattcttctcggaccacctggctagtggaaaaggaacacaagcacctcggcttgtaaaaaatatgaaatttgtcatctttccactggcgatatgttgcgtgcgatcattaactctggttccgaactgggaaacaaagtcaagaaaataatggatgcgggtcaactagtgtctgacgatatagtttgcgaactaattgatatgaatcttgataatccagagtgtaaaaaaggctttgtcctcgatggatttccgcgcactacttcacaggccgagaaattgcaaaaccttttaaaaaagcgtgaggaatttctgaatggggttattgagctgaaagttcccgacgcagtcctagaacaacgtatttgtgggcgtctgttccatttggctagtggtcgttcataccatgaaatcttcaatcctccgaaggttccaatgactgatgatgttaccggcgaaaggcttgtacgtcgcacagatgacacaaaggaagctctgacaaagagactggaggcctatcataaaatgacttctcctcttgttggtttttatcagaaccttaagcttcatataccgattgatggaacaaagaaaattgatgaaatttttgaagacataactcattcgttaggcgccagacgatgatatacagtcggtccgtttcttgttttttcctgcttaaggatgctgactactcgttcccctttctgacttgtattgttcta
>SS_cDNA_454_c3291
cgactcactataggcgagagcgtaaaacgctgattgtgtccaatccgttgctactttgagttgtggtaaagtttgttcttaccgtccttctgttcgctgaacaactcctttccaattttccacatttgaatcatggctggttcaacagatcatttatggcaaatatttcgaagaatcgacaaggatggcaatggaagattgtcagatacggaaattcaacaagctttgtctaacgggacatgggccccctttagcattctcacggttaaagagatgattgatttgttcagcaaatcgcgctctgattatctaaattttcaggagttcacaagtctttggaattttgtccaaaattggcagaactttttttcagcatgtgacacagacaattctgggtacattgacttcaatgagttgaaaaaagctttgacatcttcgggttaccggttgtcggactcaattctccactttatgatgttcaagtttgacagacagaaaaataacgtgatttacttcgacgatttcattcgtctctgcgttatgttacagaagctgactcgagaattccggaccctggacaccgacttggatggatggattacagttggctatgaggctttcctataccacatgtttctgtgtttttcctgaaccctcttattgattaccctgattacttcgtccatctcaattgtgactcattccagggtttgaagttcagcactacagttctgtctcgtgttgtaacgctatccgtccgagtccaactgccgatttttttgcattaagttatctataagcacattattgcgctttgtactcgagcttcccaagtcgctatgagagcgaatgaacattcatgtgcctgacgctatttaccagcctatttcctgtattccagttcctacctctcgttttgatgcgcctgggcctccctatttgtccctgttttctacccggtttgaaccctccaaccacccgaatcagaacttcctctttcctaatgtggtttttatcgaatacttgcttttctatgctttggaccaccacttcctttgtaagtacgcgaattccttcggtatacattgggggtgatttacggctctaatcttgaagccccgtttgtctaattatgcgcgctattttgcagtgtttttgaatttgaggttctcttaagaattagtgtgatattttttccaataaatacgattttgaaaaaaaaaaaaaaaaaaaaaaaaaaaaaaaaaaaa
>SS_cDNA_454_c6669
cggtggaagaggaatctatcaaaaagttcaaccgggaaaaaacgcgtagtcaaagcgtatcaaaatcagcttgcttcggttgacgacacaatgccgtaataggagtagcaagactactaaagaatgcatccagttgaaacatcgagaaaaaacaaatgtgcggtcgactccgtagaagctgaagaggcgactgttcttgtacaggtgaacatatacactggaaatgctctacatactactcccattgccaatccgaactgcctgtgccaagaagctgacacgtcggaagtttcaatttaggtcaagcatggaaggaccgttccaagaagacgacaagtggtaaaataaaacgcgtcacactaaacactgggaaagaacaacatagggtttgccgatggacttcgcatccggactggccaatcgggatttattttcatgaagctgaccttcaacgtcctgtttgtagggttcttccaacttttgatcttcgacaagaatagaatcaaagagcgtcattgcgcgacgcagtaggtttggagacataaggccgtagtccacaaggtttgttagatgaagtagcaggttgttacgaaggccacgttcatgcaaccatctggcatgaatagttatgaaggaaagaactaggtttgtcatctggctatcacaaattacagtgttcacaggcttgatagacagaaggtgtacattccagatttgcatgatttccttctcacccttattaacatccgtgaattcctccaccttacgctggtagtgctctcgaagccaggcaggtgcatcctctgactccgaatcttcatcgaaaaccgcagccgtaattggttgcattgtgttggtatggtagtagacccggttatgaccaacgggccaacggtctaaccgagaaagcgggatccagtgactgatgaaccatgcggtcagcaccacgccagtaaatgagatgcgagtagggcagtcgacgggcgggttgtcgcagcttaaggacgtctgccgacgtccttacgcggtcagagggagtggtattctcggtctgaaaatagccggtccagccacctacgacagggagacggttggccttgctactgtcggtggaagggacgcacaaatcgactgctgtatcttcatggcgagaagcgacgtaccagcggcgaattccgcagtcattagacccatcgtaggaatcattgagagacacttcaagactgaggtgttgtctggagggtatccagttggccttgaagcggaagcgtgggtgacacgtccgaagatgtgctaacagtgcaccaggacgatcatatttggcgcgtttgcaatcaattttgcaccagggacaaattaggtcctgtgtctcactccattgctgcaaacctttaccgtaaacgaagcggtatgtaacgaacacgggagtgcaggaggttgtggtggagtacatgctccgtctgccatcaggagagctgagttgactgagttgcactgcatcgcttgttgcatcctcgttgtatcgtcttgaatgttgagcggtttcacccttggtcaaagtccgagacttggatcgcgattcagaagacaaagggccgttttccgaaggtgcaacagcagacagccggcgtccacgtgggctttttaaaagcattgatgagttaagacaatgggagaggattctgtcatgccatgtgacgtgaaagcggagacgtggccatcgggaatattcatccacagcagcagacaccttgggaaaacgaatacggcaccaatccacgcggcctggggcagcaccttccagcgacatgacggaattcgcgggcaccgaactgagattcccagttgttggttgtccattgagaggagaggtaagacgatcgggaagttctgcctcgatgcccagtcgaagttcatagagaccaggtgagagaagaagaggacaggaggaggcttcgcctgatggatcagtgtagaataaaggcagaggtgcagtggagtactggacaaggtaggacgaatgactgagagtgtcgttgctacagccgttgatcctcttggccttacgacgttccatggctcgaatgcgtaactccatctgtccactgcttaggcgttgacaactacttccagcacccatgcaggcagtcgcgatcagttcggacggtcggaagcggtaagaacttgacgatagactattatggtcatcaactttctttccattggaatgatcctcattgcatggaacacgcaagttgcagccaaggacaacgatagtgtcgcgagggcaggacttccttcgcagagtccacccgaagcgtgactgaacgtttaattgggcctcgacagtaacccagtcattttctttttcactgtcaaaaaatccctcgaggacaagttccacttcgtccggccaccccgagatgaagttcggcagtttgtctcgtggggtgatctcgggcttcgcagactctggggagctttttagtgtgctggtcaatgaacctgacagacgtgcagaacgatcgggagaaaagtgattaaattgtagtctggaccccagccgagttttcgaggcgagtagacgttctaaaaccacgtttaagcttctagtacgtttcgagttcgttgtttgcttaggggatgaacgcatatagcgtagagtacgagtcaagtacagaggcctcgttcggtttcgactggccaagtaacgattcactttcgtcgcacagcgaacgccttgataaattcctcatagtcagattttctatcaatgtcagagagggcaccgaaccgtgacgcagaagcgccctctgttttacgagctcgtgtagtttgaggcttttgatgagatatcgtcggttcagggtcggacttctgagagctgccagaattcgggcaattcatcgtctgagaattttggccagacttgggttgccaggcagtcccggtcagccttgtcaggcgtcgaactggacgagcacgaacgcgggcacgcaacaatatgtttttcgccgcagttttagcacgtgcatcagccacaagcatttccttcttgtttgtagatctggtggacagagctggagatactgttggtatggtcagcgacggtgcagtctggggatggtttcgactcggccggtttagtctgagaagatttcgttttaacaagaggttacgaacgaaagtgaaggacaagttgaaagtgtctgcagcccgttgtatagagttgccatttgcgtagaactttgttattttattctccaagccctttgaatagcatgtttttctcaactttgccattgttcatacaacgaggaaggcctatagtgagtcgtattacaattgcctatagtgagtcgtattacaattgcctatagtgagtcgtattacaattgcctatagtgagtcgtattacaattgcctatagtga
>SS_cDNA_454_c4806
tttttttttttttttttttgaagagaatatcagtccagtttatgtactgatggcagtataatgcaacaaaagttatctggtcagctttgaactaagcagaaaagccaaaaaattgtatggggatatgaggtagagagagttacatgataggcactggagaacgacagtatgaggaccaccttcaaaaaactgctctagaggtgaaaggaatagaatagatctgttaagattgatgcatttataggcaccttcacgagcttcccccatagaaagcgggagggagggtgtgatcgttgtttagcttattaaacagtttttagagcgagaaaatcatatttagaatgccaaggggaagtatgcggagaaaagagggcgatttcgcacaaagtgcggccaacagacagcggagtcttaaatgcaaaaactggattttcccgtggccctggagacctcctgctcgctaaactgcttctccttaacaacgagtacatggtacagaggcagttgggaggcgaggaattgtgcgcaccagtttgacaaaagccaagcaataaaggtacaatcacagtcaaatacagacacaggaagaaatagtagacaagggtgagggggaagactgtaaaattatggaagatggcgtatgggactggagatccgcgccgttttgtgggtcccacgtgtcaaatcacccagggaaagactgtgtgagtaggctcgacccgaggaaggtcgcggttgcctggtgaaaccacgtaccctgttagagaccaaaccatcagaattgaccgagggcagagagacggtccgcgaagagattggatagagggcgggacagtaactgggttcggaggttgtttcgtggccattggcaggatcctctaaccaaatgaccaaaacggtgatgttgtccatggacccattgcgagcggcgcggtttgctagcgacttggcgaagtctcgacctgtcatccaggtgacggcagcatctgagaattctgtcggactgcctggagtggaggcaggaatattgagagggtctaagagacgggcacagtcgaaggcgctacaaccataggtgtcccaaaaaccatccgaagcaataataagacagcaacccagagaacctgaagtccgagggagtcgacgatagacactcactgagggcaggttgcacatgccacgaatcgtgtttgtgtcagcgccgatcgcccgagccacgcctgacatgccacctactcgataggtacccggcacactcaagttgggcagttgcaaagtgctgttcgagaagaggggagtgactggagcatcggactttgacggctgcattggcggtgagtggctgagtggagagacgtcctgcgcgttaggtctgaaagtgacgcagccaccagcacgcagtatggatacgaactcgagctaagccaagaaaaaatgacaaagaaaaaaaaaaaaaggttccgctaaatgttgagacataactttctttgtcatgaggagaaaatcaactcctctttctactactgaaggcagcacaacagaggttatgagcctatagtgagtcg
>SS_cDNA_454_c4807
ctgatttacgtcgcttttgggaanctttacactgtgaagggaatgagcggtgcgctgaccgtccgcgctctcacactggttaccgaaaacgttgtctctgaatttcttcctcttccaaaagaggtctcgtttgatagtgcaccgaaaaaaatcgtgcttcattacttctgaaagcctgcctgcacaccgttttacgctgccagcattgtcgagttcgtacagtctgatatcgcatccgagcctgcgagcataatttcttgcttcgtggaaggttttcgtcggtttatacctttttcttcgggtcctcgcttggggtctattactggtaacatcaaagctggactgaagtctcttcccattcgaacctcgcgccgtttacccatctggaagttaattccgccagtggttgtccttggtgtgggacagcgcattgttaggttgttctttgatcgcctggtgagcatttactttaaccaaggggtggagcaagaacagatggatgctgaggctgaatcgcgttcgcgtctccagcggcacacctctccaggtcaagccgcctcaaccagtgagttcaccttagtcaacaaccagcgacaggaggttgccctgcagtccacctatatccgtttctacaccgacctcgctgccaatttatgggcctctctggccgttgacgtcctgctctaccccctggagaccatagttgttcggctgtgcgtgcagggcactcgtaccctggttgacaatatggatactggggtctctgtcctaccaattgtttccgccttcgatggccccctagacgctatccgctctgctctgcactccagctccggccttctcggcctttaccgtggctttggcgctctcgcaatgcagtacgccctacaagccgcctttttaatgggtgtgaaggctgcctatgagcgactcctctgctgttactcatccccacaaccgcactttcggcctctacctgcggaccgccattacgaaggtcaacccactccggagcgacaacctcaacagcagcaacagcaacagccgcaacagcaacaacaggttcctacgtattcggcctccgtatggcaaccgctaagtgaccagggccgctggaacaccgacttagcggggtcttttgctggaagtcgcgaaaatctgaacccttcacctcacctcccggaggtcgcacccaccacctacccgtttcgtgggtactctggtgtgtttgaccgcccgttttaggcctgcctcctgatccctcgttgtcctctgatttttatcacccgttcctcctgatttgcgtctcgccaccatccaaattgtcggcttttgtccgctattcttctctccctttttctacttcttattactaggcctccattccttgccttggtcccatctaaaccactgtatcccactcatttt
>SS_cDNA_454_c4804
tactccaaaatgactgacccccggtacaacaaaaaagtcgatgtctacgtgtacatgtttatttgcgagtttctctccttctggatcattatcttcggttatcagtctttcggcccaagcatcccagcccctttcattggaatgatcataatccagtctgtcttcatcgttgctgatcgggcacttttcctgcggaaacaagtccttggaaagttcatttttcaaatcttccacgtcatccttatccacatttggctgttctttgtgttaccacagatcacccttgcccccttccgttctggattcgcgcgctccctgctttacctcgtcaagtgtctctactttggtctatcagcctaccagattcgcagcggttacccacagcacattttaggcaacttcctgacaaagaactacaactacatcaatctggtccttttcaaggcgtacctcattatgccattcctgtacgagctgcgcagcgtcatggactggatgtggaccgacagccccctctcgctttatcattggatggaactggaggacatttacgctaaagtattccttatgaagtgctggagacggtccgaaatcgcctacccgactccccttggccaaagacgtagcattgtcaccaagtacacagtcggtcttctgctcctgctgtttgcattcctctgcttctggggccccctggctgtcggttccttcatcgataccaccttcgtcatcaatgtgccagtcgagtgttttcagatgttatctcttggcggatttccacctatattttcgttcactgcgcgcgaaaacaatctcctccatgtggatcagtcgttcgttcccgagattcggcgatgcaacgccttggaccagcatacagcagggtttttggacaacttcaagacggaggatatcagcaacatgacatttgagggcacctctgacagagtgtgggccatcactccgccaatgtacaacaaactaatggatgaactaaaagaaaaaaatgcaactgtggcactgagtttccgagtaaattgtcgcaggtcgcagaaggaagtggattccagtgctcgctacgtggaacagtactttcatcgtccactgacctttgaagagcgtgatcagctcttcagaatccttgaagctggcaagacagccgacggtggagggaacggaagtgctaacaacttgtccgtccagttgaaccatgcttttccgcgcttccttcttgcccagaagaatagtttgcgaaacgcctccggcaaccttgccaggtactacacctatgtgaatatcagcgcctcgctgcaccgtgatcccgccacgacacagtactggtgggtgctggaggaggtgggcctggccgaaccaccatgctacggcaccatcaacaacctcactgaggcagccaggtcctatcgatcgcccttccgcagtctctccatcatcaccttcaatgaacgcgtttcagacaacattctaggaaagatattcagttcttacggcatcatcggtatgtacgcggcgtacatatttgtggccagtcgtcttctgcgcatggcctacagcgacatctcatacattatttctctgcaagaactgccccacgtggatcgtcttctgaacctttgccgtgacatctacctagttcgtgagaacagacagatgcatctggaagagcaactcttcgccaaactcattttccttaccggtcttcggagaccatgattaagtggacacgccatcccaagtggcttgttgaaaagtttaccaataagactgatgacgattcacagccgccgccgccaccgccggctgccgagggggccaatcaatcaaatgccaccggcacatgtgtcgtacgcaaccgacggccgactggcagtgctctggtcgccgccaccgcaagtccccagacgcggatctctggaccccaactgtcccaagcaaagttggccaagtctccgctgcggagcgtgcggtcttcacccaaactgacactttctgacgccctgcgaactaccatcagtcccattcgtcgtcaaattgaagctggctcggtgcgtttaggccatcagcaccatcattcgcaaccacagcagcagctgttgctgcgatcacctcgcagaaggggctcatctcctgcctctccacctcgttctccgccgccttcacaacggcactcccctccggcactcacccggcggaccatcattcctgaggaggatgagtagggggtgtgaggattgctcataacctccctgcccctcccgttcacccttttgctatgttagaaatcctgagtcgcttgtgcatttactattttctccaaaaatacgctctgacaatcctagcttttccccctccctcagccaatgctccgagcgagttttgaaaaaaatacctataagtacgatttttgtgacaatcgccgctgcaacgggcagaaaggagtccgcagtggtccgggcactacttctttatttgtctccccgtctacacctatagtgagtcg
>SS_cDNA_454_c4803
gtcatttagcacgaagaagaggatggaggcacgttgggcgcagggacggtagccttctcgagccgcgtcaatttgcacctccgtcttttcagagatggcgagaaattcggagacttccgcagatgtagccttcgaagtctgcagggtagataacagggttacatcctcgagaagggaacctttggtttcgttaagcagacgcaggatctcatcttccaactccaccagcttctttttgccgttagcgatgcccattaccagctcgtccttctgttcctccagctcgggtttctccttccgaacaacaatacccaggagttgggcttcaaggccttgctgcacaactgcaaagttaacaacggtggtcttggtgcagatctctggcgtatagtgcggattaggaagcttggttgtgaggtagaaccggaagttttcattgtattcaatctctttgtcgcccagtcgcataatcatagctccgccgatattcatcag
>SS_cDNA_454_c4809
cgactcactataggcatacgacggccagtgaattgtaatacgactcactatagggcctccctcgcgccatcagcttttttttttttttttggctgggctggcacggaggcaagtaccagatgcttcaatccgaagtacagctagtagacaaggagcatctcgtaacattgaagcaatgaattaacttcctgattagcagtgcttacggggcgaacgaacaaataaataaaatgcgagtagcttaaaaaatgagggggggggggaataggcgagcgagcaaagtctttgatggcctgaaatctagtccgattgtcatgggcggttaagatgtgagtagcataaacgcaaaggaggctacggagagagcagaaacaaaagacagaaggtagatagtgataatgacgagaaagacctttgcagcagatggggacagataggatgagaagtctgtggagttgtgtccacattcaggcgactgcgcaattaaccgcaatcttgcccgcactgctgaccggcagggagtcaccgatgaggacagccagcgcacgtaccatgtaggccatagtgccaaagcgacctgcaggcggagtatcgtagaactgatggcaaatcctgtggggcccccgacaaggcaactggccgctggcgcgggagtatcctttgggattattctctgtgggggtgcgactttcctggtcgtctgcatcactggtcttctccgaggccaattttgcgcaacagagcgtcgcgtttgctccatactgagcctgatcctcgaggaagatgcggttggcgttagcgatcagatcatccaaagagacgatacagttgaggtgaactcgagactcctcgtcgtgtgtgactaacgcaccaattacggtcgtagcctcgaccaacagctgtcgatactcgggagtgggcacggtgttgatgaaggattccaccgccagggcaaactttagttcctcttttgtcatctcttttgtaagtgaagtagtgattacattttcacctatccgcagaccctgaaggcgctccaggatgcaatacgtgcgcacaaagaagtccggaggcacgcggttcaaggaaccatcaattttacgacgtcgcgaccagatattccgcgtctcctctaaggtcatgggttcaagcgcaatggagcgcgtgcgaccgggtcgcatggtacttgtggggctgtgcacctgggacatggatggcgaggtggcggaggacatatcctgcggagaggagactttcagaaaagctgaagactttcgccgacttgccgctgcactgaacgaaatagaattaggtcccacagagttcgctataagaggtgaatcaagtttgaatatgcgaatctcgttgccactcaggagattggataaaaggcaattagcttcgaaggggctcatggagaagagtgcaaaaagggcgtcttcgacggagctctgcttagaacgggccaactccgcacccatcagctggataatgagaccaacgcgaagtcgcagcacattggcaaggagagccggatgcgaacgtgcaaacattgacaagtgcagcaacaattcttgggttagcatcgccatgagactgtcttcaccgcatgcttcctggatgaggttggcgatttcggctgccggaaggggagcagtaatgaccttttctcggggttttggaggcaaaccgaccgtgatctgcttctgtagcagtaaaatgctagacacagcgttggccaattggtcggcaattttctccagcaggccagccaagtagcgcaaaatgaaccagttttgtgactggcaggcccgatagtaaacctctttgaggagactccgaacggtggcgctgcagtctggctcaatgcccgtgtcccagtcaagaccacgcaactgcttcagccggcccaaaatcttgcctgttcggccaagctgtcagtctgcttcagatgatccaccaactgctccactgagagagcgcccagccaatcaaaagcgggcgtacgcctatagtgagt
>SS_cDNA_454_c11796
tgccaacgacagctcccactgtccgccctggccaacttcttccgtgaactctcctatgcctacgagaactgtcgacttggtcagcactatccctacttcaatccagtcgctggatctccggagacctccttcattcccgtctgttcgccacaggacgaaacagatcccgacatagccaccgtctcctcgctggctccgatgtcagcagatttgcgacgccggttgctgcgtcgcctacagacgcacaccccctctccggagcactttctgcagcacctgcagttttacgtggccacggccattcacacgacggtcaaactcttggcggagaggggtgtcgccctgcccgatggtcgtcgttccagcctcgtgtttcccgccttctcctccagtgcctccttcgctgcagccgccgccgccgccccagctgagggccctcagcagtccaggctgcggagcacggtggcagcagcagcagtgtcagctgcccctcgcagtcccatgcctattgcctcgaagaccagtccggctagcggacgagggccccctgaccaccgcctacgagggacccccggtggacagcgatatcaataccagcctgcttatctaccttgtcaacccctttactcagttcgcggacatggacgaggagtttcaacgcctgaccacgcaggcgctagtgggtgcaggcactcgtatcctctccctgttgcccgacagctggcgtcagcgcgtctccttccagctgttgccgatggagcacacgacctccgattacttgcctcgtcttaagtccatggccctgtcggtgtactcctttatagaccgcttcattgagcccagcctaataaacgccaaccggacgctcaccggtatggggccggctgccgagaaggaatttatatctgcgactggggagcacctgcacgctcgtcgtgtctactccccagcctacactctggcccagcgtccggacctgtggggacagtggtgtctgcacccctcggagcccctggagaactcttctgtgttgttcgtttcctactgcctgtcggaggatcagcagtggctgctggcagcctgtactgacgagcagggcagtatgctggagcacaccttcatcaacatcaaaatgccagaattcatgcgctgcgctgtgccaccgccacccactccagccacgcctgcagccccagaggccgccagctccactcacctctcctcccgcagacttggtttggcctgtctctgggacttcatcagcctatagtgagtcg
>SS_cDNA_454_c11791
cgactcacttaggcgagaatttgcgaggccaattctcttgtaggcgcgagtataagcgcaactgggaattgttttcgtctgtttgtttcgtacgatgcagcaattgagttccccggaccattcatgtacatgctgttcaaaatagggataaggaaggcagccgtttttcctgaacctgtttgcgcacaggccattaaatcccgaccaaccatgacaatagggatagcatttttcngtacaggagtggggcgggaatactgggcgcatgcaatgttgtccctcattataggacttagggacaaatccccgtaagtagttatcggggttatatcatcggtttcaggtcccgtcatgctgaccgggatgttgtcatactggtcgaagttgatgccagtattagccttgtgaaacagttctttctcaagacgctcatttcttggagtttggacattccagtccacggtggatgactcgtctggtccgcgccgcatacttgaaaaagaacctccagaaccgtcacttgagtcttgccatctgttgttttggaagccgccttggcgggaaaattctgatcgatttccaaagctgctcccacctcttcctcgtcctcgaaagttatcttggtaggatgcaccacgactgccaaaggcataagcggaaccacgctcgtaagagttatcaggttcagggacatacgtgccctggcgcaggtgcggcggaacgtatttgcgctcagtttcagcacgaggtgcttcatctgtgagttgaaagttagagaacttattctctaaactttgatcgccttgaacaacttcatatgacatcacaatgaacaggctataacaaaaaggtctgcaatctcgcctatagtgagtcg
>SS_cDNA_454_c11790
cgccggaggaagggccccaccattgaggaggttgactaatttgcggttgatatggtcttcggagttgtctctataagggggtacaccgctggaaactgaagagctaataatttaaggtagtggactaagaaaaaatcttttgtggccggtacaatcgccacaggtcagcgtgagaaatgccatgaacttgtaatagtgtgcaagagaatgtaacgggatgcacaaatacatacaggataggaacaaacagcaagccattaaatatcgaggggtataacaacaataagtgggagaccgatcaaaaactgtacatgagtcagccgtgggtcaggccgctaaacatactgcatgtggttgggatgcatgtacaggaaggagtgaaggtctcccagcgtgttcaatccgcacatcgcgtgctgtattttgacctccagaatgttctcaaaggtctggatattgctagaatggagcgtggccttcaggtcccgcagtgaatcctggacacttgaacagtcgggcgtcttaccctcctgctcactgagagatcgaatttgcaccaggagaccggttagcttcgtgatcagatccatgttctttgtgttgcgcagtctctgcacctggatgcttttcacacggttgacaatatcgtaggcatcctcatcacagcgttgcttgaagtcacaaggctgctctagcggcgacacaccatgctcctgggcgatctcgttggcatactggagtacatgaacgaggtactggtttagttccttgtttaagcgttctaggtgcacaattactgcgagatagttgtgctggaattccatggtgatctcagactggttagaaattctgcgctcagcctcggag
>SS_cDNA_454_c11792
cgactcactataggccaacacaggcgaatttgcttttcttttttatggtggctaagcataaggccccgttaaccgtattcagcacgggccctcgctcagacatggcttgaaaaaaattttagccaaaggtagattctctgttatcgaataccacgaaagaaaacgtcagttggttgaagcaatgaggcttggaatagactcttgtgcaacgaaaactgatggcatactgaacacaattaaaagtttttatgagaaaagtttattatgcggacgttggtactttgcgtccgttgattgtgaccacttcgcatctgaaccatgggagcgcacttttgcttgttcatatcggaatattcaaacggttctttctgccttgttccgtttgcctgtttatcgagaacgtctttttggtcccatatcagcaatgccttcgatctggaagttacagaccctgttggaatcagcatggcaaagtggctttgatcccattggccactgtcagatagcagacgtcttgtcttctatgaatacgcaagctcaggccacatctagcagctcttcggaattgtcgcgaagtagcctgtgtgatagcaccgtatggctgggcgcgacagacgtagctgcccttctaggttatctcggtgtgaaatgctgcattgtggactgtccagagtcgcaccaaacgggtgggtatcacagaaatcttctgaaacaccttttacaatacttcaaattaacagagataacccctggatcatccaatactcctgcagtccaaactttaccagtatatcttcagtatgaaggtcacagcctagttgtagttggtgttgaagtagacagttctgacgaacctattgctcttatgttactcgatccgtctgcttccccagcggcaatgcgctgcctaacccaggtgcttgtcgatgagcgaatacgaccagaccaatcaatttcgattctttcagagagcgcctcgtccacaacctggagtcaagttatgggagctatgcgaatggacgccagtaaatttaagaacagatcatatcagcttattcaggttgatggcctacaggaaacagaagaggatattcaggatgctatgatccctgaaaatataaggattatcctctgacttgcatctagctgcatcttgttttctgtcgcttcctttcttaccgatttcgtccattaaaagtagttatttttcaaaaaaaaaaaaaaaaaaa
>SS_cDNA_454_c9861
attttgcctgtcgtgaatgtgcagctgccagctttgccgaacagattacgcagagtacaaacgcctgtgagccgacttgtgtttcatgtgcggagcctgttcgtcaacaggaggtgagggtgtgtctacatctattattcgcgccgtcgtgaccaacgagcagtacacgttgtatgagcagcgcctcctcaatcgtacgctctcaagcatgcctgacatggttgactgtccgaatcgtgactgcagattcggacatgttctgctgaacgaaaacagggatcagggcatctgtccctcctgccgtttccatttctgcgcgcgatgtagggctgctttccacaacgaaacagcgtgtcaaaccggacctcataccagactttcccccgacaaagtggctgaactggttgctcgctatcaacaggccggggtcgatggacgagctcaaatggaactacagtacggcaaggctaacttgaaccaactaatcaccgagcaccaatccaatgaaatcataaagacagcatgcaagcgctgccccaactgccacgtcgccattcagaaaactactggctgtaaccgaatgagatgcaccggttgccaaaagaacttctgctggctttgtctttccatcctagacgatcggagcccctacgaccacttcggtacacgttgcggtctttggcgctagctctgcgtgtcttcctgccctatttcgttctccggccgccgttttattttacgaccatgtttttaccctcccccataacagattgccttttttgagctgccggtgctctacaaaattcgcttccccactctcccctgccgtccatctttcatcctttcctccttacccgcgtctctgcttccttctcccgacagaaaaatgggggctgcaaccacatgacttgcaaacggtgtcatcaggagttctgttggctctgcggtgtcgcgatgactggcacaggtcacttcacgacctccggatgccgtcagttcacctgaaaggtccccggtgtctgtcgaagtttgcgctctcctcccacacgtctctccaagcctaggaacaaattactttctctcattgccctttttaaagctttatcgcctgcgtttattcccgcctcgcttttcctatttacttgagcatctattttatatttttaatagaaactgcgatagaaaaaaaaaaaaaaaa
>SS_cDNA_454_c9867
cgactcactataggcaggggacttcatgggcggcgcgaatgctgcagggtgtttaatggcgcggtaggggttgacggtgtcgttgatctcctggcggcctcatgctccaaaatgtgcgttgatgaaagccgatcgtggctgccaggcgcatcgatgtggctacggctattattgcaaaaaaatgcctcagtcaagctgacaggccgagtgattttcggggtcgggcgtttgcgcagtttttcaccaaggcaaccgattttggcttaaccagtcctgattgtcggccgaactaatgagctgtgagaaagcgttaatgaactcgggcttcggtatgccgagcgttgggagcacatagatatggctgatggggaaccatccggtttgaagagttcgtcgattttcgccgcaacagaacccgtcttgcacagcactcccgccggatgagggatgatcagaggccgggggtctcggaactccaattggctctacttttgggtctagttcccagcccaaacaatccaaaactaggacgtctccaggcctcaactgagcggactttcgatcaccgaggtccgaagcgcagaattccttcatggcgaccgcgtatctggattgctggcgcaggcctgtcagtaggtagaccagcacatccttaatgtcgtcagccctgtttgtcacacatctgtattctttcatccagacagtttggatggacagaacttttgacaggccttcacccattgggtttacgcacacagaatgaatctccacgaaattcaacactgtctggtgttttccactctcatcgtacaaatggactccgttgctttcaatcccaagtatcgcatcgtaggaagtggtatcgtcaaccagcaccttaacttcgaactcgcgggtgaatatttccacccactgcaactttgcaaaagtgacaattgtctgacgcatgccttctatggtgggtgatggatagcggttttgaagttcacggagagccgtgccaacaaccttttgccagtacttaaggtcgcagtctgcactgagaatttcagctagccaggaattaatgtccgcagaatcaccaaccctgtccaactgaggattactctgcatatcggtatggaagagacggaacatgcttgcaagcagaaaggccaattcgtgttcctcaagggattcgtgcgcctccgtaaagcattgttggcagacctggtaacatatgagggttgtagcaaccgggtcgtatctaacgtcatgccatggcgcgaaaatcgtcttcctgatagaaaaagaccatggcagttctgactcctctagaccttggctccgcgcatgttgttcacaaaaggagattgtgtcgaataagtgtttcggacccgaggaaagtgagtaggacttctcgaaaatatttatgaatatctcgaagccaaatgtgtcctgcagacaaattgccttgaaggcgttcgtagacagctcttctaccgtgacagcggggtccaccttgatcttgacctgtgtgttgtccgcgcagtgaatgttgattaccagacttttgttctcttcggccgccctgagttccatgtagctaggcggtttggagcgtgtgcctgtctgatgcagccggttgagtcgcttcaagcaggccctcgaaaaactggaggggttggccttgaggtactccctcaggcctatagtgagtcg
>SS_cDNA_454_c9865
cgactcactataggcacagtctggaaaataaaatagaacggacagacaaagtccgcgtgcagcattaagaggctgcaaataaaaaaggttttaggacacagttttgtacagctcaattaggtccccagatagcgtgggagatacgagccagagagccattgtgtgcttgggcgggtaggccaataagattgcacatgagggcataaatatcgattgtgtgaactagatccacttcagtcccacgagggaaggcagatccagtagcaacaaagaaggcgttcatatctgcattgtccggcgtgtagccatgctgtccagccaaatcagagaaggattctggcctgctttgaaccacataccaacccaagtcggcgattaggacaatgggtggcatgcggacaccgcggtggctgaaatgcagtctttgaggaacctcgtgaagtttgtagacagaaagatgcttgtgtgctcccttcagttttctgtagacgtcgtcgagccggcctgaacgctgtgcggtccaaagaaatgtcccattatgtcaatatcactgaaatagacaagcacaaggcccaatttatagtgattgctagtcagccaaccaatcacatcatcaactctccttttatttggatagtgcagctctcctggtgcattgtacttgaacctcgacatgcgctggaatggcacatcaccgtctacgggtctatcagtgattggccacagcattgaacccgtgagaattccatggcgctgcgctgtgcgccaaatgggctctggccacccgtccaaccaggggtcctcactgagactggtgtcattgagcatggaaaacacatgtccaggaagacgctcatcaaacattgtgtttgcggtgactccgtgatgttgagggtagagaccggtcacaagagtctggtggttgggtagggtactcgtggggaacacgttgatacagcgcatggctcgcaccccctcgcgcatcaaacggtcgaagttaggcagactaatatgtccaaaacgttgctttacaatttctatatagtcatgacggaaaccatccaggctaataaccaccagaggcacctgcgttcgtggtttttgttccaaaacagcggttaggagaaggaggaggctgagaaagggtaagagccatagtgtcgatctaacgaatcctgcactggtccagggcgtatcattggggcgtttgcgttgccccgaatccatgcaaccgttctagcttataggagcgagtattgccagttaaaatgcggccatttgat
>SS_cDNA_454_c7137
tacgactcactataggccgactgaccagctgggtcgggcgcctacagttgattctagccgggtccgctttctatgcctcataggagcaagttgggatttctgcgtgttctccacctaccctccctcggctcgtcgtcgaagtcatcgtcgagcaagagtcgcaagtctaaagtgcattcccacagtttttacctccctctcctgcgaattaacctcgccaacagaagacgagcctgctgtgatgctcgacccgctcacgactcagccatcatcgaaaattacgcaatcagacagtaaccaatttctgccgaagggcgtttgtaacggctcggcctcgtccactgatctggccagccaaactagtcctgacagtggcatctccagcgccaatattctgagctgcctgtcagactgttccaccatgttcatgggttcggccaatgagggcgcatccatggagagagctggaacgaccgcgaattccaatcgattttcctggccaaaatcctcctcttccttcatcggactgccgctggatgctacagtatcgaacgcactggctgccagttgccgtataagtgaccactatacttcacccccgcgtaataacctcctgggccctgttaacggtgcatcgggtggggcatcccaacacttgcagcgttctgtcgcggggtcaacgattgcggaagaggatgaggacaacgaagacgccggcgttaccaccacttcctcatcaacagtcaaacccgtctcccccgattcctcctcctcggtcgcggtcgccgatcccaaagatactcagctcccaccccaaccggtgacagtcttcccacccctaaatttggaccctcgcatggtggacacggtggctcaggtctccaaccgcaccggtacttcggctgccgagctgtatgcccgaatggctgaagttcgacgccgtcccctggaggagcgaaatcgactgcgcggggaggctgccccaaatgccattgccaccggcacaacaacgattggcaatgtcagcagcaccagcagcgttgctggtgccggcggcggaggggtttccaaacgcctctcattacccgccagtcttcagctgccacctcgcctcaggcacaaggcaacccagttcctggaagagcccatgtctcgcagggaacgcagatcttctctgtatgaaatgggctttggaagacaacagtcctacgctaaattggatctacttggtcagggcacctatgctaccgtctacaagggtcgcagtcttctcacggagaatttggtggctctgaaggagatccggttggagcacgaggaaggagcaccctgcaccgctattcgcgaagtcagtctcctgcgcgacctgcgccacgccaacattgtgaccctgcatgacatcatccacacggagaagtgtctcacgcttgttttcgagtatctgcaacgtgatctgaaacagtaccttcacgattgccagggttttatgcatccagacaatgtgagactgttcctctaccaacttctacgtggtctggccttttgtcaccaaaggcgaatcctccaccgcgatctcaaaccgcagaacctcctcatcaacgagcgcggcgacttgaagttggccgattttggtctggcccgcgcgaagtctattccaatcaaaacgtactccaacgaggtggtcactctttggtatcgccctccggatgtcctcctcggctccacggaatactccacacacatcgacatgtggggcgttgggtgcatattcttcgagatggcgacgggctacccgctcttccccggttcgaccgttgaggaggagttgacgctaatcttcaaacgtctcggcacccctactgaaaccacctggccaggtgtgagcgatcacccgcaattcagtaaatccctgaagtacggtccctacttggtggatccagatggcctattgccgttctcaccgcattttgccaagtccgcacagtcccttctctccagcctcctagtctactgagtcgctcgtcgcatttccgctgcggacagcatgaagcacgcctacttccagcagtcccctctgccactggatgcccttgccaaactgcctgacgcggccagtgtcttcgacctgccgggggtacgtctcgcgcgcgatcccggcctccccaactaccagcaccaatatcccgtcgcggccccgcgaggtcgtgccgcggtccagtccatcgcctatgactgtaatggcggcggtggtggccccgcggccgcaaacagctgccgtaactctatgcccgtggtgtacagcacagatcatcggcccaagtccgttgtcagcagctctacccacgagggcgccgtgcatttgtcctcgcaccaaaagcaaccctttgtggcggctagactacagcaacccggccagcagcagaagcaacaggcccaccactttgtccatcgtccaccgccccctttgcctgcgcacaagcccaccgccttgtgctatacagccgtgccccaggggggctccctgcactgggtggaccccactacag
>SS_cDNA_454_c643
cgactcactataggcggaggagagaatataaagaagattcgctctcagtactcagtgaagctcaatattcccgacaaccgaggcattgaacgagtgtttacggttgaaggcgagctctcggcgattgctaatgtggttcgagaaattgtcccaaaaataaaggatgttatgaatgccaagctctccgatcctaagcggatcatgggttaccagcgaccgcctcgccgccgccggggtccaaatggtgaagaactggaagaggaggaggaagacgagggaatgattgacctcagaatgctcgttcatcaaagcgtagcggggtctataatcggcagaggtggtgaacgcattcgcgagcttcgatcgaaacacaaaatgcgtgtcatcaaagtttaccagatgttggccccactctccactgaccgggtggttcagttagtcgcagagcccgaaaacgctatcaactgtcttgaatcggttgttgaagttgtcgagaacacgcccatccgtggtgccgtggagaactatgactctgcaaattcttccgaggttgatgcgcttacctacggcggatggctgacaccagaaggacatcaggcattgacccaaggcatgcccttgggaggtggaatgccgatgcctgggcctgaaatgggtggtccccgtggtatgcctcctatgggacgtgaggccatgtatcctcggggtccgcgtggaatgccgccaccggtagctcctcagaatatgtatggcggcggtaggatgggtggtcctcccccaatgggacccagcccctctcgacgcagtggctacgatcaggctccttacgctgctcccggtggctatgatggtgtcccacagtccggtatgtcgggccctggtaatcagagctatggatatgacgaatcccaggggtactatcagtctccaataggtcctaatggcaccggtatggtgttacaaagcacaggtggttatggtgggcctgtgtctcgtccccctccccctcctccacaggtaccttccggtccgggacccatgggaatgccttacaaaggtgcggctcctccaccgatgtacggcgcaccagtggcgaattatcacagtgcaccgcctgaggatgggaagacgagtcagtggggctggtgaatgtcaatcatctttaaatgtaatcttgtaataaattttaaacgccgaaaaaaaaaaaaaaaaaaa
>SS_cDNA_454_c7135
cgactcactataggcgttcttaccttgctcattgtatgtggcattggcataataggctcctgttcgtctcgatcgacactttctagattaccacacatgttatccgagccctcgtccgttgcatctccatcgggggactttcgaaaagcagacctggccgaccttgatggtctccttgtaaactcggaaaactttaatcaggtttttattcagcggacgaataaaaaatggctccgccgaaccttagcacggctaacctccagtccaaggcatttgaataaattaatagacatacttgttcaaattgtaacaagtgatcgtcatcctgagtgggtcaaacgtgcgttgtattggcttacggagatatgtcaaaattcacaactatcgtcccaccttgaagcttgtcgcccgtcttttctgcgctttctttcgcatagcagtgcagtagctggcacctacgatctcgtgcactcagccgcgaatatttctagaaaagccgagcagtccaaaccgaccagaatctccactcggcctgaaaattttatacgtaccggctacgtgtttgttgatgactcggatgatgatttcggtctccctccaaagcgtcgtcgacttacaaagcgatcttctgaaccatgtgcttctgagaacgagaaaaaggacgaagaggaaaaagaaaacgaaagcgatgtatccagcctttcacttcttagcagtggtgaaagtgaggaagaaaacgaggatgaactagacggtttgccgtcgtctgatgatggtgtatttgacgtggaggacgagacttctgttagcgacaatcaggttggtgtaaggaacaactcatcagtgcagaggcaagccaaccacagaccaactacaaccagtgattctgagaaggatgaaggcagtgatagttccagttcagagcaggaggaggacgatgaggaggacgctgatcatgttctcgaggaattacattattactcagaggaagaagaaccagattcagaaaaagcgcgacttagccgtcttcaatctttacgttcgccccccttagcccctctacgcctccctcacgccctaagaggcagtgttcccggcgttgacatcaaatgtgcacccttatgagatcgtggctttccgaatatttgtttctctaacttttttctattgcttggttct
>SS_cDNA_454_c7134
ttattttccactcagagtccgaaagcaaatgtgctctaaagtataggtcaaatgcatcagaaatatatcgctcctttgggggcgacaaataaaggtagaaagcctgctctcagcaacctgtcaaactgccccattgctgttgaatttcgctccaccgactgaactctccccaccatgttggcttgtggatttcatttctgtaatcgtctttcctattttcgatcgtggatggatgctcctttgccctctttggcgactgttcgcagccaatacggcaagctcaaaaacctcgcggacctgctgacagagcctggctgagcactcgatgtatgcaaaggcgccgatgctagaggccgcgttttttccttcggcttcactaaccaggactggcacaggtttcccctccatgttatcacggaggtcgctcttcatacccacgaggataagtgggacttggagggagtttttcctaacctctttcgcccatttctctgtagccgactctagagaactgtgctcgtcaatggaaaaacagatgacaaagacatccgcatccacgtaggagatagatcgcaagtgctgatagttctcatgaccggatgtgttccagagcgtcagctggacctcttcggtacctacgtccagactcgcttggcagtcctcaaaggccataccattgctgacttcggggaagcggcctttgacaaagacactcaacaggctagccttaccgcagttcgtatcgccaacgagcaccacctttcgtcgcctatagtgagtcg
>SS_cDNA_454_c7133
tttcggagcatagcaatatacaaattcttctaactagcattacttctaatcacaaagcaaatcgctgccaaacatcgtgacagaaaagcaaacagcgagcagacgcaagagtatcctgagacaaaaatgcggggcgtgcgtgactgccaggtgttatgtgaataattctgtccaaatttttcagaaaaacaaagccaaggtgtatacgtggcaaattaactgatataaccggtgacagcgtaatacgtacaatttaatcgaaaggcacactttagcggaggtattcaaaaataggaagagtgcatatacaaggtgtgactttggagaaaagtgaatttgagtgggtgggaaagagagtaaagactagtcgtgaaagacggatctagaggagacctcaacagggtcgggcgaattctggatctgctgctcattgtctaaatgtactctctcctcaacaataacgtctccatcgtttaggtctttatagttataggacttggcagtcgtatcttcctcgatctcacggtttggggtgtcggggggtgtagggctaccgccggtgggtggcgagtcttcaaccaatcgagaaagcggtagttgaggagacaagtgggataacgaacctgatcctttcacctccatcttcgttgacgctacgaagacgtcctcctcggaagcagtcgttagcctagccacgcgggcatttggtgtttccgaagcggttagattggccaatgaggtactgtaaacgcgtcgactcctcagtgtggaggacgaggtggtagtgaaggcggtcggtccagcggtgggactagggaaggtctccaacttcggtacaagagaattccgtcgaactcggcgcgccgggttgaagaaatcgcaataacagcacttgaaagccaaaaactcgaattcctcagccaaggccattccattgtgtgacgcgcagcgacagcaaataagggcatatcttcggtcaggtccgtcacctacgagggcatccaaaactttgtctagcaccgatcgctcacgcggcaaaattggacggtgtcgaagcggaacgttaataggcgtaggcggtagttgcggcggcacggaaaacttactcaagccttcggtagcttttctgatttgagtctgtggtgttttcatcagcgttgcttgagggacaggggcacacggtcggcggtttataacagacgaatctcctgtcagctctttttgaaggccaatattaggaatatgcgccatatgttcggcctggaatatcccatgcgggtcaaacctcctcaacagttgattcgcacgattgtaggtttgcgtttccattatctcggaaaggattttcgccttttgtttttaagatccttcaacttcctctcagcactatccgcacttcccaagtagaggtaagtcaaaacacactttagaaggaaaatcaggaacggatagaccaatgccgataagtaaaataagattttgccataagtactcg
>SS_cDNA_454_c7130
aggcaatactagggcgacaactgtaatggtgctttatcctgcaagggcgatatactggaacttcattatttctgacgtacctccaaaggcatttcgacagtgcttacaattcatctactacgacgacctccagctgtcaaatgacattgacgagctctatgacattctctacgcagccaagaaatatcttctgccgcagcttgcatctgccagtgcctctcaacttattaagcatatgacaccagaaaatgttctcttccaactgaacaagtgttccgcaatcgacgaggaagaacttactcagatctgctggcgcacagtagaccttatgacatcggaggtcttggcctcagagccctttgttgacctgtacaaggagacggttctggagctcattagccgcgacacactatgctgcgaagagtgggagatatttgaggccgtgcatcgctgggccagcgccgagtgtgaccgtcgtgggctgggccccacggcaactacagtggccgatctcatggccgactttcttcccttaatccgcttcacaaccatgtctctgggcgactttgtcctgcacgttgccaaatcgggggtactcagcctcgaattacaaagggacatctctgtgttcatcgcaacaaagatgttttcgcaggaagaactctccaaaaagagcggcgatacaaacgacgatagtcctgctatgggtggtgaattcactaagccagtctcctccaccaatcagccgccaactaatatggcgacatctgcgactccacgctctgggcccccgcttttccgctgtttgcgctcctttcatgctatggttccgatgtcgaaggagggctactggcaggagcccgaggctgttgcctttgaggtttcctctactgtctttctggccggcattggtgtctcagagccggttggaagaggcagcagtctcaaacttaaaatcgaggtgcggcgttgcagtatccgcaaaagtgttcgtgtagagtcaagcgcccgattccaaactgtaggagtctccacctcagtgcatcgtcactctcatcaactgcacagtgtgagcacccagtcaatctaccgtccacgtcccggtgatgattcacgacgccgtatgctgcgttctggaggaggtggtggtagtagcagcagcagctaccgaccatctttgccacccagccacgaccaaataacctcgcgaggatccggaagcctcaagctctttgtcaaccgcgggcatgttttaggccaaattgaaacagtaattcacggtagcgggtctcgacccgttgctcagattcgcttcccaaagcccattatgctaaaaggaggcaagacatacgtcataattgcgaggccggaagaagggcgacacacacggtgttacgtgcatatgaacgtcgcccgcactgaggtcagagtcaggacaaggcattcgaagcaaggtgaaaaatcgcccacctcctggttccctctgactgtgcccaagcacgtagtctttcatttctggtactgtgacaagagccagatcaactgctccaccgagggcaaccacattccagagatcttattctgcccacctacgtgatactgtacccctccccctcccaaccgccctctcgccattttccgtcttttttctttttgtcatcaccatgaactccctcatgtctttcactgtttttttataatttgcgctcagttgtctgcgtgtggattttgtgaatcttt
>SS_cDNA_454_c7139
cgactcactatcgactcactgtagtccgcttatctggcaatgcatgtcaggaagcggggcccttactcgtctacgaaatacttgcgaagcgtgatcatcaatcgtataaaaaaactgcgagctattaaattggaattacatgagctggataataggctgaaaatggagctcttaggcctgaacgaactggctggccgcactgacgaatgtattcaaccagaagcctcgggcgagaagtttcaccgagtgcatctgcacagagaaatcgatgagagggatgacaacgaacgccagccgtccactgaactcgaagccattatgtttggccttcaaaaattagggcaccagccccatcttgagacgggaactgctgacaggccgtcactccccaccggggaaaaggtggcctcttcgaccaacttccaaactgcaactgagatggaacaggatgtaacaacgaagcaaacattttcgaactctgtttctgcttttgtcgcccatctttctgacctattggtcaacaacgatctcacttcgctcatttccagcgttgatttggacttcggcgaattgatttcacatgaagttctcgaggagttgcgcaacaatgcaaggaacgcttggctagttgatctccttcacgcctttaacaagggtgatctacaaaagattgccgctctcaaacctacctggatgcaaaacaaggacctagcagctgctgcctcattgctggaagagaaagccagactgttggctctaatggagttgtttttccgccgccctcccaaccagcgtactgtcagcttcgaggatattgcaaaggccaccggaacttccattgataaggtggagttcacggtaatgcgagcgctttccctcaacctcatgaagggccgcatcgacgaggtgaagaatacggtgtcgcttgtctggcttcagcctcgcgttcttgaccttgatcagatcgccagaatggccgaacgccttaaagcctggaatacgtccgtggaccctggttcctgaggctgaccataaggaggaggaggaccagaattattcgcaagtacttgaagctcggaccggaa
>SS_cDNA_454_c11870
tctaggtattcttctctttggagtagcattcgtttagctggcgcgacatctgggaatggctccacttcggtattaaaggaggctcagaatcccgtattgggcctgtttgctgtaattacagccagtttatcgagtggttttgcaggcgtctattttgaaaaattgatgaaagatactgctccctccctgtgggtccgaaacattcagttgggtttttggggttccatcctagcccttattggtgtctacttgacagactacaaggcggttgccgagtacggcttcttccaaggttacaatctcaacgtagtccttgtaattttcctccagtctttcggcggtctctgtatagccgtcgtcatcaaatacgcagacaatattctcaaggttttcgctacctcaatctcgattattctctcgtgtgtggcctcttactacctgcttggtgactttgttcccaattggtactttgtcatcggttcagttgctgttctctcagccactcttctctatgcctttcccctctgtcctacacctcccttactcccggtctcccgcaactgagccagtctgccttactctcctgatattctcgaccatcaattattttctttaactgctacaatttcgcagtttgctctttatgttattttgccctatggaatggttcttgtgtgatattggatactgccatcatttgtatttttaagacaactaaagttgactttaaaaaaaaaaaaaaaaa
>SS_cDNA_454_c5649
cgactcactataggcttgctatcggcggggtgtagccctagctgcctcaggcggagctagtaatggatgcctctgacgacatggacgatatgttcgtcacacctgatgtcagggctcgtaggagacgactgcacacagaagctgagcagcggaggagagacgctattaagaggggctttgataatcttttagagcttattcacccagttaaagccgaccctggaagctcattaatacggatgagtaaagcaaccattctgaaccgatctatctcattgatcttaagattggcaaaacagaagtcacaaaaacgaatggagatagaaactttacagaacaaagtcaaagccctacagattctaaattcgaactatgagcgaattgcgttggctaattcctatgcttttgactcctcaaactctgttgtaacagagcccaccaaaatccaactctttcagctcttcatggagagtttatttcagtcgtttgattcttccgtttctgggtctgagatggaccagctttccagacaaattattacttggatggagatcagttgtaagccagagagccttcgagtcataatggaaacgctaattaggaggctgcttgaaggtgacgatgaatatacacaaagtcatcaagccccttcatcaacaagttcggctaattgttatccagtagcagattcggcagcacaatttgatcatagttcgcggaagtcaacaggttcattactgagttaca
>SS_cDNA_454_c5648
ttttttttttttttttaagtctaaatggaggtgtatcagagcaggaggtggacgggacaatggatggggggcagataaaacgggttaaaatcaacccaaaggtgggcaggcgaaaataattggttaaagattacaaaaagaagtcgctcattgccgtaaaggctgctggagggtctgcactgctgtatgaggtgaggggggggggttagaaagacagtattatatcacatctggaagtgagagtgagaggacacgctaagagcttaggagactggcgggttggctttcaaatcggcctcagtagcggcggaagctggacagaaaatgggctcaagttcaagttggaggaacatgctgtggacaacctggaggcagcgtttcagtgccagtgcgtagcgatcagcgtccaattgcagctgagccagtgcctcggctgagggctgcatcagggcggctgagggcgccgtattgtcaatgagcagcagaatacttttgatttgctcaaacgtcgggatggattggataataaccattgcagtgtttctaagtgtccaatcgtggaaggggcgcagggtccggacgtaggcattagtagcggctgtttgcacatgagtggttacgctggtgccggtgggttcacctgcagtcgtgtagtctgcgaacaatccggcaataaagtccgtcgcaaagttcagagctctacagagccaaatcattgcaaagtaggctgaaccgatgttgcgacatcgaccggcttgcatttcagccgatatgatgtcctgcagagaaatatccagggacttgagattgacggagggatgcttggtgtttttcgaggcattcttgctgagaggtttttttcctcacataacgttctcacagctagctccaggcgcacaatattgcccataacatctgcgtagactgtctgaagactgccgagacgagagagtaccggttggccagtctcgtcagacgtcgcgaggatgttgaagaacttcaacagaccccgcgacgaggccaaaaactcgacggccctgaggcgatcgcaggtaacggttgatggaatgtcctcaaaactgaactccatgactgaaaagaaggtctgaaagggacgcgttagacgaagggatcgcatttgagcattgatcagggtgccattggacagtcgatttgcggtgtgggtatcatcgctgagagaatttttccgtgaacttaacttacgctcggagttcgccgttttcgtcgtgctgctgggcatggttgaggtctgaacgttgccaagttctagccttgcatcttggtcagggaatacactattgccattgaattgtactggcgtggtctgaaggttgcttggaatgagaggcttctgcgtttggatgtctggtgtaaactgcggcccgtcacttgttggaccgccggaggtcggtttggtacgtttcgcaacagccgctgagagactcgaggggccgtgtgaagtgagaagacgaattaactcatcggaggtggccaaaaatgtgtcgcatgtggcttttaggttgtcagtagtctcttcaacatcctttgattttattgacgtgtcatcctccctctcatgcagggtccttttcaggtcgttgatctgttggaaaagcaggtcacgatagacacgcagttctgagcgcttttctgcgatggcttgctgtatctccggagtgagcgagttgtcaggtgaagaaaaaccggccttgcagctgccaagggcaacgatccacttctggcgctctaaagcggttcgagctttcaggtagaagcgctgagctccgggatcgaggatatccagtcggcaagggtctgatggactaactatcacttcacacgcggccaaccttcaaagcgcccttacatcccagacctacttcccattcggagttgt
>SS_cDNA_454_c9982
cgactcactataggcgctgatcctatcgctgggactgcagaattgagaggctgtcacaactaacatcatgctctgcccataccgagaggcgttttgcgatgcgataccactgaaagatgtctgtcccgagctcagtcaactgcaaaaggaaagcgcgcttgtcgatctgactcttaggacgcaaaatggcctgatcctcaaagtgcatcgcgttattttcgcggcccgtttgccaaaactgaaagatttcatttgcacttccaccaactcgacaattgattggtctcgcttcccacagagatcggtggaagcactcacagcatacgtttacacaggccgattggaggtgtccacgaggactgcgcagtcaatctacctcctagccacctctctgaaattggagcatgtacgtcgttggtgtggacaatttatccttcaacgactcagcacatcaaatattaatcacatttgggacttcgcattggaaacaggacatcaggatattcgcctatcctgtcttgatttcatgcaaaaacactttgaggcagtcgtggagacgaggggttttggaacactatccgaagatgtcctctcccacttgatctccagcgatagtttggttgtgagcagagaggagcaggtggtggagtcgattttcaagtgggcagcctcagcatgtaaccagtccaattcgagcctcgcagcgtccttgcctcgtctgctgtccttcgtgcgctgggaggaggtgtcggagagttatatttctgaattattaggccgcaatcaccaacagtcaagtgagagtgcctgcacggaacttctacagtcaatcaaatcttcgaaaaatgctgaaaaaggtactgccgtccgattgaatcaaccctgtttaaacgctcaaggaaatgtcttcttctggtgggagagtattcccctgatgacgtacaatggtctgtccagacagtacaaccaacttcaggctcccaacatccctttgcagtaatgggacaacgcgatgtttcgcagctggttgccctaaatggactagcctatgtgatcggcggacaggtaaaccgcaagctctccgcttcagtagtagaattcaaccccaagaccggtcgatggcgacgggttgcctccagtcttcttgcccgctgtggacacgctgccgccggttttggctgtggcatcatctcctgcggagggtggaacggaagaaccgcagtcgggtttgcagagctttttctgccagcgaaaaacaggtggttccgtcttccggatttgctcaacgctcgagctgctcaccgtgcggtggctcacgaggaggatggtcgaattttcgtgactggtggcgaggatgagcagggtcttgcattggatctcgtcgagtactgcacccttccaaacttcatcactgcaggacaagcagagtcacatagtttcctcacctggcgtcgggcggcaccgatgaatcagaagcgcaaatatcatgctctggcctacgtaaagggaaacattgtagctgtaggcggttatgtcggtcaccaggaagtcacgaggaccgttgaggtattttcacctccagatcgcgctaacccctccggtcagtggacatttgtaaggtctctcgatttaggatataaatatccatttgctgcagctgtggatgcttacctctttgttttccccggaagcacttctcaacacttccaaaatacccctcaaaaagctttagtcagcgatatacttcgaacgacagatccggacgatcaaatctggaccgatttgggtcgcctgtcaacggttcgcgaagtgaacggtgttgttgtccttccgagccctttccattctcaaactgtataaacactactgcacaacaaacgcgttccatgaaaaaaaaaaaaaaaa
>SS_cDNA_454_c8728
aatggggatgataggcgcgttctcagcaacgctgcccttagtgaagttcacaatctgttcatactggtcgtgtgcagtggcctcctttatgaggtcgatcttattttgcaagattataatggtgtttaaacgcataatctcgactgccgcgaggtgttcgcttgtctggggctgtgggcaaggctcattgctggcaatcagaagaagagcagcatccatgaccgctgcaccgttgagcattgtcgccataagaatgtcgtggccagggcagtcgacgaaggacacatgacgaactagccgtaattttcctccacaaccatcacgttcacagttcacaacgtcaggattagcactaccaaatgatcgatagcagccgggagggggacagtcgggattgtcacatttgtagattttcgcatttgcatatccaagttttatagtaatatttcttatcaactcgtttttgtgacgaattgtatgtacagttgagatagcgcgcacaacagtcgttttaccgtgggctacatggccgatcgtgccaatgtttatggtagcctgacgactgataacttcgggtgtcagcggtgacaacttggtgatatccaatttgctcacgtcctgaactgctaattgagccttctccgtcatgaacacgcgtggtaaaagtcaaagctggctgcgcctatagtgagtcg
>SS_cDNA_454_c2044
cgactcactataggcgactcactataggcgctgctcgttttcctcttgtctgccgtcgtctttagcgatgacgtggaaattgttgacgatgagccgatttcatcgaacactgttcagccagaaagtttcgacactgaaagcgaattcaagggagcggaaaacatgaatgctcttctctcgtttgttgatccacctcttggcttcgtgaggtcaactggcccagtctcgataattgccggaaaaatttgcaaatttgttgtctcgctggaaaacacagctacagcacctggctcgattcattactcgttgcatactctggaggctgctttgcattatcctcaatattatggttaccacattcaaaatttcaccacacaaatgcttcaaaatacattagagccgggacaacaggctagcctcttttacagcttcacaccatctgtacagctcgctggccaacactttgacctcgctgttattctaacttatcatgatcaaactgctcgaccttactttcactctttattcaatgccactatcgcgcttcttgaagacgatgaaggcatggataccgaagttatcttcctcaccctcctagtcttggctttgactgctcttatagcttttgctttatggtcctggatttcctcaaagacccttaagcgctctaccaagacggaactgactcgtaatattaatggaacgagtgaaattaaatatattacatcgaccaaaaaaaccgaagtacccaacaattcagagcggcctgatggtgccgtgaaacgccgacaggggaagaagtaagacactccggttgcactttgtctacagaaatgcatctaggccatcacctctccattaatcgtcttagtttgtaatttatctgtacaaaacgatgattttttcacttcttgtatgtctggattcatcatctatggcttttatcaggatcctagggtttgtttacttaatacaaccatggtactttaagaaaaaaaaaaaaa
>SS_cDNA_454_c1296
accgtggaccggtatgcaagcatgcacgctggcaacgcatcatcccacgtgaagggagcctgacgatctacaaaagcctttagtaagccaactagcgtcctattcgtccgctccacttgaccgtttccttgcgggtggtaagccgtggtgcgcgtcttattgacctttaagtatttgcacagactgtgaaggaccgtgttttcaaacgaggaccctcgatccgaatggatctgttctggtgcgccccatctacatacccaattgttaaagatggcctgagcaacagtgtcagccgacatgttgggaaggggttccgcttcagccattttggtaaagaaatcaaccatcactagaatatatcggttgccccgaactgatggcggtagtggtcccactaagtcaacgcctacacgttcgttggggtatcccgtcagaataggctgaagagcagccctattcagctgtcgtggcggtttgatctgattgcacaaggtgcaataccgaataaagttccacactgaccgcttcaagttaggccagtagtatcggcgcctaagggcccactcggtcttatggatgcccacgtgccccaactgtgtgtggattctattaagaacctcgtctaccatggataagggtagaagaatacgtcgcgggtattgttcgccatcgcgatagaacaaaacgtcattatccataaatagtttgtcccacaccgtgtgcaagcaacgcgtctcatagctatggcctctcagttcaactgcactaagtggtcgagaaccacttaacttcctatgatatatcgggccaatatgaggatctccttgctgcgcttgagcccaaagacggctttggtcgtcttgtagtgacacggcactaatgttaatgtccgtacatgatggacattcgccatggggacggtagggctttcgagagagagcatcagcattattgtgctgacgtcctggacggtatacgcattcgaactcatacccggctagtctctcttgccacctagcgacctgtccttcagcattcttaaagttctgcaaccaggtcagagagctatgatccgtgcgcacgataaaaggccggtattggaggtatggccggcattcctccacgaagtgggtgagtgcgagcatctcccttctggtcacacagtaacggcgttcggcctttgtcagggatcggcttaggtactgaatgacgccctctgtaccatctggttgttgctgggataggacggcgcctatggcagtgtcactagcatcggtatctagaataaatttcctggcgtcattgcttatgtcaggaaaaactaaaataggagttgtgcacaacttatccttcaacgtctggaagctactagtacaaccagccgtccacttaaattgtacttccttctgggtcagcttgtgaagcggaccagctaggtgagcatagtctttaataaatcttcgatagtaggaagccaatcctagaaaactgcggacttcagttacgtccatagggatgggccactcgcggatctgcctaactttatcctcgtccgtttctatgccagaggccgagactacatgccctaaaaacttgacacgaggtctaataaaaacacatttacagggcttaagggtgagaccagcctgtctgagactggtaaacacagcacggacattgctaatatgactatcaaaatccttaccaagaacaattatgtcatccatataaactaggcatgacttgggaatgagttgagccaggacttgattcattagtcgttgaaacgtactgggagcattagctaggccaaaaggcattgtctcaaactcgtaaagacccgaggggactgcgaaagcagtcttctctctgtcaatgggtcgcacttctacttgccagtaaccagctgctagatctaaagtagagaatacctgattacccgaaagggcatctagggtggcatcaatcctgggcagagggaaagaatccttagttgttactgcatttaatttgcgatagtcaacacataaccgcatagtgccatccttcttcataactaacacgaccggagatgaccaaggtgaattggacggcctgataattttccggtctaacatatcatcgatcatggcttttaactgtgtctggtagaacacgggtaatcgcctaggaggaatcttcgtgggccgagtcacacctgtatcaatctcatgctgggccacattagtacgtccgagtgaacggccgtcccaatcgaagatatctttaaactcctctattaaactacataatttagacgagctattcttgtcaagattagggggcactaaattattgacatcttctaacttgaatgcattaattacaggttgactaaccggtacctcggtccggaaaggcaccttagtaccaccgacatggagagtgttaacgttaaagtctaaggaacatttaaaagcatgaagaaaatcagcacctaatatgcagtcccaggcaatgtcaggacagacaacgaacttatgaacaaaaataaggtcacctatctccaaactaagctctatcatgcctttgtgtcgcaatgtggctccgttggccgtcttcaggctaaccttaggctttgtgcaatacttcactctagcctgaagttgaatgaaaatgctctgcctaataatggagcagccggctcctgaatcaactaagcatggcaacttagtatttcctatggttgcatctatggcagggtagtgtggtatgtaacctacgtttgcaacaagcatatcagatatgaatatgcacttaccaaggtcttcttcctcacctgaggtgatcacatgaacacctggggaaggtggagggcgggtcggacgaccgcgttgttgcctccagttcccgcgtcgaggagactgtggagagcctcgccaaggagaggtcggctgtggagggccgcgccacggagtttggggttgtggagagctacgccaaggagtgggctgaggagggccccactgccattgggccgtttgcgtgccgacgtcacggctctgtcgctgtcccatggcgaagacatcgactggagcgtcctgtatggcggcaggagcttgatgaaatccgtaggctgatggggaggagacttggaccaagggacaagccgtataaatggcctcctctcgccgagcaatatcgagggcaaccttgatgctgctgggggggtcgcggaggaatcggcgcctgatctcagggagagagatcccgtcgacaaagttctccagaattctggcctcgagctcggtgaaggactcggtagggtaggcttgacgggccaggacgcgaagatgtcgttggaagtccacgacagactcgcccgcatgttgtcggcggcttttgagggcggcgcgggcaacccagggcatcgacgaccgtccgaattcgcgccgcagacgctcaaagatggtcgcgggagtgagcgaagctgtcaggttggcagccctggccaccgtgtacacctcgttgtctagccgtcccaggatggcggctggtcgggcacactcgtccacggc
>SS_cDNA_454_c11873
cgactcactataggcaacattttcataagtcgtaacaccaagacgtatctaaagtggttctatgcaacacttaatcaaactaagacttttggttttttacatgtctcagttccagttttggtaatcataatgtcaactttggtgctctgagcttaaagaagtcaaataaggtgaatttgaaaaggttgaagatgttcgatgacttttcagtcacctcatattgacgtgtaaaaagaaacaggcttccgtttttttattaaccgactcttttggctccttttttaacacgcttcatgttaaattgactcgttttatgcgtcttagaatgccacaaaggcatctgtgagcgtcctaaaggtgagcacctacggaaggccgactgtgaaatctttcggtctcagttgtgatggttttatgcagatcgccctcaactacgctttctacctgctgtctcgcaagtttgccctatccgcggagaccgtgccaacccgcctctttagcaacggtcgaacagaaactctgagacccctgacgaacgaaatggttgaatttatacgcgcctgtgatacattggacaagaaaaattgtctttctggtcactcggacgctcgtgaccggtgcattcaattgctgaaaaccgcctgtcgtcgacaccagtggcttctccttcatgccatgactggcaaaggtgttgaccgacaccttcacgcactgaatttggcaacccagttacgcacccatgagcgctgtgacatcctggacacagttttgcaaatgccttgggatatggcatcatgccggattccggccactgtggacactaaagccgcctggctgattggcctacctgctggcgagcttattccctacaccatctcctactcgtgtcccaattctgacgagtttattctatgcgtgagctcactgactcggggtttaaaggaacccggtttgcttgcttttacggataagttgcaacaggcatttgacaagttattacttcttatctcatagatcggattatctttgtctggattcttcacattttcaagtttgcttcagtattcaactcctttttccatttcttttcgcaaattggacgcatcttttctacctccttctgttgattaaacatttgattctcgagcctatagtgagtc
>SS_cDNA_454_c1290
tttttttttttttttttttttttcaaaaagagttatatttacaggaaaagctgacttgactcatattttgattagaccagcgtccgaaggaaagaccacatatgattttggcaaacaccacacgaaccaagaaaccagaagacaatgtgtataagttcaagtttcaaaaataaaaatacgaaatccgatagcgggacaggagaagtacgaggaagcaatgccaaaacaactaaaagacggaaaaaagcagaaacttaagggatcggaatttcgttagtccagaggactgcctggaggggcgttggtcttcagaaatatctgcagcaaattttgcagttcctccactaggggttcgcagaacctggcgtacgcacgctccgtcggatgcatgtagtccgccatatcccgatgggaaatggtgccgtctgattgaagaaattgatcccagtccgggcatataaagatgaccttcgagtccactgtgaacgcagacgtcaggagtttgttaacctcagcgtgtttttgccgtttggggttgggttcacggccacacggcagcaatcccatgacaataatataagcattgggctgcttctctttgattacttgaatgatctttttaataccagcacagatttcattggcggaatgtttgttatgagttcctacagccaacacaatgaccttgactttaatttcgtctaattctccgtttagaacacgccacagtacgttctgtgtctgatcgccttgtatgcaaaagttcagacaatgtaagggctctatatactgtttatagctataagaatgttgaaaattagagagaatcgagtcaccgatcaataatacatcaggttccctttctcttgcttgacagacgaatcgggtatgctgactgaaccaactaccgtgaccttcggaatcttcaggttgtgatggtacgtccgcagccattctaacaatgaatagattagtcggtggcctatagtgagtcg
>SS_cDNA_454_c1292
cgactcactataggcgttgcttacgactcattcgctgcaagatgatggccttacgtaaagataaaaatgaggaggatgaaggtgctgggtctatgtacatgaacttggataaagcgaccgtgcttcaagacgctcggctgttcaacgcaaaccaacccagcccccgtaaatgtattcaaattctgacgaagattttggttcttttcacgcggggtgtgaaactaaaccgtcaggaggcgacaaacactttctttgcaattacaaaactttaccagtcacctaatcaaagtctcagaaaactcttatatctcgttatcaaagaactatcgccattcgcggatgatgttattattttaacgagcagtctcaccaaggatatgacaggatctgagacaactttccgggccccggcaatccgaactttgtgtaaaataaccgatcctaccatgatacaagccattgagcgttacctaaagcaagcagttgtggataagtcgccaccgattgcttctgctgtgctggcttcagcttaccatttgatgcgagtatgccctgacgttattcgtcggtggtccaatgaaatccaagaagctgtcactgggcatcggaacatggtccagtaccacgctctagggcttctctatcagattcgtcgaaacgaccgacttgccgttcaaaagctcattcaaaaatcgttacaggcacctcgacgatccagttacgccaactgcttgatgatccgcattgttgctcgccaactggaagaggagggtgttcaggacaaccgcaatctactggagttcctggagtcaatgctgcgagacaaatcggaaatcgtaatctacgaggcggccagggccataattagtcttaacggcttgacctcaaaagagctaacccccgcagttaacgttctacagctcttctgttgttctcacaagtcttccctgcgctatgcggcagccaagacgcttaacacaatcgcgacacgccatccctctgttgttgctagctgtaatgtcgatctggaaaccatgatctctgacgccaatagaagtatcgccacactagccattacaacgctcctgaagacgggcagtgaaagcagcgtggacaatctactgaagcacatctgctcgttcatggcggatatcacagacgagttcaaggttgtggtgctggagtccatccgtatgctcgcggccaaatacccgcgaaagtacaacgtgctgctcaatttcttatccggtcgtttgcgagacactgctggctacgagttcaagaaagccgtcgttgctgccatggagtccatcatcacagagaatccaaatgctaagaatctcggtctactgcaactttgtgaattcattgaggactgcgagcacgagagactaacacaacgcatcctctacctactcggacgcgagggtccattcctaaaacgtcctcgccaattcattcgcttcatctataatcgaattcttctggagtcggcggctgtcaagtgcactgctaccacggcgctagctagatttggcgcccattgtgaagaccttttgcctagtgtacttgtcctcttagaacgggtcatgcatgacgatgatgacgaggtacgagaccgagcggcattttaccattccgtgctttcctcgaaagatcgctccctcatacagacttatatcctgcaagatgaactacgcataaacatggccgccatggagcgggctctcaaggattacctacaagcatcgccggccgagcaggagaagcccttcgaactcgcttccatgcccatcgaagaaccgtcgactcttgctgcagctgcagccctaggtgacaccgccacggccggttactttgataatgcaaaggagatcgggaagggtgatctggccaatgctgcggctcctacaggcgtcgccgcccaatcagctgatatgggcgccgccggcaccaatcgcctggatagatatgctgaacagttggaagcaattccggacatcaagagtttaggcccgctcttcaagtcctcggccgaggtggagcttacggatccgggtgccgagtatgtggtcacgtgcgtaaagcatactttccgtagccacatggttttgcagtatgagtgcaccaacactatggaggaccaattgcttgagaacgtctatgtcgagttggagtcagaggatgagcagtatgtggtgcttaagaccatcccctgcccgcacttgacgtacaacaaaccggcttcaatctatgtcattgtccaattacccgaaacggtctcctccctatgcaactccttcaccaataccctaaagttcttcgtgaaggacgccactgccgggccctcggatcctgggctgtctgacgagtactccctggaagacttgacgatatctgtcgctgatcatattcaacgtgtgctgaagagcaactttgctgcagcctggcaggaatttgatgcggactccgaggttgaggagacctacttcctcaccaaattccaaacagttaaagagatggtttctgagcttctaaatcacttgggcatgcaaccgtgtgagcgttccgaccagattccggccgaagcaaaaccctcacacaccctcttactctccggagttttccgaggtggcattcccgtcctctcacgctgcaggctggccaagtcaatccagccggaaaccgcgcctggagttaacctccaaatcgttgtccgttcttctgtgcctgagataagtcaagctatcgcggactcgctgagctgagctgacagtgtgcacacacagatcggtgtggtctcttttcttcttgtgctgctttcacccttctcgactcttttgctacccccagtcacaaaatatttatctgccctccaacttttttcttctcgctctctctctttattcattcacaaacttttgacaactaaaaaaaaaactaagctgatggcgccgagggaggccctatagtgagtcgtattacaattgcctatagtgagtcgtattacaatttgagaacgtcgggcgagcgatagaagcgtgactgaatgtactggtagaccttctcgttgacgtgacaggaactgccaaagtcgaccagcttgatggctgagcgtttcggattcaccaagaggatgtttccggtttgaggtcacagtgaatgatctggaggtcgggccgggagaggaactccagagcggagcagagttgctgagtgaatttgcgtgtcaggtgcagcgagacgcctcgaaaattggtgttgcgcaggaggtcgtagaggttgtatgagagcagctcaaacaccaggcataaatgtccccgaaaggtgaagtgagtcagaaggcgaacgatgtagttgcctccggaggcgctgtccccgagtgcatcctgaagcctgttcatcttccgtaaaaggcgtatttccacctgtgcctgattggtgaaggcacgcttgttctttataatcttcactgcaacgtcctcgttagccaggaagtcgcgtgccttcatgacctgtccaaaggaaccctttccaataaggctgttgatgtaatacctattcatccacacctcaccgggacgaatgatgtagtcgtaattggcatccgtatgctgtggatccacatgctgcgacgacggcggcggttgaggaggtggaggctgttgagtccgatcaatagccgcgttgttgaccagccgatgctgtgtttcgccgaaatggggccggaaggacgccaaaggtgccgggcggtggttgaacgcccttaccggatgccgccgcgcgtacgccggcggcagttgtggccgcaaagactgcctcattcacgtaaccgccgccgccgccgccggccccagaggaggcagcaaggtggtgtgagttgagagcatccagggtacaaccacggattgcgttcgcctgctgttgctgctgctgcaaatgatccgccatgacttcctgcattgtcatgcaggcgggcgcattgttgaagttcggcgcggacgccgtggacatgaactggtctgcgccaccaattccagttgcataaatcggctgcgagtcattaggaccgagatcgttagcataagtccctgcagcccccgcgggccatagaaaggccttcagggcctgtggtggagtgatgcatgccacaaccacccgtacggtgggtgcgagacgcgcaaaaggccactgacgccggcttggacgacatcaccggccgaggcatactggtgatgcctgtccaagagcaacggttgcgactgctgttgttcatgttgccgcaaagctgcctcctgttgtataagagcctgattgtagtaggtgacgcctgggcgcatagtggtcgcagttgatatttgctgctgatggtgatttggctggaggacgggcatcagggacaggggttggagatgatcgactagtcggttcaggatagcgcctatagtgagtcg
>SS_cDNA_454_c1293
taaaaagagagggacagagtttcaattggtgggtaggttgcatttaatgtgtgctcggaacctagcctcggatgcaataagatctgcgtacggtatgcataaagagagcgcctagcccgtgcggacgcttaggtgaatgaatatgcctgcctgcgatggatttatgacgtggactgaaaagcgtctgcaagcagatgggagggaaagagggcggtggcacgtattgctatctatccatgaaggggtgaggttacttctcctcgcaccactcgttttctttcttcacttgttcctcttcctgaggagtgaaatcacacttgatattgaaaatcttccgcaactcctccggtgattttcctttgatcatattggcgacggacttgcagcagacatccaagaggccttttatttcgagataatttgcagccaagattaattcaaaaagcgtgccttggtcaacccggaggaactcctggtcccagctggaaatgtcatcagtcctacgctccttgttctcatcgtcctcctgttgaggagggtcgtccttatggtaagtgcaccattgtagcaccttttgaagaatggccgctgtaacattcggcaaaggcacgggttcctcatcttcttcagcatccacgcccaaagcgtccagcataatctttatcgtcatggattgcttcgcaatttccaagtcaacgtcgaaaatttctccatctgagctggaaagcttaattttctgcatcctctctaaagtgtgtgcaca
>SS_cDNA_454_c11306
cccaaggcctatttgaattccaaacactacccttcggactctgcaaccttccaacgtctcatgtaccgtgtcctaaggccccttattccgtataaatgcctcgtctatttagatgaaattatcgtctttgggcgctccacacaggaacacaatgacaacctgcgagaggtacttgaggccctccaggacgcaggcctcacactcaacccgacgaaatgtctcttcctcctggctgcagtaaacttcctgggacaccttatctcccctggatatatttcccccctacccgaccgcgtacaacgggtacgcacctgaccgacgcccacgaccccggcagaactacgcagtttcctaggtctagtatcgtactacagacgtttcatacgcaactgcgcccatactgctagcccactccacaaactcaccgaagaaggtagagagttcgtgtggtcagacgactgcgctcaagccttcaacgatttacgaactgctctgtgttccgccccattgctcgccctcccgaatgttgacaaggacgcacccccattcattttagacacagacgccagtgggtacgccatcggcgcagttctgtcacaaaccgatgcagaaaacgtcgaacaccctatttgtttcgccagtaacagtctaacgaaaacacaacgccggtactgcacgttccgcagagaactgttagctatcgtagtattcctccgtcagtttaaacatctactgattggcaaacgttttattctacgcacagaccaccgagcattacagtggttgggctcattcaaggaccccatggaccaacttgcacgctggcaagaattcctgcaggacttcgactttcactgccagtaccgcccagggcaaaagcacggcaatgcagatgcgctgtcgcggttaccgccaagcgacgaccctacaacagacgaaacacccgcgagcattaacgcaatcacagcctcggaacccacaaggcacacttggtcgataaatcagagcagtgatccggacactgctattatgtatcgccatctaaccgaaggactacccaaaccgaccgaacgagacatgaaaggcacaagtctaagggcacgacttctactccaccaatggccgtacctaacaatacaaaacgacatcatgttcctccgcgacccctcctctcaccatctacgccccgtcgttcctggatgtctaatcgaagactgtgcttaatgatatccaccagtcccagttggagccttgtggccaacgacgcaccgaacaagccacccgtaaccgtttttgg
>SS_cDNA_454_c1299
aacgacatccgacattactaattgaatcgggataatcaacagacaggaaaaatagccagttgagtttggggagaaagaagatggaaagagtaggggagaggacgtgggtaagagggagcaggaagcaaggcagggtgaggagggaaataacaaagtctgtcatgtgaaagtgcaaaaaggattgcccataaatcagtgtttgcggccaacatcttgccattcaccatcttcattctggccttctaacattttcaaagtgtgcgcagatgcatcttttttaacgtcttttcggaaggattttgctttggatccagttgtaacaacggtatcacccacgtcatcttgctttggctgctgtttggcgggcttttcagtagatttcggttcgggattctgaggaggtggtgcaagaacctgtttgcgtgtccagcccgaggtactggtgtccacgacgaaagcaggacggtctggtgcagcactgggacgtggtttgcgttcaaaaccggagacgattgtttccgtgcgaggcccttgggatgcaagagtgcgtcgtgcccaggcagcgcgaggtggttcgccatcgccacctcgagacgcggacacagaagccaagccagcattcttttccctctccctctcggctcggagctcagcctcttttttgcttgcggctgcggcttcagcttcaagtctctgacgctctgcttccgcctttgctgcggcctctgctcgtgccattgcctcctcctcttgtatcctctggcgttcggcctcctccctttgtgcgcgttcggcctcctttcgtgcgcgttcagcctcctcctttcgtgcgcgttcggcctcctcttctgcacgcttcttggctagccgctcagcgcgcacttggttgcactgtttttcccattctgccaattcttctttgtacttctttaaggcctgttccttcaaggcctggattaccgactccacatccgactgcatgcgcatcagtcgactctgatttttgagccggttctcgtgttcctttcgggagttatcctcggcctcttgttgagctttttcgtagagttctctacgttcacgttcctccgcgaccgcagcttcgcgcaacagaggtatctcctccaaacgcattgcacgggtcaggtgatcaaccttcctggcacgcgcactggccttctccagtagatcgcggcgtttcttcgcaacctcggtaatcttcttttccatgagggaatctgcattgaattgatcaagctgctcatcagtgatatccttcagagcgttcaggccattttcgtcggatcgcattataagtgtaaggcgttccagcgcgatcttgcgtctcaaacgcgtcttctcctcctcgctcttcagtcgctctcgttcgagttcttcacgtttcagctgttcaatatcttgcttcaacagctccctcttttcttcagcaatgcgctgttcttcttgctcaatgagcttagctctttcctcttgtaacttctctagctgttctttcttgtcttcaataaagtaacgcctagacaagagctcgcgatgatgttgatcagcgatgcggcgatactcggcgacaaaggcgtcacgttgcgtgttcacaggttcattcaaattcagcagttcagtgacctgctggagagactgggcgtacagagccaactgacgcgacagctgatcagtagcaacagtctgtgactgtgccggcaccccaatggcttgagtgtaatccttttggctgataccgaggtcaatatagacatcaaagatgatcgcctgacgtcgatggtccactcgcatcggcagctccaagttggaaattaattcaatcacgcatctttcgagagcgagtggttcaaagaatggacagagtttggccaattggctgaagtgcagtgtacggtagacctgcgaaagctgaaggagtgttttggagacaagcacctcctgcagtggtgcttgataaacgctcaaggcggggttctcggcgatgcggtcaagggccggctttaccctctcggcaagtttaagcggttgaaagtcgagttcgaaggcctgatatagttgagtcagctccggaggcacaatcgactggatcttgcccatcgataagtcggtcaataacgaactacgtgtgggtaccgtggagaggccgagtaaattagcaagagccttctgcttggcctgattgtagtcgctagacatgagagaaaactgacttcttgcttgcggtaggggtatagacagggccgcacacagggcttttgaaccaagagctgacaactcttccggtgtcaacgccttcttgtgttctctatggagcactaggcgcttgtaaactgcggcagcgtggaagagataacagccagaacggagaaacagttcagccgccctgttgtagtagtcagccatcaaagcgggtcgatcaatggtctttgccagcaaaactaagttccagatgtcttcgacggttttgaatgcctcgttgtagagttcaagctgcatagcacagtcaagctgtcggagtctggtctcaaaatgccaaatttgggtgtctggattcgtcagactgattgcattctgagcgaccggctgtgtttgaattctcgttgtatgcatccgaagcatctcactgagcttccggaattcggtttttcgtccgtactctacgcagaagtcaaaggcatctcttacaatacgatgatagacatgttcgaatttggaattgttgcgaaccaaatccaaacaaatacgataggcttcccagagaaatttcagccacggcattagaatcgtgtggtcagaacgaccttgagtgccttcggcgcttacagcgttcaacataagactctcgggagtttcagcgatttccagatcttcgacgtcgggcactgcgtccttcgattcttgtcgagcctcctccgttttcgtttttatgagaccaaaataatgttttagtacgtcatccaaggattgcggacattcctgaattgagatgttcctatattgatgaattattcgtttgaaatgctgattcttcttgagttcaatgcataactctacaaacaagagcatgggctcttccaggctcttttgccagtttcgagcccggcggaatttcatcatttcatacagcacctccaaagcattggacttttttc
>SS_cDNA_454_c11875
ccggtaccagctattcagtgcgcagttagtggtctggagttttccttcaatatgccgttgtgtcacacatgcctcatctcaacggtcattcttctacttgggatttggaattggacaatatctgcggcaattcactgcgcatgaaattataaagcgtgtaactctcacaaatgacagtgtcctttttaaatcgtgggcttccgcacccacctcgtctttgataaaatttatttttttatgtttccaacgcaaaacagttttctgagggtgaaattcccattgtaacgttaagaggaccatacacctatgctcaagtcaccaccaaggaaggcattacttttaataaagtagaaggaactatacagtttactgagaaacagcgatatgtattcatgccggaactctccaatggaaccgaatccgacgttgttgccgttgttaatcttgcgtatttggcccttgttgacaaagtgtcaaattatccccaactccttgcctggattctcgaactccttgaattgcactacggcagtgatttatttctaaatcgaactgttgaccaattaatatggggttacgaggatcccgttctgaaggaaatcggtaaggtgatcccagtttccccttcagtcggtataatgactaacggaaataactcgttcggcgagaattttaccatacatgatggtgtctcagacattgaaaaacttggaaaaattgtttcgtacaatggcgaggtcagcttaaatatttgggtgactatggcagcaaatcaaatcaatggatcggacggctctctgtttccaccatttctgaaggagggtgttactcagtacgtttttgcgggagatatttgccgatctctggaatttgaaagcagaggtttttacttgtacacggtgtgccaactcttaattttcaactctccgacaaagttttgctttccccggacgccaatccagccaaccgcggtttttgngtaaattatcccaactgtctgaagtccggtgttcttgacatgagaacatgcatgcccaacacaccgattgtcatttcactcccccattttaatcaggctgaccaaagttatcgagatggagttgctggtatggcgcctacgtaggctgacaataaaggtgcatgttgaacctcagaccggtgtggttatgcaggcgcagaagatgattcaggtcaacgctgtcgtctgtctatatgggcggtttcgatggctcgcaaaggtacgggatacggtcttgcctgtcgtttacttgaacggcactacaacagtatcggaggaggttgcactgcaccttaaacaatctctgctctggccgcaagttatctttaacacgctgtcagccttcctcattcttgggggttcagtcggactgctgatatctgcctatcaagcgatccgattgcggaagatccgagaatttagtttggctgggggtgaatatgaccctcttttatagatttctccactgcccactcttcagtgctctttcctggtcttacgtattttcacggactcaggcgctgttcatgtaccatcttatagcccacagtggcttatattctatcctacgttatgcatatcaagccaatggaaaccacttgccgactcgaatgtttgtcttttggagtcttctctgacggccccaagcttagcctttgcatcttttatctgattgacttcgagggattgtagtctggttttgagggcagatcgccgtgcctgtcgattccgcgccctttcccacactctctttcaaatattgacacccttacctcccctctcaacttcgtcg
>SS_cDNA_454_c9986
gtttatcgacgtggctggcagcggcgacgataaggtcaaatgtaatacgactcactataggcgcgcatgcacccacgagcacgaagggccgtataaatgctgtacagaagcgtcagaccaaagattacgcaggcagcaggcaccgagtatcggattagatcaccaacaagaaggcgaaaatgttcatagggaacagttatgtctacattaatcttatttccagacgggcggacaccgaagaagacagcagaagcataaagtacgacgcttatgagtgaaagtgaggcagccgtagacatcagtcgcaagatagtagaaccttttttcgagttagacccattcggccgaaaaacgtaacagagcgaaagcattaataaactgtcgaagccgtaatttccacacacaagcataggagcataaagtaacacctcagagtaaaagcagaaaagttgcactccaggtaagggaacaaggaacaaaactggcgtgattaggtgcatcatgagaacgaatgcacacacaagtcttaatatccaatctgggagggcggtagtataccaagccacgggtgtagggagcagctgggaatccatgtgagatttcaatgctccgaggctccaccattccgagtcccgttgcgaaagttttgcaaggccagcagagaccgtgatcctgaacagtaaccatctgacagaaaatgcaactatatgataagatgggaagtatctccgctttccaagttggaaactgagaatggtcgccatcaaaccagcttcgagtaaagtgctgctccaccaaaatctttccaatggggcaattaccttaacaaccgaaaggaagcatagccaaagcgctaaatagaaggcgacaagtctcagcgatcttgacacaacgaccaagaaagaaatgagaatgccaatgaggacgagcgcttcggtaaaatgatatgcgtcaaggctgaccagatccttaaaacggagaagagttggtgtccccagcataaagtcctgccaggacttcggaactgagagtgggagtaggcgaacgggtgcaataccatcatcgccaatgagacccggaagttgaatataaagcgaacagaaggccacaaagtacaccaggcccacgcctaagagcagtctatccgccgacatggtaaaggcctatagtgagtcg
>SS_cDNA_454_c8442
ttttttttttttttttcgcttaaaaaaattaatttaaatacgcgatgaataaaaatcacaagcgcactgtggagtcaaagatgcagatacatgcggcgaaggttgatttcgttgctcgaaatacatgatctccacataaagtgaaaaataccgtatgtttagacgtgagcatcggacaatgatgcttagaaacaaaaataaagttatggtacagtaggctagcagacgataagcaaggaagcctgtgggtcaaaaataacgaatagtcatatatacaggaatagttccgctgaaagatgagtggttaccgtagacggataggctccagccgcctacatgaaaacggcgtatcctaaataacaggactgagttgaatcttgagctggttagctaccgagctttcggtgtcatcctcgtcttcagagaatgttggaacgtgagatatgatgtcgccaaagccagctatatccagctgtgggaggggagtccaaacattgttaccaaggtctggcaaagaggtgtcttgatatggctcagtggcgttatgacttagattcaataaatggggagagagttgattatctactggttcgttgcctttgttgaaatgcgcactggagaggcgaaaggtaaggctgagacctaaagggttagtattaacgaagtctggtatctcatgggagtccccgttagaaagcaaacgctgattaagcggactctgggtaaaatcaaatgattggcttgaaacggttgcagagggcggcaatggaacttgaaggggtaagccatcttgcggactccgcgatgtcctatcaactgcagaattttcatttgtcgaatttaatatgcttttcgccatctttacggcatctgtataaccctttacgcgtgttcgagggttgtaaagtttgcagtaaaactcaaggaatgggaacagttttgagcaactaaggtaagaacattgttcacaagctagccagtccaccttcgcaataaatccaggagccaatgatgggtcggcaggggtggcgaggacagctaaagaggacggatcgagagtctgtggcaaaaggctggcgtcggcaagctgatgggcagtccgagcccacagagcgctgattcgcgatggccagtatgggtatccagccaacttggcccagacgaggtcacccactcgaaagccgccggccgagaggttcacagagggggaagacgtactagattttgctgacagcgctctgtgtgaaaattcacctcccggcgcatcggcatcacaccaggattcaactatccggaaaacgctagtggatttagcgccggcttttcggagtcgggaccttttgccactgcagaggggttcgtttattgtggtatcccgtcgtagacgaattttcaaacctccgatcactgggttcaggcttttgtccacagaggtggtgtctacctgaagacttgaagaagcaggtatcatatgtctggcagccacaatggccttattatttatcggactgccaactggtagcatgcccgccttttctgcttttacccgcttcttcgtagttttagattttggtgcagccacccgtgcacgtgttttagatatcttttggggcgcaggatcggatggcaaagtggaaggcgttgtaaagtctgctttgtatggacaggcagcgtcatcagtaacaggacgggcatgattgataaaggactccacaattgggctggtgcagggggttccattgaaaatcacgccactctccgtcctcgaatgaggtggcgtgtgggtgcttgggctgctactggtgtttgtaagcgacgaaggcattacaactgttccaggagcactgctcgaggttgacggggaacaggtcgagtaaaaattacggacgggtgtgagggaactaaaggtgtgaggaacactttggtggtcaaggtttcgtgaggaaactgattgcgcttccgtgacaccgattaattcacgacggaaaaatggattctctgacaggaatttacgaccaggactagaaacggtcatatattgatctttcgccatccacctgtgcttgggtttttggtacccacgacgcttggcggtgcacttatcctcaacttcttgaaattcataaacacttgagcggagctgtggagacgtgagctgctgttgaaacttcgacaatggaccgacgtttaaggagtcagatggagagatggacgtcatggatccaaaatcatctgtacgtggctcctttgcgacttaagccacgcgcatcaggatcttcgaaaatcctgtaagcagtaaagataagtacaaaaacgtttttgcccg
>SS_cDNA_454_c12841
cgactcactataggccttggactcactataggccagtcttgtcccccatacactgttttgctaattactgtgatatcaagctgctcattccccactccccatccaaaacgtgctctgtatctttcaaaataagctgtcaaaattctggacaaagttggaagactcgccagtacttgcatagactcggcgagcgaatctgacgcacccttcaataaaccatttcgagcgcgttcgctccggacatctgatacgtctactacgaatcagaaatgtcagcctcagtctgctgctcgttctcagctgactacaggtacagaaaccattcgtagggaggtcctctcaatcctaaataaagttactgcggaaaattttaccagtttatctcaacatattcttaatataaatgttgagtcgcccgaggctcttaatctcatcgttcaactgatctttcagaaagctgccaatgagccgacttttgcttcactttacgccgagttttgcctaattttgtctgaaagggcacgtaacttcgaagccgatagtcagcacacaacttttaaaatacttctgctagaacgctgtgaagatgaatttaccaaaagagataagatcgaccctttggacagcatcgccagaagacgttatcttggaggagtgcgctttattgcagagcttgggcgtattggtacaatacccgaaaaagttcttcacgactgtgtcaaggttttattgtctcgaaagtcgaaaaccaagcagccatcggaaccccttgatccatcgtcacagtctgcagtggggtctgatgtcagtaaaggacactcgctggaaagcgatcgactgtctctggatatggaatgcctgtgccaattcttgaaagttgttggtcagcacatggacacagaaaaggctcgctatttgatggaccaatactttgaacgtatgcgctgcatactggagcgtggcacatcgggtcatcaaagtcggccgggtgatataaaggctggggaaactgcatcccgacccacggctaaggggaaatctgctggaaccaaatttcttcctctggacacccggattcgtttcatgatgaaggatgtcatagagctccggcaaaaccattgggtcccacgttacaccggacagcaaactgagtccacaaaacccaaacttctttctgaaattcggagggaactagaagcgaaatcgggaactgtcctagagccatcacgcagtgagcggtccccagcccaccgagacgtgccaggcagtggttgcctatagtgagtcg
>SS_cDNA_454_c12842
acgactcactataggcgtagggtcatgngggaccgcgtgtaaaccatgcccaggctggaaggacaaaaagacggtggcatgggacgagttctcctttgcgccaggcgatggtggttggggttttgtcttgcttctctgtgccagtctcaccatgcagacgcaactgacaatgaagcactaggagtatgacaacagcaaataggctcagtacaccggtcatctgactcatcttctggtgcatcgtagtgcggttccccaggtcctctgtactttcgactagttcaggtggactagaggttactgtgtcgaagagtgggcttcgaggactgaccagaacgaagaatcccagggaacctttatggctctcactcctgagtcataaatcagtacttgtagacagtagataccggagtggggggtgtgctgtcaaaatccgcgctcctgcgtcgtctaccccaggtagtggagagtctgcccgagtgacgatcgaggctgaagtagcgagaaccgtttgtgtgcgtctgaagatcgtaaattacagttccattctcacctttgtcgggatctgtagcacgcagtttgcagacctcgaaacctgatggagagttagtgtgtactttgggatggtaacctattgtggttccaggcagaggaaagcgagccacgggagcattgtcgttttcgtcaagtacatttacatacacggttttgcgcgtctgcaggggcgggtcacccatgtcagttgcaaccaactccacagcaaaggactccatcaattccctatcgaaagaagtaagagatattaggaaagctgaaacttcattttttccattcacgacatccttcttggtgctgcgtgatgattttaaaccctcgtctttgggaaccaagtcaaaggattcaagaacttgacgagtattgtttgcagacagctgcagctgaatgacagcgttaccgttttgatcagcgtcagtgaatctgataagaccaacggtaaagccttctgggaagttctctcttatcgcgaataaagattgcccctcaaacagtggagcattatcatttatgtcagtcagcttgattcgtagtttaacggaggtagacaggccgccaccgtcctcggcaacaacgaaaacgctgacttcgtttgttctctcacgatctaagcaaaatccgtcggccacggtgatgaggccagtgacactgtcaatccgtagggcttcgaggacgtcacaggcgggatgagcaccagaggtctgaacactcgccttcataagagagtaggttattcgcgcattgatacctgtatctgcatcccgcgccgtcagatttgccacgatagttctcgtgatggcgtgttcaggtatgcgtgtcacaaactctgagaatccgaattctgggtaattgtcattagcatccccaatggcaatggttatgcgaataacggtctca
>SS_cDNA_454_c8117
cgactcactataggcgttggctttacctgattctcacgttgtttgggtcaagtgatccgagatccgagtccctctgaaggaagttgtctgcatctggagatagggaccaggttgcgtgggacacgtataggcgtgctgttcgactgcggtcgcggccgctgcaagtcctcttgactttgtctttccatcaatacggccgaatccatatccaggcactttgattacaacgtccggaatgcatgcgctatgattctggtagaacggagagcctttttggctgggcatcttttattgcttggtgctgatggagactgaagtcgatttttctgcaagggagatgacagaagacataacctattctgatttggatgaaggagccattgggaatgaccagcctctattttcctgcaccagtcatcaacggagtagctcgtacccctccggcgaacttagactggggatacggaacccgaacaaagagtctacagtctgccagagtcttgccagtgttacgagactgtcatacagtttaccggaaatccctacctccgtccacgcacttatctgcccgaccgatacttcattccgccagacctgtgtgaacgacaggactagactgcccattacaacttcgtgctccaatggctcagtgtcttcagctgcctcttccgacgtcggtggcagcgtcagcagtgttttagacacgatgaggaagccgtctgcaccaatcggacttcagaccttttttcctactgcttctattgataccctttactctgacgaggctatccaccaattgaatttcaaggagcgtctagccagtgaggtggcccattttcagctttgcgaacacgtgattggtgaactggaggccgtacacttctcataccttctccccgaatcttggcgtcgggtcgaaaagatcttggtggatgccgagaacttccaacccttggaatcccctcctgttcgccgtcaagcccaccgaactcgacggcgattgagtagtttccagtcgcggtccctctctggtgaaactggtgcctcaacccgcgaaaatgtctcatctttaaacccgcctcatcagaactcacgtcgtctttccctggactcccttatccctctgtccgtcactcttgatgatctgtcttcgtcgtcctcggtgaggaccctcctcccacacaatctcaccgaccctaatttagttccgagccaggctgcccaagccgccacaggccttctttgttgctgtattgaccgtcagcagcgccaacaaccgacgtctccacggtccggtctagccagcaccctgcgctttcgacgtctgcaggagatctgcgccagcttctctgacctcgactgggtggatgcgcagactgcagccaccttgcgtcttctcggcatctccttagtctccaactctgtggaggaggcgggagatctgagtgttgggaatggtgaggacctcgataatcgacgcacagattcctattacacatgtgtctccgttgctgccggggccagtagaggtgctagtggtagtcaatatccgactccgcttcactcacgcagacccagcctctccacggcattttggagcctgtccgattatcagagcatctattcacctgcaagcccttccgaatgtcgcagcgtctctcgacctgtttctcatcatcatcagctgcaggccccgatccaatctcaagtctcagatatctccatgcctccagaacccctccgatatccacccagtctgcgatctgaggttggcaccacttggtccgttggtgtggagaactactttcgcaatgtttgcaccagtaacgccgccgccgctcgtcaccggccctcttcatctcgttttgccacttctttatgtctggcggtcatcagctaatcacttctgcgccagtgcctaaatccaagcgtcaatcgatcctagtcggtcaacgaaatcactgtgctggctgcggcgtccacgtcgagacgaagtacctgagaagcatgcgtttctgcgagtactttggctgtttcttctgctgtacctgccatacgaacaccctcatggtagtgccaggcgcggtcctttaccactggagcttcctcatgctgccagtgagcaattttgcacgtgacatcctctgtcggttgcattcccgtccgctgatccacctggctgacttccagtccaacgtcctcaagcgtgaacacgccctccgtgatgccattgagctgcgtagacaggcctctcgcatggtaccttttctgcggctctgtcaggagggttcctcctcagtctcccaagtggaacgtctgccttctcactggtacgcttcggcagacaactggagcctggcggatctctgcgccgtagcgcagggctcactgtccattcgtctacgtcaggcgctggaaccctgcgtagaacaccgcctatagtgagtcg
>SS_cDNA_454_c8110
cctcctacggtctctatacccagggtcagaggacaaaacgtccaataagacaatatcaccagtgttttccgcaccaccaataataccagcctggacagcagcgccataggcgacggcctcatcagggttaataccacgactaggttccttgccatcaaagaaatctttgaccagctgctgaatcttgggaatgcgggtagaaccaccaacaaggacaatttcatcaatgtctgacttcttcaaatcagagtcgtccatgaccttttgcacaggcttgatggtttcacggaagagagcgctgttaagttcctcgaagagcgcccgtgtgagggtctcggagaagtcattgccttcgaagaagtcatctacctcgacagttacgctgtgttcggtactaagggttcgtttggctttttcaacctcacgtcgaagcttctgcacggctcgagtgtcctttgaggcatccttaccagtcttctttttgtacagcttcaggaagtaatcaataacgcgatgatcgaaatcttcccctccaagatgcgtatcgccactggtggcaaggacctcaaaaactccgttatcgatagtcatcagagaaacatcaaaggtgccaccgcctagatcgaacaccaggatattcttctcaccctccttcttgtccaatccgtaagcaattgccgctgccgtaggctcgttgattatccgcaacacattaagaccagaaataacaccagcgtctttggttgactgacgctgagcatcgttgaagtaggctggaacagttataacagcatgagtgactttggtccccaaataagcctcagcaatttgcttcatgtgcccaaggaccatagcagagatttcctcaggagcgaaggccttcatttctccaccgacgttgacttccagatagggctttcgattcttctcaattactttaaagggatatctttttatgtctgcttggacctcagggtcggagaactccctccctatcagtcgcttggcgtcaaagagagtgttttctggatttgacgtcaactgatttttggcagcatcacctatcagacgctcgttttccgtagagaaggcaacgtaagaggcctatagtgagtcg
>SS_cDNA_454_c12517
cgactcactataggctggagacgcttggcattccgtttactccatgtgttggcacccccgaatttcatcggataaaagccaagaatttagactctaaattgcaatttttttgcccctctcagattagaagaacgaaagcccttgcctcgactgggtataacggcttgttagaagcatccaactggcttctgcttcattgccaagatccgtgtattgatgaacagattccgcgtgaattttgcctgtttctctgtcctcactcaattttacactctaaagttcacgagttttggtgtgatagcctagcacacgaatgttggaaccacgcccacgagtatcctccccatatcacactcatttcaggcttgagagttccagatgataaggttgttgatttacatatcgcatttgataacgtcgtcgcctcgatgagagatatttttccacttcatagcatcccattgaagttgcatatctcccctgacttcattggatatattgtttcaagtgacaaggtcaattctctgctgaatgagctatgtgaaagatttatcgcccaacttacctcaattggaatcaattgcgaaggtttgtttaaaagacggaagaccgcttaccacatgtcagtcgcctacgggttctctaccctgcaggctagtcgccctctcagaactccaacaaacgtgtcttccggagactttgaatgatgcgctctcctcttggactctcgatctgttttcttttgatcaccggctctccctcgccgacactgagctctacgaaatgcaagtcacgatggaagtgaacgatgaactttttatgaagttatctcggaaaaaaacgcagactcacattcagaaatccacacatctgtcatgccttcctccacacaatcgcttaacactgagctttctccggattcctctgattccatgcttggcgctatgtcatcagaaagctatgataatgccgccgtaaataggatcaatacg
>SS_cDNA_454_c8112
cgactcactataggcagaccgcgtattttaaagtggttcagtctttcatagcgactggctatggttaataaatctcagcgaaaatttcaaccgccagattggtttacaaattcttttatgatgtctgccaattcggttcgccaaagacaggcatcacatgatatcagacaagagacgcgagcactgcgtttgtctgcggcacttagagcaaaacgggataattattacaacacaacaagattagctgacagacttgacacagtcatttcatttaaagatatattggagcttgcaaaatcaaggcttgatgaagaaattgcaaagttgtctgccgggaaagacgctttggaaaaacaaatagcagatatgcaaattccagaagactgtaatgttgaatgcctaactcttagagatcgaaggcgcggagtggacttcaatgaggacaaaccggagtatgaattgaaagcggagcaagagcttttggcaaagtgcaagaaaagactgcaacagaaagttgacgaggcatatgatcagcttctactattacaggaagttcgacagcaagtcttgaaggatttacaggacaaaaacgaaactatagacattgatattgaacagtacaagctggttcctagctgtcctggtgtatcttacaaagtcaatcccacgcgtgttccaaaggggactacaacgttgaagcaatgggaagatttcacgcgttataactggcagcgaaccgaggctgaaattggggccagtgaacgccttcgagaggccatcttctatgtcatgcaccagactgaaaatgaacttgaggcacaggcaagggccacagactttgctcttcgaaagcgttctcatgaggataaggcggcactggatgagcttaattggcagcgaaaacagacagaggacgagattgcggaaatgcttaacgacttggaaaaattggagcaggagcttatggaccaaatcccaccaacaaaagtggcacaaactcgcctcgagaggagaacttatcgaccgggcgtcgacctttgcagagatggcccccaatacggcttgaccgatgaggttaagcagttggagagtacacgtcaggcactcctaatgaagcaacacgaggccagacaccaactggacgccttggaaaggcagctcaatcgtctgaaagatgacattgccctgaaggaacggagtctgcgactggatagcgactgtctcgaactgcgccgcgaacgaatgggtggcagtggaaaactggaggacaagcagctggactgtaaaaagttgttagcggagcaggcaactggtgacgagattgtttgccaggagaaggaggttgagggggtcccaacctattccctcctcgataggaaggctgctgcctgcgctgtcataagcccccggtcgagctgctgcacttgagtaggctacagatgtgtgtaacttatgctgcattctcccctatccccttccctcctatcgaaatcttcctcctattcggcctttcccaatccatgctgctagttgcagctgatggtaatgtgctggaccagatcttcctcagaccaaatagaaacttacaagaagaaacg
>SS_cDNA_454_c8445
gactcactataggcgatcagggttctttaccaacctcgtacaggaataccaggaagttgcggacaatttatccatcagttctttgttatcagacatggaaaaaatgaaaacaacccttatcgatgatcttaccgcctaccataaagactttatacctctgtccagtcgcatttccgacgttcgtaaacactttcaagacatcacaaattcagttcgtcagctcgatactacggtcaagagcaatggcacacccatgatgacggctattccatcgacaccgctggaaggcctgccagcgcgcttgccaccatcagaactacatgcagccgcggtggacaaactgcaggaaatgttagaactgcaggccagttgtcagtacctcctggatgtccatactgctcttgaacgcctcgaggaccgtactgcctgccttttccgacgagttgggtgctttaccagaagcgcatgcttgactaagtttaccaaccttcacgaggagctaatgaagggcagtgagtcgcttgtaggagcgaacggatgggaagtcggtggtggtgatgagaacttgctggagatgggcgatccttatgataattttgactgcgaggtgacactggttgccgcgagccttctagaagtcgaagaactcctctccaaaccgtcttacttcaacaaatccgaggtgacggtcttccagaactttgaacgggccttcgtatctcaaaagaatcgacttcatgacttccttcgttcgcagtggcagaggatagttcgaatttctgctgattctccgtcttttgaattgccagtagctctggagtttaaccaacagtgggttctctgtaccctggaagtgtctgggcgtatcacagatatcgagactattcttagactcgctgatggtttgaaggagaccaaggcacttgttgaaaaactgtgccttgatgtgtggagtcgtatcttcctgccctatttggagagtcagaagacgcaagaaacatctactacaggttgcctccaactgcgtacctcctctgccagcaacgacacagacgaagacatgaatggtcgttctcccgtatggaaactgtcgctggttgcgatcaaacctgacatcgagtggggtgacaatggtacgaaggttattgaggacgtctgcagtactttgattgaggctctatccggcctaagtcaacgtctctttggtttgactgtgaacaactctacgagctcacggatagttggctgttgtcgcccactaggcatcttcaacgagtgccttgccacacaccttcttgatgacctgcttctcacacacctacccgtctggtcggacatatttacctcaaaggaattctctgctgttgctgctccggcggcggcggcgacgattgcccacctatcacagtttatcagccgggtatctactgccgttaacggtctgctggacactgcaaaaaaactcggattcatgccgtcagaggctccgggtgccacctcttcttcccccctgacgtccttcctggagcacatggagacatttattgctgcccaagggaggtatttgctccacaagtcggtgctagacatactttccaaaacggagaacttttacacacttcacaagatggattcttctaaacggatcgaatcaccatctgcagaggatgaggaggctaagctatctgtagaggatatcatcgaacaggaagaacttactgaactcttctcagcagtagatctggatttccctgcctgctcggtttcggaagccgcagtcagccttcttgcgcgggtaaatcagatcatagatcatgcggaggctctgctaaacgtcagcctcgacgattccggtgcaaaggcggacgatactggtctcgacccagccaaaacggagtcaaccaccctagatcttgtccggtcccttcttaccctagttccccgactgattttcctctatattcacagtgttccagccctgcactcgaatcgtttgaagtgtgatttcaaatttctcgccgtctactacgatgactgcatttatctcgcacatgagtgtctcactttgggaaagctgcgactttacccgctagcggaaagattcttgaagtcaacagaggccgctgatggtcatgataaagatttttgcctgccctcactggccagcttctcgaccatacagttggtgtcgcaactacgagaagccggaacatcggtccttcttgagcgccttcgtgagcaacgcactctgattgaggagcagtttaagctttctagaggattacgcgaatccgcgacgagtggtttgaatgactgtcaacaggcagtattatcctgcctttccttgatcctgcgtatgtcgaaagaactggatatcatgccgatgtctgtgtacttgagatgcctcggtgtgctttgtgagggctttgtgaagctcatttgtcaggctcttcttcaactggaggacatcactacaccggattgcagtacgcttattcagcttataacgaccacaataaaatcgatatctgggctctttgagaagcacctggacgatgcatttgcttctcagaacatgggttcaagtgtggttgaagaaaagtcccttatgaccctactcaaccggcgcatcccttcgtggtctcgactcgaaaacatcctcagtgtgcttcaggcggcttcgttggagcacgttcgtcacatctgggcggatcgaaactccgacgctcagtcgcctccctttaggctgaccgctgttgaattggggcacctggtgattgcgctgtataaggactcgagtgcacgctccaacttccttaagaacctgactgattgaatgacagtttgcgttgctccctgtttccctttgggtttctagagattcttttcactgaaatatacttcgttacttagccacgacggccagtgaattgtaatacgactcattatagggcctccctcgcgccatcagctgtttctagagactaaattaaaaccacaagagattggaaaatacgctcaaatcagctgcttgatgagcgtgaaaaatcagctctttggtggcaaaccgaaaagcgttggatcgaactgctccaaactggtgagtcgcgtgaggcgcgatattttttcctgagaaagtgacgaatcgggaattcccggaggctccctcccgtccggcacccagacgacgcgcattccagcagccagcgctgcagcaacaccattccaggcgtcttcgaaaaccagtgtgtgagatggttcggccgatgggtcgtcaaaacgtctcaaagccacgaggaatatatccggagcgggttttccatgcttaacctccggatcatcgccagaggaaactatgtggtgaagcttggaccacagctctttatttttgaacattttagcctctatctcccacgatactgaaccagaagcgacagccataggtaaaccatgcgaataaaagtattcgaataaatccgcagctccaggaagaagttcagccctgtgccaggtttcaggggtgattttcgaatgaagttcatcagtcagttcttggggactcatcggtaatccatattcatttaccatgattgaagctgcttccaacgcctttcggcccatcaatttgcgtttcacttcgtatgtgtacgttttcccgtatttcgacaaaaactcggagatgacttctgtatatatttcttctgtagatatgagtaagccatccagatcaaaaattatgtgggctattggattccccgcctatagtgagtcgcaaaagtgagcctatagtgagtcgt
>SS_cDNA_454_c12848
cgactcactataggcatcaccacgaaaggagtgtcaaaaggtacaagcgcaaaacgtttgggagatgggaggcaagatcctcctatcctccacccccgtttctttgctgcttcaaaggatcccgactgtggtgagaaggcctggggacgctggcgatggtcgtcactactacctggaccgaagcaactgatggaggtgctgtatttggtggaagacggtgaaactcacaccggaggcgatggggcctttgatccagttcatagtcacacccttgtagagtccatggaaaacaccctcgtgttggtaaacaattcgaagcgtcccaaggatactgcgagtgtattccggatgaccggtgacagcggcagtctgcattcgtcgccgacaatgtccaaaggataggaacaggtttgtccaaggattccggcggtcgcaccacagaagaggttctccatgggccgcaatttcaacggcgtcttgccagcaccgccctccggcgctttccggcgtttcaatctccactccttgagtgtctcaaaggtaaagaacgcaacgccggagtaaggtatgctgccaagaagggccggcgcgaaaccgcgatacagggaacgaatgccctcctcgcggtacactgaccgcaggacatcgaccaggttcgcgtacttgacacgttgcgtcacagccatccgagcacgtgccaaatcgagaggataagttgtcgcgacggagcttgttccggcacaacatccagccacaaaccgacgaatccgaacgctggaaagagacatgtgcgaaaggtccatttcatgaattcctagcacggatttggctctttcgtggacagagtactgcacagcagcataggggaaaatgcgagtcagtgttgccgaattacgcctctagtgagtgaaaaaaccgtggaacttgtatgattccctcagaaatcgaaacaaggctttcacgttaaaatacatctcagatgtttggaaattgattttggcacgatcaaggggtgcgatggtgtttttgcgcaacaccccgcaataccgccaatgataaagttggaataaacgggaatgaagtgctccttagaagccgggtgttgaagtggcataggaacttctctagagtcagtggtcattcagatagtgtttactacaggtgagtaggtatttgagaaatataaaataaggacgggcaaataggcacagttcacatggaggcccaactacaattgttattcacttgcccggttgatatatttttagtgccgcctttgcgacttgctggtgatctgtcttggattgtgtgtctgttatgctgcctcgggcctatagtgagtcg
>SS_cDNA_454_c8448
cgactcactataggcggacagtgagccctgcgctacggcgcagagatccgccaggctccagttgtctgccgaagcataccagtgagaaggcagacgttccacttgggagactgaggaggaaccctcctgacagagccgcagaaaaggtaccatgcgagaggcctgtctacgcagctcaatggcatcacgaagggcgtgttcacgcttgaggacgttggactggaagtcagccaggtggatcagcggacgggaatgcaaccgacagaggatgtcacgtgcaaaattgctcactggcagcatgaggaagctccagtggtaaaggaccgcgcctggcactaccatgagggtgttcgtatggcaggtacagcagaagaaacagccaaagtactcgcagaaacgcatgcttctcaggtacttcgtctcgacgtggacgccgcagccagcacagtgatttcgttgaccgactaggatcgattgacgcttggatttaggcactggcgcagaagtgattagctgatgaccgccagacataaaagagtggcaaaacgagatgaagagggccggtgacgagcggcggcggcgttactggtgcaaacattgcgaaagtaattctccacaccaacggaccaaggcctatagtgagtcg
>SS_cDNA_454_c8449
caaagatcagactgcaatggcttatgtggtttcggcattcacctgtcatcggaacgaagtggatgagaagagaataaggttaatgcagtgaaagtcataaatatagcctctaatccttgtcaaggcatgtgacttgctagtatctgaaaaatacgccgaaactcataacccaatagcatgtgttcctgaattggctttggaccataaaagcttccttggattattctatatttttttttttttttttagttgttgcatattttatgagtgattgtgggacagttttgtgtagaagatctcacaaaatcggcaaaaatttctcatagtggaaagttagtgcctacatatgaaactcagcggaagtaaaattttctctcggacgatcaacacgaccaggtttttggagagctaaagggggaattattcataactacccaacccgggataagaattgagatctagagcatttataaattagaagtaaaggaatttcgagggggattcgaatagatgtgttaaagtagggcctaaaaatcacggggaaaggacagcggcgttccgcatccatttagaagattttccaagccgacaacacccccaagcatccagttggcggctgactccagcgcagttgtcaaaatagagagttccaacttgagctgcttgaggtctttagttgagttggaggcagctaatttctgtactgccttcttcaggctagggaagtagctcttttcatggcttgttgcgtaagatgcatctatgaggatatgcctcggcgctgtgtcaccgaaggtgaggatgaaatgtcttgaaagttttgcgagtatattgtttagaacaaaaagacacctaggatttcctgtttcggtttttcgcgtccacaattcaaaactatgcgaggagtcaattaagcgggcaatcttcgaggacacgtactccaacttaatgccatgtgtgcggatatccggaatctgagaatacgcaaaacgttcgaactccacccaactacggttcaaggaggaggccaaggtagatgccgatattgggagaaccggtgaacttgagaagcggaaaataagattgagaatcagcttggcgagcagacggtgtagggggaggagttctcctgtgacagagggtgggtccgtaaatttgactgccatctcaaccgagtcatattcagaatgataagacggtgcatcaaacatagggtaggccggccgaaactctggatacatggatggtacacctagtttatactgaaaaggcacatgatccgtacttcccagtggaggaagagtgtcaggtaggtagccatgtgcttttccttgcagctctctccagtagtccaaaagcgatcggtttgccggaggatcaaggtatacctcggctgcagacgcaagcagtgcatccgctagaagttgatcggttcggccgttgaaagtggcattgccctttatgggacagtcttggtttaggtaaattacagcccggtggttcaactcctctctccagagttcggtcgtttcagtggaaccgatcagccctatctcctcagcgtcccagctagccagtatcacggtccttagaggccgccaacctttagagtaagccgttcccaaggcaaacgccacagcctgtaaaattgcagttccggaacctggatcacttgctccttgaacccacgcgtcacgatgatttccgaaaattatatactggtcagcttcgttcgacgaaccgggaatcacaccaacgacatttgtgatggtagatgtgttctgagggattacattttcaaccactagatctacctttgcggaacccgaaggacccaaaaagcgtggcatacacggagaccaatcacgaggcacgggcggaccggtcattgtttcaaatattttctcggcatcattgtaactgatcgactggaccggaattgtcatcaaagttgctttttcgaagtcctcggtcttgtacacttcctcgatcgctggtaggaagggcgtctgagcgtcgccacctccaagttgtgccatagaggcagtccggaatataggcgcgtcgccaggcaagcctatgccctcggggaagatggcgccgctaggcggcacagcatcggcgggatcagggtagataagcatggcagagggaagacactgttcagcagaacattccggcggcttgacacctctgcagaaatcaactaacgcgctgagtttggaggataagccggtccagccctggcgcaccactacgacaacatcgcgtgagcagagatcacccgccctcgggtgagacgcggaaaaggtcttgaagtcggatgtgcgtccatagttgatgaaaaccggccgacccagagctgcacccgggcgagagtaggcgatgtacgcaggaaaacggtaggcggtgcagttatcgccaggccggccaggaaatacttcagaagcacatgtgtcattacgcatatgcagtttctcagtaactttgacgttgacaaagttcttcatcacatggagtgtcttgttggtggttgcgtcgacaagggcgattctgttccacggaccactaattaacggcccttgcggaaggcgaacagaaaagtttactaaacgaacgaccggccaattccacctgcgccagtcggagacaatttgggctgccagcaagttgttcggcatggatccggcctcgtggacatgccagccagcgaataaagataactgctgtgcaacaaagtcaccggagatatttttggaggcatccaaataaaagtcgttccaattggcgtttgtagccaaatttggtagagaaaaaacggatacgcaaacggtaagtagcggcaatcccacagacgcgagtatggtgagcatggttgcgccaaactccacgcaaatgacgtcttcttaaaacggaataaggaaatggatggacctctgcgaattggagttcgccctcaacagatgtctcagtatcaacagctttgggaccaataagtcaattt
>SS_cDNA_454_c8118
acgactcactataggcagaatgttatcgcgtactgtcccagcaaagatccaagcggcttgaggcatataagcaacattatctgagcggctggctgcgccactggataggggcagctcaccgagcattgcctgcagaagggaggactttcccgaaccgactggaccaactatcgcgaccagtttcggaccttcgatccccagagagacagaatccagtgtccacgacttgttcatttgcttgctccagttagcactgatgttgtgaaggcgaataaagggttgttttgaatccaccacagacggcaaagtctctccttccataatcggcgtagacagaaacgtctgtattcgcttacagttaatgagatgttcaaaggcaaattggatgccgtagggcaaatcgacggtaagagagacctgtagagtcattagaagactataaagggtgataatgcgttcgctgatcatcagtttcggatcgtctggacgaatgaagaccagggcggtgagaatgacgaacatggccaatttcggaagaaacatagtttgaccagactgaacgcccaacagcaactttgcccgcaaaataccgtcacactcgcggtgcctgaggacctgcacgaaatttccaaatgtctcctcccaattgaacaccttgagaatttggatgccattgatcagctcagtgagcatcttgacacgttcgtcggttaaacgggcgacctttcctttaatcctggcagcactccttccacagattgcctggataggaatgaataggagcatcgtgagaaccccaagaacagtcacgtaaccgccctcgttatacatcaaccagagaaccacgagggcctgaactggtacgatccatacggcagtcaggaagaggaaggcagcctccagcttctgaacatccatggagatgagggtaataatgttacccagcgacgcggtcgccatggctttttgattcaaggtaagcagcttatcgaagatgaggcctgacatggcaagtcttaggcgaataccagcacacgcgccgtgccaccaataggcgtgcttcagagccgccgcgcaaagggtcaaaaagaggagagccatggtcaaaaggcaggcaggcaagatctgcgaggactccttgatgaggaagaaggcgcggagcagatcacgcattacaattggtctgtaggttaaacagcaggtctggaggatgtagatcaacgttaggacaagcagttggcgtcggaaggcacgcgcagcagcccgtacgaggctgggcgtcgttttggactgctcagctctccattgcttttgcagatccatagtgacttgctctgaggactgacttcgaagcgtgtagggcatgtcttcgagtttcagaggacgcttgccgactatgcggagcacaggattgacccagcagaagaacagtttggagcaaatgcctacttcgtcggcagaccgaaaacatactctgtccgggtccgccataatgcctatagtgagtcg
>SS_cDNA_454_c8119
gactcactataggcgttaatagcgagcacacactgtggaatatgcttagagatgtcgtcgcacccaacctttactgcccaccaaataggaaaatggaattcaaagctgaacgagtacttaaatggaccgaagatgtcggacaggcctcaatcgcccggcgcgtccgtggctacattcagtgagaaaattacctctcgatcaaccttctacaagcctgaggtcggctgtgacggcggcggcagtgttcaacactttcctccgctgacattcaaaccaacgacagtatgtaacgccaccaatatttttctctccactcgtcgagagaatggcccacccttggatctaggcctgttaggacaagtggagctgaaaagttatcgtaccctccccaggaggggtgtacgcagcagatccacgaagccaccctactcctacattgcactcatcacaatggccataatggattcatccacccgacgcttgaccctctctggaatctgtgagtacatcaatcgcaagttcgagtactatcaggaacgcttcccagtctggcaaaactccattcgacataatctctccctaaatgactgctttatcaaggtgccccgtgaaccgggaaacttgggcaagggtaattactggaccctggatcccaactcctacaacatgtttgaaaatggcagttttttgcggcgcaagaagcgttttaaacgcatccggatgcaggcggcctgtctcctgcatccatttctctccaacgaactgtttagccaggttatgttgaagatccagcacgagcattggtcaaacctaatgaaaccgctgactctccgcgagagaaaagaagaggtaagtacgctagattcttgccacagtactgacgaccttatgctatcgcggcctgccccgaaggaggctttcagcccacaaacgatgcgggacactgagaccctgaagcatacagagctagcagaatggaagagagcaggcaaatctttccaggcttttcgactaccaccacaatgttggtggactgggtttccctacccctccgagattccagtctgcactgccacaatgacgcctggttccaggacagaaaatcgatcgatccagcagggtgctcgaggagaaaacttcggtgaccgcgcagcctcaggagctcgtaggatgtcctttagcattgaacatattttaggggaccaggagagttaggtagctgactactaagaagtcaatctatactcacatttccacatattttacaacaaatccccaataataactaaaacttctttcattttcgccaaacttatttgttcatattttcgaatctgtacatatttttgcggttaaatgcaacatccgctcttaaaaaaaaaaaaaaaaaaa
>SS_cDNA_454_c15306
gactcactataggcggtgtgaagctgacggctttaacatgttgggcacagccgaaccatttacgaaatataggcggatgggaggggggcggtgggagtggcgaagagggtgagaaaggagtactccgtgtctgagggacccgtacccgcgtccaagccagccgacatcgcgacaaatggtatactgaggccaacgattctgtccttgtccggatcgcccacagacaggtcacgatccaagaagtaggttattcgcaggttgaaagtcacgttagaatagtcgttatcccctgcgaatgtgatgttggtcttttcacgtttctccctgtacacatatggcccgatctcctgcacacgcggtttcgctccggcaagaatttccttcctgttggtgatgttgaagaggtaaattgaaaacaaaactggcgtgtccgggcagacccaattcgagtagacagcagatcccggtgtgattgatatactctgagccagtttcttgtccacgatgctctcgaagttgaggagtatccataaaaatgcggaggttagaagcgcgcaaatgatcgccgcgacagcaataataatcaggcacttcttcgattgtttgtgcatcattcggaggcaggatacccggagtgtggcctatagtgagtcg
>SS_cDNA_454_c3833
gactcactataggccaaaccttgactgtttgtttggcatttttgatgtcgttacaagtaattctatgtttaaccacatttgaccaacttcctcaaacatgtggaaggcgaagtaatctttcagtttggtcagaagaagatacatactcaaaaacctcaggcgattccacatagctggccttggcaggtaggactatggtccaaaaacagaggtgaacacccattctgcggaggaacaattttaaataatagcttgatcatcactgcagcacgttgcgtcaagatgttattcagctgtgaagaaacacctgttggtcaacgtgtcgatattactcaacgtactggcgacatacttacagtacacgctggtgatcacaagtttagcaaatccgatatcgtaaagcagcttcgtcaggtaaaactcgtagaagtgcatccgcagtttaatccaagatccgagaacagtggatatgacgtcgcccttttatggctcatgagacctttgtttacaggtacagcagcactaccaatctgcgtttcgaagaatgaaattgaactttcagatggttacaattgctattacgctggctggggtgcagttctaagaaaaggattggccaaagagtggaagaatcccagggtactcagacaagccgaagtaaccatagctccttacagtgaatgcgttcgactatcctatccagtatcaaaagataagatcatttgtttggaaactgaagcacgggccccttgtcacggcgataacggaggtggtctcttttgtttaccacccaaggaacagcgttggtttctgcatggtgttattggcggtgcagatgaagagtgcgttggagaccgcgccatagctacctcaatgtcatccgttagtcagtggctggaggaaactcttggtttaccaaaataaaactgttggcatgcttcactcacctgtgaactgactctcacgatttacttaatgataaacttgattttattctgcttaaaaataaacatgaacttggattctaactttcacatctaaaaaaaaaaaaaaaaaaaa
>SS_cDNA_454_c10224
agaaatgctccacgtcggctcttagttggaggcggcgacgagagaacgcaggaaggcagaagcatccgcagagtcacgttccgcgaccatcgagttgattttcactgattcaagagcctgcttcaccgcgcgcacacaggacaccgggtgggcgtcaaagaaggccttaatttcggcgtgcctggtcatactgcaaaagtcggcgcaacttccctttaagacgtgagagagcatgaccagggtggctagctcctcaggcaggcttccaatgcgcgacttgacaagccgccagagcgcacgtctgccggccgcagaaccagtgacgcccagaagaacatgatagcgatcctgtttacgcacatagtcagtgaaggtgagttggaaaagacgctcaatgagctcgggactgtcggaggcgcccagacagcccagcaggcgcacgcgttcggagtgcattgtggccttgtcatgaagtgtgaggagacgttggaatacatctgcaccaccgttgcgcaggcacaatgtatagatagtggtacgcaggtccggagaaatgaggttctcttgtggttcgccctccggggtctccgttaccgaggtgtagtgcacgtcaaaggcttgtcgtgccttcgagatgacatcagggtggcgggcacgaccgaggatgttcaggatgatcggtcgaagaaggcgatcgttgttgctgtcttctggtttagggtcaaaaccaagtttctcgtaaacaggcatggctaattgggtgtagaggttattgagaccaacctcctccggcgagagttcggaaaagacaacctcctcgtcactggccttgtaggtcatctcctggaggaggacgcgaacgtgacccagccctttggctag
>SS_cDNA_454_c3831
cgactcactataggctgctagtgaggaggttgatgatttcaccctcggagcaggccgtgcccagtagactgtttatataatcaacactgacgacctcgttgcggtactccagacgcgggaaaaaggatcgactgttatcagcctgaatgacttctatgggttccaccgtgaatggggtggcacagtactcggagaacatgcagacgatggtgtcaagcgtgatggaagccttgtgaaggtcggtagcggtgcattcaatgaaaacgtttcgagtagtcaacttcagtttggaatgttcaccgttgataacaggaggcattgacaagaccgtgcccttcgaatccaggataatggggtattttgggtgacccttcagcagcgcaatgtagggcttgaggtgagattctttcgaatacagttcagtcatctcagtagcagtaaatgcttgtgtttggttaagcggtcggaaacgtatcttcgacggaggctgggcatcgtagacgaatggtgggcgaagggtgtcaagatcgtgcgttccgattgccacaatacttcgtttacggccaatggtctggtgaagtttgtcctgaagatcgatgaaactggcataacgatcctcgtcaaaagcaatattccgtaggacggcagcaacgacaaagggacgcacctccaagacgttaggggaagctcgaatttgtatgtggggcatcggaagaatagcacgatattccggcgctgcaattttgccctgaaaaatcaggagggctcgagtgaggccctcagcgcacagaagatcatagcggttagcgggaacttccactttgtaaattgtcgtatcgctcttcgtgtcaaccaccccaacatcgccctgctcacgtttggctagttcttgctcagatgtaatttcatccagttccaagccaaaggcaaaacagaggtctgtaaactcctcctcggtgaagctggcttttagttttcggaaaagaacatgctccggtacagagacgatcggcatcaccagaaaaagtctacgaatacgagacacacgagaacagcaacaaacggcccgagaacgtgatgcctatagtgagtcg
>SS_cDNA_454_c10223
gaaggaggaggaggaaaaggaggcagtaacggtatcttcgttgggtacctccactggtgcagaaaaggtcactttatctgtagcttgcaaagaactgacggctgagtcgaggggtatctcgagggatgactttctaatctccactggttgtgcaatctccctggaagttgatctgtcggttaagtgggccagaatctccacgcgaatctctatttcagatttaccacaatcccaagtaagatggttctccagggttttaaccagtgccaagaggtcatcactcatagtttcgtggcgtagtgtaaataggtgtgatttgaccagagtagtgacctggtagaattttttcaaaactacgtaagcttcctgtcggaggtaagctggaagttccagcgtccgaaaggcgtccgccttggtatgttgtggagatgggtcacctaaagtgctactggtgaaaggtgatttcacagtagcaccaatgtgccgggcataggcagcggcaagagccggctctggttggggtgaaaaaatgaggatttccactggcggcatgaccacttcataaatagacacggtggagtaactgaaagtggccaagttcttgcccagagcgaaaaagtgctgcaggctcctggcactgcactcgtgcggctggtaattagagtttgtttgttcggatgagtaccgcaatcccgcagagcctgaattttgatcatccaaagtgggacggttggtggaaatatgtgtcaagacgtctgtcgagttaagtagaagatcgatgaatttgatgaaagagaggtgccagctagccacagacatgagacgcgcctgactgctggttgagcaggcagagcaggcagtccacatgtaaattggtgtgtgatcagtatcgttcgttaagtcagcagctggaaggactgaatcgagataacggaggactaactccacagagcccgaggtttgggtgaaccgctggatatgctgttgcataggtgtatcgcattcacgattgaggcaagtttgacttcggaaacagaagcgctcaaggaagagacccaggggcagatcgtttggtccgtagaaatcgatgctaatgatccacgtgggatacagggctcgggc
>SS_cDNA_454_c15301
atgatcggctgtagcggacgaagttggcatattagtattagtttcaaaaaaaacatatgtttcagtctctatctctgtttcactctcttcgttggcgtttcattggctcggtgactccagatgatctcgagaaggaggaataggtggcaacggggacacgccacgattcggaacgtagggaatctgtcgttccaccattgtaatgcagtctggaatcgggcagacggagaggcagagggtgcaacctgtacagtcatctgttacgacggggaagtgtgtcttgttgtcgaaggtgatggcctggtaaccagagtcgctacaggccatgtaacacttgccacagtttatacacatgtctgcatccaccaccgctacaacctgttccttgttattcaattgtccatatgttccgactttgtcaagtgatcggccgatcatattctgcacggacggagggggcttctgtacagcggtctgctctttcgggggcagctgggttcgatggaggctataccatcggtcctagtacagtcctgctgccaagtgatcaatcgctgtccaagccaggaccaaagtgcggaatgttctgggggagggacgccgaagacttgactggctttccgagttgatgtttcggtgtcggttcactctggaagtcccaaccgttgtttctattatccaggtagagaccggcttttagtccgcttacaaggtcctcaataattgtgaagtcctgattctggacagcgctgcatacctgtagtccgctcgccccagcctgtaggaattgaaaaccggcgtcagcagagtcgatgcctccggtcgctagaatgggaaaccctggaagtgcatttgccactgcgctatagcagccttcaacgccattggccgaatcgtatttcctgacacaccgccataagtcgaaagattgtcctttccaacctttggccaaggggttgaatcactatggaatttcattatgccagaaaccgtgttgatcacggttacaccgtccgctccaccctcctgtgctgcccgtgctatgtcgacaatatttgtaacattaggggtcagcttggcgaagacgggagtcgctggaccagcaacagccttcacccacttgcaaatacctctaacaaggtcgggattctgtccacaagccaaacccattccacgctcacccatgccgtgcggacaggaaagatttaactcgagggcgtcgggtctggctttcatggtcatgtcagtcaaacgggtccaatcgttctcatcaaacttggccattatgctagcaatcaaaatattatcagggaagtcgcgtttcagttcttcgatgctgcgacaccagtaggcggctgttttctcgctgattagttcgatgttgcagaagccggactgatcgggtccaaacaggtgtccaccagtcggtccccgaactatccgcggggacacgttggtcaccaggtcctgatcaaggccatatgttttggtgaccgcgaagccccagcccgcttcgaacgctcgtcgaatcatggcgctgctggtcgtaggtggtgctgacgccagaccaaacgggttggtgaacttgagaccacagatcgagacggaggtatcaaccagatccacaggggtcgtgaatcggggcagcactttctccttgaaggcagtcttaccaccagttagcgcactgtggatgctccaggctgcagtcttgccgtcgtttgtcgcttcaacagaagtatgtgaaaagccagtcaggtcaccgccgcaccacacatccggttcgctggttctcaatgtctccaaatccaccactggaatgcctaacgagaagcccttggatgtcagcttcagcggcttcatggcctccatgacatgtgggtcatttaaaccagacccatatgccgtaataatgtagtccactttgagcttgactacttgatctggatctgacgtccaactgccgtcatcgttctggtctcgacgataaattccatgccaacgatgcgtcgcttcttcccttgggagagggagacctcgtccagcaagacgcgcttgggttctaggaagggcaggaattcacacttctcctgccaggccaattcaaactcctccggcacggggttgatggtagtaaagcccttacggaaggagacggtcacacgtttggcaccgcatcgaagggcggaggtggcgcagtcgaaggctgtatcaccggctccaaggacgagtactctggcgcccgataaatcgggaagtttagcctttgaacaggcggaggcaacgcaggtcttcgaggcggcacagacctttggaagaaaatctttggaggtgaggtacccgtgttctggagtgagaccctcgaagacagatgtcgagtgggcgttgggaaatcccagtcccaagaagattgccttgtagccttggtcgcgtagtttcttgattgtgaccgcgttggcaacttgctccgtagtgaagggattggcaggggagcacttttcaccccaaggtccttcatcagttggatctcgaagttgacagcggatccgggtagccgaaactgtggaatttctgtggtactcaaaccaccctcccttgtggacttctcaaaaatgtgcacatttcggtatccgagacgtgccaggtagttagcacatgagatgcttgctgggccacagccgatcagtgcaattttcttgtagtagttaggatcatccttggtctgcgcggcgatcttcggatcaagtatctggggaatgttcattcgagcaaaagcctccaccgcaaactgttgcagtccgccaatgtttatggcgccctcctccgtggctgctaggttgcacccaccggcacagaggtcactggttggacagaccatgccacaggtgagacccaccggattgtccgataggataacgctcgcggcaccatagtaattgcgtttgctaatgttgtggatgaaggctttcacgtcaagt
>SS_cDNA_454_c3838
ttttacttcgagaaaaatgtgcttgacatcagaatcatctcccaaaacgaaaaggatggagcacagacccagaagtaaaatattactctttaacaaaacgcggcgagaaaaaaaatttaaatgaaaactttaatacaagcagggccgttgacaaagtctgtgaccgcactcaaagacctgatgtagtcagaggaccgagacagcggaatacggatatttcgaagtggaaaacttgaatgctttgtgtgaggacgaaatatatggtatgcctatcacaagagcagattttaatttcctcatctggcagcgatctttatctcataaatatgacgtttggcgttagctcccctccatttcagagggcgaagtctacaggtctgcgagaaactggtcgctggctacatccgcggcggttggatactgtgccagtctgttaccagtaactgcgttcacgacgcggaagggcttcagaattaggtgtgactggactgttctagcgtccggctgcggttctccctggttgtcagtggcagcactgtcgggggaagcagaggaggcgaacttaatcaaccagccgatgagggcacgaatgatgcacttgcagacctcagcgtccgtcccagccacttctaagaggatagttgacgtgttgagggtcaaacgagtctgatggcaactggtgatggggtgcagcgaaagcgtcgtgtgcgcagaatccacagtcactggcaggggcggcagatcactgtgtgcggcggcaatgctatccttgcccggacccagggaaggcgatatcaactcaagatagcgctggaggctgctaaactgcgtcagcttccgtcgcttcctttcagactccgcctctagctgcagacgcagaagaaggtcacgagcagtcttcggtttgcccatgttcagggcatgaatcgaaatggagtctacggggtttatcgagtaggtgagaggtagatggacaaaggcctcgtcgtgggtgcagaaagttgctactcggcgctgttggcccagatcgttgtgtagtttcacctggaagcggaggaagtccttgaggacagtttcgtcacggaaaatgacgccggccacggtgcatgcaaagattcgcggacgaaggctgtcgcgtacgcttttcgggtcaattactcgaatggtgtaggcgtcatggttcgtctctgtgtccagttcgatgaagctgagatggctgggtttcaagtcctgttgctttaagtcactacgcggttgtctggatacgctgcgtgctgttccccttgccgaggttgtcttacccttctttccgaggtaggctataagagccaggctcgagcgcgggtctgaggccatcttctttagacggttgtctttgagtggattgcgttctagcaggcattctc
>SS_cDNA_454_c10228
aagaagacaatagccggtaacaagatacgcttctgtggttattatcgggaggaagagtgttcaattgcgtcgaattgcggaatcggggcgtagttgacgcgcagatattcgcaatagttgtgaagaagacgaggtttgcaatgacggagcacgtagtttatgtgatgtgccaattggatgcacatcaacccagctcttggcttgtcaactacataaatcgcaacgtcatgggtcaacacagatagcctgttttttatcgactcacgacaatgagtactcagaattacagtcaaggtcggcattgtcttcgacgccattaatgatgcttcacttctcgtcaggttgaggcttgaagttaggacgccttttcatcagaatcagcgatcgcaggcgtttcttcctatatttttgccctccaaagcccccttgtcttactttcctttcgctgttccttttttctaccctatcccacacacagacgcctatatagatatatatatgatactctaaagtttgtattctgtttttttcaacaaaattgttgttttcgtttgcaatctgagctgtttgccagtatcctttgcatctgcatgggtgtgccaactcaggcaaatct
>SS_cDNA_454_c15309
actataggcaatttcgttgcttttgatccggatcagttgtttgatgagaggtgcgcagccatagacaaacttcccgtgggtgacacggttccacttcatgtcatttttaacacaactggcgagtgggaggtaattgggtctactccggagacaagttccaacgcttccggattcaatgcggttaggaatggtttcaagcccgatgaaacttttgtctgcaaggtgtttgtcagaaatgtttattttgaggttcatttgaataatatctgcctctccctgtccgatcacatgattccagttggttgcattcaaggtgtcgtcatcgaaggcgactgtttcatccatagttttttctttggtgacaaggcagctgtagagaaatcggtaagaaatgccctcaccggtgcgaaagcagcttccaaaatcaaaaatcgcgtcagccagattaaacacaacctctccgcggcagttattgagtgtcgccttaaacatcaggatctgcaatcttctgagagtttggactgtagctgctcctctactgctgaccaggaagtagatctgaacgataacttccaacaggaaatgtttgatgacaactgcaacgaaaacgtgttccttaaacgtccagaacttcaatcatcatcccgtcgccgccactaccactcgatttcagatttgccaagtctccatcggacagaatcttatcaactcgctttgacgttgacgcctctgacgaggaaacggatcccttccaagacctctcccgtttttcattattagacgtccccaccaagttcagtcaacccgtctttcgagccgtcagctgttccgaattacttaacgctactgcagcccagcaaacactaccacctgttctacacgaatcgaggggtatcgcttcctccacacttccttctcagtctattcaaaatggagtactgtttgaccgctctccgccatctgctattccaatcatgtccttgaacggcgtacccttccttttgtcagaaagcgagagcgtatttagcggcacaatcaataccttctcccataactcaacagattcacaaatggacatcccgactaccactgaagttttggtcgcaaagactgcaagaaatgctagccgttatacgcgtcttccgatccccgaacgtgtttttcgctccaaggctgctttcatgcgccgccagcaaacgcctatccgccctactagattgtccagttcagcaacgagtggcttaatcccccggtttggccaccctgttcgtcctgtctcctttcacgagagcatgctggagaaggtggggagtcagaggtcgattccaatgatggcacgcaacccctttgccaagaacttttctcctacctcttctctcccacgtgagacacaggccagtcctttgcgacgcatcagcttagtggcaacagcgactgatccacagaatgatacgtctggggtgagtagtagaggtgcggttagagacggcgccttgcctggccgttcatgccctcaggaggtccagcacctttcgaacactttaaaggacaacgaccttacgaaccagctcaaggtgattaccgaggagcagctgacggtgaaacgcaatggtacgtccccgaatgttagtgctcctgtacggtggccaaagaacacaacccctaatgaatacggatctgttggtacttcgacgatgatgtcgctcacaaagccgatatctcttcggcgtcggtcttcctctgaaaatcagaactcaatcagaaagccggcccatatggtgcccgctgaccgactgaaggacacaatgcactctgtgaaaagcaacataacgttagacagtccgctgcaaataagcagccggaaaattggtctacctaaccatgacagtataaaattgatgatttgaagtcgggatgaagatgacacgcttaatgcaacagaagaaacaatcacaacttttaaagatgggggtaacctatggctctattttggaactctttatccctctcctgtagctgatcgccgcatcctctgaagttaaaaacaactctccaacctcaatttgtttgcgtgtcaagtcatctgtactatttttccctgtttcttaatgtaatctaactttttatatacgttccttgaaaaaaaaaaaaaaaaa
>SS_cDNA_454_c1479
tttttttttttttttttcgttcactaatatagtttattcgctcagcttcaatttatgtacaaaagttactgaataaggctaaatttcgtggagtgaggatgtccttgatccggagagtaacgacgttatcttggaaaattctcattttccggtgtcttcgacgtttgtgaaactgataccacagatgcgggtgctcaagagttttttcaaccaccattgcataaacgctgactcgattgcgaggcagaaggggtcttccaataagtgaaaattgggaacccccaacaagtaaaactttctcaagacgaatcacgtcaccgggttgtgttcccaacaaaggcgttttaagggaaatcaaatcctccgatgtaactttaaattgctttccagcaacatgaactacagcgaaaagccgggaatcatttgatttcacgcaggctgaaactttttcacatatatcgttgtagaggttctggtcggctggcgaaagtggaatattagcctgagcatcaggtattatatcaatcttctcttcttctagaggagcatatatgcgatctattttgtgtcgcgtaggtttgcgtggtgtatttctccgaatccaatcaaaatacgagcaggaagtgtgaagtccttcactatatttttggaatgtaatgcttccaggtaacaaacgaaagctatttatcctcagacaaatatttgagcccagtgccaacggcagacgcaacgccattgcctatagtgagtcg
>SS_cDNA_454_c22907
cgactcactataggcataccgagctgtgaggatcttactttaaggctttttcgctgtttgcgctagcgaactctcctatatgtagaggctttggtttcgtccgtgtgagatgaagttgtaagatctaccccatcggtcctggacatcgccgatagtaaagatgctgatcatccattgcaccaaagtggcagggaggcaagatgaaggatccgttcagtggaattggaagctcaacctccgtaaaagcagtgataccgtcgagtagggcttcacagcgggtatcgccttcggaacaagcacaagaacagtcatctgcagtgaattctactagttgaagcggtggtacgcacagcctggcactgcatcgggaacggcatccacattcgagatgttctgtaagtgctatcaattcagttgacaccttgccggtagttgtattcaccagagccactgaatgcattttgagggccaccttcgtgggtagacactcttcgcccggtgtagggcaactgcaggatccgacgttctcgtagccgtacacttccgtttccgcataaccaccctctgggtggacgcaggagggaccgagtggtgtggctcgctggtgttgttcggccgagaaggcataggcgctggagctggagtagtagagggctcgctgagcataagacaagcgcggcctatagtgagtcg
>SS_cDNA_454_c6531
ttttttttttttttttttttccacacacaaaatttttcaataaatatatcgatgtttaaatgtatggagtattcgcttacaaaaatcggggtgaaaatatttaggtccagatatacatcaccagatgagacagttttaatgaaaatgagtggtgctgttaagcagtcaagacacttcaattatccacctacatccagcaatgaggtcggttagaggaagatggtgattttgggccaaccgaaatagatgccgacatgggagattccactgaaggaaaaaggagcagttacatgtctttcttttgaggtcaggcgtatgtccatagtcaacatcaccattgacttcttcgatcagcatcttgcccacagcaggcgatatgtgtcgaagcatattgttcacttcaggtgactggtcacgccaaacgcgagtgcaaacaatggtgctgagatcatcacgagccctggattgcgacttctgatgagagtgctctagcaaattgttagcaagaccgtcagctgtatccagagaatccaagatttgccggtaagagttgatggctcctcttaatcggttgttagtttttgagccaaaagtcagccgtctgctcagttggaagttagcccaagaaggggtgcaacaatcccagtgagttatgaaataatcgtagaattctggagagtaaatatgaagaacttccttcgaatgctggtaatcctgctctgttgtggcattcatgaggtgagtaaaaagatccgacagataagacctctggcgtttgggcaccatcaacaactttgccctgaccgactgcattaaataccactggcaaaatatcggagtgacatgacttagctcctccgcaatgacagtcgcaagatcaccaggcttatccactgtgatagtggccgtttgggaaaccgcacaagcaggcatgagctttttaaaggcacggacagcaagtcgcagtgactccagactttcatcattaataaatgcaaagaaaatcgactgacttgaaagatatttgtcgacaccgacaactattagcagtaaatatccacaggcagtgaaattaggcgcataacccattgaaagaacttccggatggcccaaatagaactgttgtagggagcggctcgtaaatgccacaaactggtagtgtcccgtttcattcaatatgtacttggcgaacccatttacacgtaaagtatcaataaaaccaccgggaatgtgtttgaaactatcggtttcttttggtgtcagtaagtaacggatgtcttccatagagatgtcaattttgaatctttctgaaaggatctagataacaagaaacactcacgattcatgcattcaaccaggagtagagggtcggccctaatttctagcatctccttagcaaaattttcttcttcttgatttaattttgccaaagattgatcaattcgttttcttatcagatggttatgttccatatttaacttgactatcctcagcttatcgcctatagtgagtcg
>SS_cDNA_454_c1471
tattgtttacaatatttattttcattctacgggttagcgaaaaacgcagaagtgtaaccatgaacgaaagtcaccgaaaaactgcgcaataaagcaaggtatgtgactaagcttatcacataggcatggagggtgagggtaatttggcgatcacggcgcaaatagcgagaacgttaccagtgcggactttctgggaggattaataaagtccctccaaacttagacgatggcctgtttcggaggttccggcgggttaaggacgttcatggaagcactaagcaggttacgtggaggcagcaagctgtaggtggagttggaaagcatcgggttccgaaggtggggactggctcgtttgcgctgctcctgtagatctaaccgctgtcgtgcgcttagagccgtcgggctgactgctcgcatatgactgccccttggatagagcctcattggcgccacaggagcaccaggggcacgaataaggggcatataaaaactgcctgatctaccactgtagggtgatccaacagagctgattggtgaataaacctgatcccgcgaaactggtggcagagccagttgggctgcttcaggcgagtatatatgtggggagtccactgaggttcgggagcccaaaaagaagtaattttccgcaggattcggcggcacaatgctgccctttgtgggcagtgctggcagaggcctgggttcagctggtcgaagacagaagtagagcgtaccaaacactatgagggctactaagatgcccagaaagagaagaccgaaaccgatgcatgctaccatccagcgtggagcccgccgaatgaattccacaacgtctccttcatcgtcttcctctgttgatagcagtcggagtgtctcgttcactggtttcatccaggcatctgtctttggaaaggcctcggtggatgaataacctgtggtcaagtctccgtgcacacaaatgcggtttcgcagtagtgcagttgtccgacgaataatgaccggcagggacgtcataccaccaacgggactggtacaaacatctagcgtacttgaagcgatcgcagggtctcctggaaaattcacgtgacggagatttgcataagtaattcttgacagtgagaagagcacaacagccagactagcgaatccatcaggagttagcaagcctggattaccgtcaagttggagttccgagagtttggaaagacctttgaaggcctctggatccagccaccgcaggttgtttcgagagagactcagccttcgaaggtctttgagaccaccggtctgagcgcaggctctggaccattggcagccatttatactctccagtttattgtcagataggtctaacacttcaagacgtggcgttgcagccaaagccgagaggctgccatctttggtcccgagagcttcctccaaagaccccgagagctgattgccatccaaacgaagataacgaagttccatctgtcctgacaggctgtccaaatccagaccagttagtcggttgttttgaagatagaggtttttcaagtggcagtgtctaaataggcttggtgccagtacgcctgacaagttattattgcttagatcaattgagttaagtagttgaggacagggttcgaaaacctttcggtccaggtgcgagaactggtgactaccagagattgttaaactctgaaggcgaggcacaaaggcgaagagatgcttttccagcgtgcgagtcttcttagagcggattaccagacgctccagactgactagcggtctcagaacttcaggctgaagacgcgttaagtcactgttctcccatacagcgaggacgcgcagatcagggcagtactcaaacacctcgggattcagactaacttccgaactggccgcattctcggagctggtctcttttgactgcaggttgatcacctcaaggtgcagcgcataccattctggtgagcagtgaagtagcttgaaatttgcatcaatccaacactctgtgtttactttgctactgttgacgacaggatgctccttgcaggtactgctcacttgcgactcctcacatagagtggcactcagtagaagtagaaaagtgaagaacaaaatcccaaagatacgagggaaacaaacatctgagtgtgacgtaaacatcctcagcgctggagctcgaaaattgaactgtaaattaaagcatagcactccaaggcagtccgctgagtacgtgtttgcatctgcgcatggcacgactcgccgttacgcagcctatagtgagt
>SS_cDNA_454_c1472
ctagaaagggagttggggaggcacagcctcaagacgagttctaagctgaaggggctgattaagaagaagaagtgttcgaagaatatcgttacaggccttaaatctattatcacgcttggatggagtcaccagcctgttgccttggactgcgagatggttggtgttggtgagaagaaggaaagtgctcttggtcgaataagcatcgtctcttactatggacaggttctgtatgatgtcatgtgtcgtccagaggaagtaattactgattatcggactccatggagtggaatcaggcctacagatatggtcagggcaataccattcgagtgtgtacaggaccaagtgcaacggattattgagggtcgaattgtcgttggacacatggtgttcaatgatttccacgtccttaaaatgcagcatcctaaggacctgataagggacaccggattagccccctatgccaaggtcaaggcggggttccatccaaggcaacctactgctctaagaaatcttgccgaaaaattactaggcttgcgaattcaaaccggtgagcactgttccacagaagacgcacaggcgacaatggcaatttaccgattagtggaggaagaatgggaggccgatctgcgagtaaagacctcgaaaaaaaagtcaaaagtgttacagccgtcaccaaaaaagcggcccattttcgatctagagctgccttccctctcggacgatcagtgttcttcagatttttccgcattaaatccgaatcctttgaattgttatcctcctctggcccttaaatcctgttcgagttcctcactcctattagaagatgaatactgggacgactgttaaatcgtctacctctccaactccctacattcttttctgatttattgtaatttttggactattgtgacttttgaaagtatagggtcagctcttatgaggccgctgactgaaacctcaaaaagctgctcaggagctactccctaaagccctgcatattgtcgggtagttctggacagatgtttatggaatttcgaccgcaattcgataacgaaatacatattccttggaatgaaaaaaaactaaagctgatggcgcgagggaggcctatagtgagtcgtattactgttcagttgcgtcgttcctagtcgtctctcgaacctcttcaaggaggccagcatgagccatcgcgttgtccaatagacagtcgatgagagcagttgccaaaaccttatcctcctgtgagtcagaggaagacagtttgtagagatactgaacaagagtatgttgggggtttagttccaacacaggctccattgcttggtacttctcggctgcaggtctgccggctaatgaggtacgcagaaggtgccgcatagcgccagcctcgcggatagacaccagacagggatgcgaggttaaacgtcgagtaaccttgacctttttgaccttcatattcagggcctgctcagcccactttgtaagtgagtttgcttccgcctgggtaagaccaaccgcagattctggatctacagagtcaatgttcgacgcatcttctgacaggagtttttctactgaactgagattctttttgtcatactgtccgagattcattaggacgagttcgtcatacggctcgtataagaaaagaacctccgtatcgggtgacttctttcggatggcttcaaagtagggtgaggcttccgccaggtgacgattcggcgcggataggaaatagatgttacgttcaccggcccgcatcctcgaggcgtattcatcaaagctggtaagttcgcccaccggcagggcgctggactcgtagcgcagtactctagcaatatcctcacgagtggactgatcagtctcggtcacgattccctccttgaggtagagaccgaagtctgacaggaagttggagaactctttgggattgcgcttagcttcagtaaggagaaagcgcagaattcgtgccgtcagaatacgattaattcgatgaatgagcccgtggtcttgaagcagttctcgactcaaattaagagggatatcttcgctatctacgacgcctctaacgaaacgtagccatctcggcagaagtttttcagccttgctcattaggagaacttttcgactgtaaagtgaaatgccagcttcgccatcctttgccaaatcgaaaatcgtaggtttcatggaggggacaaaaagcaaggctcttaaatttatgggagagtcggtctggaatgtagttcgataacgtggcgaatcgaatgtgtttccagaaaggaattggtagaacgacttgtactcctcctccctgaccttagaaggatccttacaccagagaggttcgacaacatttaattgcttgccatttagaaacactggcaccccaatgaagttactgtattttcgaatgatagactcaacaaccggttctttgcaaaagttcgccgcgtcttctttcagatgcaggactatttttgtaccaggagagacattatcagcggttcccatttcgaacgttccagtgatccctttcgagttccaaacatggccgcctgttgcataattttcaggcgaactttgactacgcgagaaaacttccacgtcgtcggccaccataaaagcggcataaaatccaactccaaatcgcccgattatgtttgcagaatcattagatgattttgggtttgcctttatttgtgacaagtattcgcgacttccagactttgcaattgtacccaagttagcctccatttcctcggctgtcattccaatgccattgtcttgaataattagcaggcgtttttcttcgcatgttcgaacgtgtatttctaacggcccttcaccaggaacagcagctccgcttgtttggagaaacctgagacgttcaacggcatcgctagcatttgagatcaattcccggataaaaacctctttgtctgaataaagagacttggcgacgatatctagtagcattcgcgtatcggcggcaaaagtctttgcctgcatcggtcctgtcaaaagttcttcattggtatttgtggttgatgaaaaacgcagtggaactttatatgataaagcctgtgaaactctagaaatcccaaagccggttcgtaaaagacgatattggggtacgaaacttttaagtgccaatcgtgaaaacgacatctcaaatgtaatatgacagccatggtgagtcgcaccgaccgcctatagtgagtcg
>SS_cDNA_454_c1473
ttttttttttttttttccgtagtatggttagttttgtcataagcactgtatgcatggccaaactaagcaggatcatcaaatatcgggaaactcgagtgattaggaaaaagtgcgattatgacagaggagagggaagaaccggacgatggagggaaggaggggcgataaagtacgatgaaaagaaaggataccggacaggacaacggaacgaatgttggcagtaaccggcaacagcagtagcagggagtgtaaatatatgcaagttgtgcaaacagacaaatagtgctggcggaggtccaagcggccgtacacagacacacagctatgcgggaacatcacagttttgcgtgggggatatgattagacagagtacatgggattggctggctgcgtgtgtgtacgtgcgcatcacgggggaggggataaataacaaatacatcttagaatacggagcaggggggaagaggggaacgataggattttttgccgcatgtcaaggtgcagaacccgaattggcatcactgggcacagaagaggtcacctttgttggtactgatgaggcgtccagagaggagatcgtcgaaggtcgcggcgtaccagcgccacggaagagcgcgaggtagatgatggccaggagcacgagcagcatgagggcaccgatggcaacgagaaccgcccgattttggatcatccggcggtacatgctggaaatgatgcgggaactctttgaaaggtctgcattcgcatgacgcagccgatcacgacttcgctgtaaggtgtccctctgatgatccaggtcactcaggatctgcccaccgatctcttcggtttcataggcagtgcgaaggccctcctgaagacgccgacccgtacgttcaacacgctgcgtgttgttcaacaggccagctcgcatgtcactgtccaccagaagttcctcgcggagacctgtctcgtcaaaagcggaattattgggtgcattgagaccataacgcggtcgtcggaattcctgcgcaagcctgtccaactcctggcgataggactgaatgcgtgttgaatacttgggcttttggtctccaggaagctcctgaatttccaagcccatctgttccagcagctcccgtgtctcttcgaaaagccgtgaggtggcagcaatttcaggctttcggtcatcgccttccaagcgtgcaatgttattgagttttgcagtaatttcactagtcaggtttccgtattgtttttcgtaggattccaatattgaagccataataacaaggtgtccagtaatactattgaactactttaaggaacgtacaaactatcctatataggtagcccgatggcctatagtgagtcgt
>SS_cDNA_454_c1475
cttgaaacgaaaacattatttcccaatcgggccgagggagctgtacaaatttcaaacaaacattttaaggcttttttgcagtgaattgcctagaaaattttaagaacccagatttttcttccagcatcaaatgctccctggtcgaaaagggcataaagagattgatttgcctttttaaatcttgtgctgctcttatgcaagctaataacgacggcctcttcaataaggccgcactttaaatgaacaacaggaaaatggacaacaagacaattcgccagaacggaatcaacgcttgatatttcagtcatagatgtctgtggtgaacctagcattcaaaatagttctctttttcccctctttatgctaacgttggttgggaaaatttgagattgtcacagatgtgcagttactgaaactctgtggatgattgggcagtgtcaaaacttcgtaggatctgacgtattagcccacatgagtacacaaattggcggtagaaaatgctctccagcgtcaactaccggatccgaatgaatacaattaaatctacgttatgctagcttctggacattcagcaaaagctaagttgcaccttggggcctgacggagatgtagcgagagggaaggcattaattctcgtgggaacatgataataatgaggtgggaggcaggggttaatgccaacccaccgcatgctctcggatcttcctttcagtgtaggcaggcgaatcctgaggacgtacgagaggcggcacatagaagcctgtacctacattgacctcatgaataccgtattccgtgtccggtcgaagctgaggatattgctgctgataatagttcctcgccagtaaagacgaagattgagcagacacagtccaggaattaggccggctttctccatggccgtcggttctataggcggaaatgatagatttttcggcaccttcgcgttgtgtggggacaaagtgggatgattggtgtcttgatgactgttgttgcgatgtccgtaccggtgcagtattttggcgtcttctaaaatgcccataaacggttgggattcgccgattgtactggtagttagagtactgaagtgggcgacttgtaacagacctgccactgttccaagaccttccctgttcgataggccacccactatactgcatagaccttcgaggtggagacaaacgagaagggctaaaggaactgtgcgcgcttgagacaagaccattgccataataaggtgttcgatgtccccctttcggatgcttccgggaagaggaggcgaaggcggacctgctaatcttattgtcgtaggccacaggcattggagtctctgccatgtgtacgtgcgtgttggtagaaacacggcgacgattgtacattggctgatggtactgctgaatcatttcaataggtcgcgaatgaggatccaggcggtgaacgctgaccatgtcagcaccctttgccagagtgttcatacgcgtctggtgctctgcagagttatagggcacaagcatgtactgggcatgaaaacccttcccactaattgtgtcgtcagtgtagaactgtaaatgaagactaccggagtcggcatacgtgtccgggggaatttttctgccgcagtattctcccaaccgttgtgaggacccatcagttccatcaaaaagttttacgtaatcgtatgtgcacagagtctcttcttctatttcaaaaaatgaaaaacgtagaagaattgtataattcttcaggcttgcgttgattgtccagaagcactgttgatttacagggtagtcgagatcgccaaactttgcatgggagaagagattttgggatgtaagctcggctcttagctctccaccacagacagttgaatgctgtgccctaaatcctttgcgctgaacagatccatcagcattaaaagcgagcagtagcgtattctgcgaagaaatgatcggtggtggttttcgactaccacagaaacggccaagttgaggagcatcggttgtaagaccatcgtaggcaaccacacgatcatacatacactgttgatgcgattcgatttcaaaagcatcaaataccagcttcacacggtgccccggtgtagcggttatcctccacttacagctctgtctagcgggatactcactcggccagttaggggttctcagttcgccctcaggtgtagatatatcttgttgacaaccggcacttatgccaatctctttgcaattgaaacgaccgtggactttgaagccaggtctgcactcgcagtagtaagagccaatcgtattgcgacaaatgtgttggcagccaccgttgttttcagcgcactcgtccaagtcggtgaaaaagactgctctgaagccagttttctggacggaaccgtctgtgtaaaattcaatgcttaactcgtttgtgtgagaggtgatgggcgctggcaagtttttgccacaaaatgtgccgatcttctgttgattctgctgcgatccgctgtacacattaatgaaatcgtagttgcaggctttattcttgccctcaagatcaaagtgagtgaagttaaggaagattgttgattttggggcagcaacgatcttccagatgcaatttttgttcggaggatattcgttgggataaccgggtgtttgaactgtcccgttagcagcgttaattacaccaccacacgcatcttcacatctttttccatctggatgcagttcatagccgatttcacattgacatcggtaaccacctagagtgttgacgcagatatgttgacagccgtgtttcgttgtcttgcactcgtcaaattctttctgaaatttggccgtaaatccctgtttttcaactgagctgtcggagacaaaccgaacgtacatcatgttgttcgtcgactttatgggtgttggcagattagaaccacataatttcttgagtagtggcgaagtttctgcaagaccgtcacgtatttccaaaaagtcgtacacgcagttgtcatgcttttctatatcgaaagactggaatgtgagggcgacggagaatcccacagggacgacgattttccaaatgcattccttgtttggtttgtaaaactcggggtaactgggacttgtaataataccttctcctgcacaacctcaccgcacatattgct
>SS_cDNA_454_c4116
gtccaagcctcttttctgatgaacaaaactgttaacgaacgtgaaagccgatgacaacaaataaatgcacttaggaaagtcaacctaacaagtagcgatcgtggggaggggatggaaatagttatcgtctaggggttttggcagggatgcctggtagacagaaagaggggggataggcacaagtgttaggacagagagagggaggggttcttatccatacgagtcgtagcagatgaaagcacttggctagcacggggggacaatacgagaggatgggagggaccaccgagttctacgacagcttccccggccatagatttctttcttacagcagggacactttccggagttgcgatgacttcgcctgtcgactcatgtaacatttcctcgtctgcttgagcctgggctggagtagccttgtgctgtaaaattttcgcccgggccacgttgtaatcaccggagtcgaagaatttgtggccgcggtttaggcgtttctgtaacagtaacgatccagcgcctttttgggctaagccaggatacttcgacttaaactttaattcttgttcctcttcggtagtcactttgggcctaacacctatggtgagtcgtcttagtgagtcg
>SS_cDNA_454_c4117
taagcagaaaattaaaacaaagcatactgacaacgtggacaaattatgcattgtagggtcgtttaaaagagatgtgttcagatggcctttttactgtgcaggagcgagtctttgtaaaataataagctactagaggcaggttcggcatacgtgttttgcgtttactagctctttcaaatagaaatacgcacagttagtgaacagcatgcacgaccttctcgtgaagatgaaaagagtgagtgagccaaaggcagggtttccggcaagatatgttaagcgcgcattagaggacatttctactccaaaagacagtgtgcatgtacgttcacctgtctgcaaactgaaagggaggtagaaagtttggactagacttttgcaggataaatattacagccagaggtctcgatgattgcagtagcgcaagaaaccgctcaggaagctgagtgcgtggacatcaggcgggagggtgcaggggcgtcaaccttctggcgggagtagatactccgcaaaatgcgagaaagtggggggattgggtaagaagtgtgcagtgtgcagtagggttggtagtaaaggcggtactggtttaagtaggttgcagtagcaataatgccagggggcccttaaggagggaactgccgcgatctcataaacttaaagaatccggcaacgacgcgcgtcccgtcgaaggcggcctcgagcgtgataattgacgaggtacgcaagttgacgatcgttgaaggcgcctttgcgcttgctccgaatcagttcaattgcatcctggttcgccattcccaattcaagtaaggcgactgttacgagaacaggagctctgccataacctgcgagacagtggacggccacgggacaagggacagcactccgtttatcttcatcggtcacagaatgacccctgtgatggttgttggtgccggtgttgtaaaaccgcaaccgcagaagctcaaaccactgatctaacaccgactctggcggaggggaaccgtcgtcgaactcccagtgatgaacagaaatccctcgtttttcaaaggccaccgtgggatatttatcctcgcaaactctgatcaagtccgacacatgcaaattagcgcactcctgcgcgaaattctctgctgtatctttcgttggggagtccattatta
>SS_cDNA_454_c9247
cgactcactataggggggatgcgttgccttaagcggtcgtctatgttctagtagagtccgccatttggtctcgttttggctctttgggcttttcaataatttcacttacgtcataatgctgagcgccgcgattgatattctacataaacaggactcgaagaattatgattcaccgtctgtaatccagcagaaaatcaactgcactgaaatgggcactgggatgatactgctggctgatattggacccagtcttctccttaaacttgttgcaccctttttcattcaacgtattagtttcatccttaaggttggcgtgtcagtgtcactctcctttatcagctttataacagtctcttactcgggcggagtgttattgagtctgttcggtgtagcctgtggtagtctctcctgtggtcttggtgatgttaccttcctcaccatggccgccttctacgaaagctccgtaatttcaacctggtcctctggtacaggagctgctggtatcgccggttctgtcttctatgcggttgtcaccaccttcgtgtcgccggaggtcactttgcgtgctaccgtatttgtgccagtcgccatgctttttacctacctcttcatgctcgacaagccctccttgccggcctttgatctcttgcgtttgaactcttgcaagtctgtctgctgtcttcagcgcacacactatacggtactctctgaagatgagagtgcctttgaagcgtacgaatcgctagaaacaacactc
>SS_cDNA_454_c9245
aagataaaacgagtgggtgggtaagtgggttgatgatcacaggctacgcagctcgtaaacggggcgacgacagatggggcactgtaagccgccaatggattcccgcgcctcggacgtgagctccagggtgcaggcccgacaaagggccacatgacgacagggcaggaggacataattggctgaccgttcggacaggcagactacacagtttgggagttgagttaagctcgtcgcgatgtctgcggacgtcgatggttgctgtaccacctcctgcgcgtccgcaccttcctcctccccgaaggctacggaggcggcgtacatcagcttgacgttgatgaggcgactccagttcgtcttgcaataggcatacaggacttgagttggtcgttgttcgctatccctgtgcttcacgtgaatcacgtagatagagagctccacgaactcttgactggtgtcgtcctggctgcgatgaaaagcaagaaccgcatcgtagtgttgtcgagggccatcgaccttgtcaacgggtgtggacagttgacaggagagttgagtcgtttccggtgtgaggttctgcgattgcgcggaattgtcattcaggtaggcgagaaggctgctggcggaggccacgagctgcgaatgaaattcctctaacggcactctcttcagaacaaagcacctcactgggcgcaccacagacaaattgaaggccagcattcgaaaaccagagtcaactgttttctccgcaacctttgtgatcacaacattgttttctattggagtcagcgatgcgttgggaggcggtctgggagtaggcctcat
>SS_cDNA_454_c9244
cgactcactataggcgaagaaatggtctaaggcatctctgatgacttgaatgacgaggaggactttgatgtcgacgttccagctggaacaaaagtggatctgcctctatggctggtcttcagcgtcggaagtagccgacgtcagctccttgcccttgatttgccaattatctatcgagagggttatcgggaggtgttttccgcggatccatgggttgttgatttgcgaaaaaagggcccctatttctactcaattggttgtcatcttctgaacctttcaaaccctgagctcctctcggtaatcacaactgttgagaatgcttttcagaggcgatttaaggtactcatggaggtcgctctcaacgccaacagacgggacatccaagcgcttacgacaagactagaagatctggaactagccctctttcggattggtcagcgagatcgcttgcatctggagcgctggtcctcacgtcatcacgaacgactagaggcgtcttccgtggccaaggagacgatcgagctcatagccagagaaaaggaggcggaatccaggcagaacagtctggctaccggtgaaatgccccctgatgtaaactgatctgtcagagccctcccgttactagagtcggtgcgatcttgcacgcaatcaggtcttcttgtgctaacattttccatgcatttgatccgatgtacagctgtgggttcatccacttgcgatccgcctatagtgagtcg
>SS_cDNA_454_c2408
ttttttttttttttttttcgggttgagaaaatctattcaaatacattcaaaggtacagtttaatcaattcgtcactaacagcagacggtgtgaggattcctaagtctgtgacaagtgcagtaatgtaaagtggatttgtgtaatcaattaagggtatgtccttgtctatcacagacactttctgcttctcgaccttatgccacacgtcattcatttcctcgaagacatcagcctcatcttcactggacttgacttcgtcgagtatagactttgagcgtatttctttgagttttgaagccctccactttaattcgtccgcgatgtgtctctggtcaagtggataaacgcgcaaaaacttaaaggactcaaccatgacatagaccggctttccaagactgtgtgcgatcatacacatcgtacacgagcctagtgcattcaagcaaccaccactctcgacgacggcttcagcccctacaacgacggcatcaatctgcggcattaaataggcgacagaagtgtccgggacgagcgtgcacgagacgcctgacttcattaattcgccaaccatgcgcacacccgaggaacttggcatgcattcagttacataacagtgaagttgtcgacgattcatagaagatttaacaaaatggacaagtgcttcaatcacaactcgggagtacgagttgatcaggagtcgggcattgtccgggaaaagaaggagtgcgtttgaagagatctgctgtcgacaccgcgaaatttttctcagaaacacatcggcacgttcaagaatgactctcttgcatccttcaaaatcaccaccagtatccaaaacggctaaggtaataaacctttggaacagttcacacgccgacttaacggatgaattgcttttgtcagtttctctcatctgtttgactgcatcgttaataaggtcgtctaatccctggacagtgagtacatcactgcgtttaatgagatttatgagtatttcaatggcgactatcgcttcagacttgctgctgtctactttacaagcgctgacgaacttcttctttatatccatgtgctatggggtcaaagaaacccagtcagattagtggtgagcgt
>SS_cDNA_454_c9241
cgactcactataggcacagggttcacgaacgaggaatttgccatatcaggttgagaatcccgactaagcacagccagacgcccaccaagaactcgtaaggtggttgagatccgcaaggatgtcgatgccggttgtatcagagtaagtagtgtaagctgtgtctcgcgccttctgaaggttgatctgcaggtccggaagatcttagtgagataggcctgtagttcggagagtcgcacagatgagatggtctctgctttacatgtgccagacttcgcgctttgaagcccacctctgcttgacttaaacaattcaatgaggcggtagagttcttgcagcgaggccggcaaatcctttttctgctgcacctgacgatcaggtgcactaccagaagacgccaacggaggccgttcatccagccaacgctgaagttgcctcaaccacacagtcagctcgtatctgctctgggcggcagtcaactggcgagacagccagactgggctgagaccatctgtgacgtggtcgtagaggggaagatcgaagtttgagagagcactacagacgggacacttgaacttgccgactcgcactacagaagaaagatagttcatctgtcgagtgctatttgccttgcagtcggcatgcatcacgtgtggacagaaagcgacgaaggtgccctcctcgtcgatagggtcacgactggcgaggagggggcgaggtaaccacgaatccgcggctgaagtagtcatacccactttgcctgatttcgattggcctccgtaataatctagtcgatcaaatgaggagacggcaggttttaacgtttttatcttcttcttcttcttctttctgatcctcttttctccttcgacgcctacaccggagggcaggttagccaagaggtgaggcagcgaggagggcaacatccgttcgttgccaaccgccgcggcgaccgttgacgtcgcgattgccgccaaagcacggttaagccatgtgcagtcggcgctggtggagtaagtgagacgagtggtgtttccagagtcggcgaatacgatgtgaggacagggtaggggtgcagacaggacggaggagcgagctgcaagcgcggcagccacaagaccgtgttccgagctgtccgatacctccttgaggcagatcacacacgtcagtgaggccggttttttttctagcaccctaagtcggtctacatacgcagtaggtcccaagacggcaagccttgagaggtcgttcctatcgtgggaaagatcagcagtctccactccgtcgctctttgtctggggtgattgaacggtcgtcttgtcatccgcctcctccatgacatcctcaagctgcgaatacgcggcaaacagcttacgttgcatgctggccatctttgtgagtaggctggactcacgctcagccttcaaccgacgctcttcttccccgcttgacacaccctcagtgacttctatatctggagtatgaaggagagaggacgcggactggctctcagcaattgatttccagagcttaagagtccattcgataagtcgagtctgatggttgtggcatggctttccaagtaggacctccagacggcgcacgagacagttgtggttcatcgaggctggagggttttgtcttttccagtgccgcagttctgcaagacgttccaactcctcggcactctcagactcttcaggcacttgacggactgctttcagaaagggtttttcaccagtttctgcgaaagctacaaggtcctcgtagagagcaataattatcaggtgaaggatgagttcaagaaggggctgggaccacttcgactgttggcttccgtattcgatgccaatgtccagcagttgacggagaagacggacaaaagttgaacagcgaagcaaacgcaggataggagcgttcaagtgacttacgaaacgtcgtcgaggacgaggtggcggtggtggaatgggaaagtccactgggatgaggttggtgttggtttcacgagcttgcgtcaacgtctgaattactgcctctttagtttcggcttgcctagttagactataggaaggataaaagaggtcaaatcgacaggacagaacatcaggccgcagaataaatttccgctcctctcccaccaaagtctgtgtggccacttgctgcaatatgagggagaccggacgtttgaggtcgtcattagagagggcgtgtcggtcagcaaccgccttctcattgtcagtcgaggtgttccacttgcacccgcctatagtgagt
>SS_cDNA_454_c2404
cgactcgccttactcactcgttgtatgaatggactgtcaaactggagcccgggcggccgaatcagatggccgtactcaactatttgagaggctggctgctcgtgacgcagctagaaaagccgagctccttcaaaagcgtcgggagcgtcaacggcaaaacggtgaaatgtctaatcgtgagatcaccctaccacctttaaactttcgaccgaccgcctccacaacggtagttgatagtgcacccaccaatgttaacttcatggcgaacacacctgctaatttcttggagaatctgagtcgcgcgaaaaatgatgtgcttcatcggctcagcgaacttggcgcagcagacagtcggggcgatatccaactaccaactcctgataaaacaaaggccctggatgaaattctctcgcagatagaagagttgcagcgctggttctctgaatcttccgctcatcttaaaccgtttcacattgaacaggcaaggctggaattggacgagcttaagtccaagtttcaggaatctcgggaggcactctttccaaagaaaaagttcgcgtttggctcaaaagcgtctaaaaccaaccgaaaggctccaactgtgaatacctcgcacaaatccactgttactactcaaaaggttacccttgagcagcatcagcaccgaattaaactttccgagcccccaccgaaatacagtctctccgacctctctgaccgtcctaacttgcggctgccagctcgtggcgagcccgaggatgcactgctgggtcagtccatctacctctctaaccttgagcattgtgtgatttacattgagggcgttgccggcaatttgatggctcacggcctgcgtggatgtaccgtttacgcccaacctgtggccagctccattctgctgcaagactgcgtggactgtcacttcgttctcgcttgtcggcagttgagggtgcaccagacgctcaacactcgattggacatctttgtcgctagtccgcccataatcgaagactcgacgaatctacggctagcaccttacccattgggtgctgctcactctgagcgctttgccctcgctctgctgactgccaacctggctgacatttcaaaccactggtgttatgtgcaggatttcagttgtcccacactactgcctacggaagctgcagtgaacaacttgtcctcccccgactctgccatggttcccaattctcctaactggagtctcgtaccagagacagagttcattcaggtggacattccacgatgtccggaaagctgatttgcctgggctggtattctctcctccgcaaacacgtatgggaaagaaagtgggaaaaagaacagtatagtccgacactaatgcacttctctgtatatgtatgtgtttgcctgcgtgtgccccagagagatgccccctcctcgactactagctcgcggtcagtggacatttgttctcgtacagggcctgatcagcttctctaaagtgaattcttttgtaacttatggttcactcaaaaataaaaatgcatcagaaaaaaaaaaaaaaaaaaa
>SS_cDNA_454_c6534
cgactcactataggcgactcactataggctttcgcaatgcttctgccgatggaggagtacgtcaaaaagttcgaagcctatatgaaaagtggtagccgacacgcaatttatccatggacggttacagcaaggattcggcagtttccgtatctctggtattatcgtaacaaccatttcattaagtggtatgtactaacaatgcccattttcgtacccctgtccttttacttgttttacaaatgtcacttcatcaagaagaagctgactactgtgtatgatccgttcaatcccaacgaaatacctattacgaagcttcatgatcattaatttgtgaggaccggcgaactttcacgtagacttcattttaccggaattttccttaatacatgaatagaagttgttgctagcaaaaaaaaaaaaaaaaaaaaaaaa
>SS_cDNA_454_c2407
tgaagcagcaagcaatagtcaaagttacagcagcagcaacagcaaatagaaaaagaagacaaaaaaaagaattgaagttgtgcgtcaaagttgaaaaggagggaggaggcgtgggctgatccagtgtctcaaaatcaacctaattcgcgcctgaaaggggacgggggagggggactgaacttaattactctgagggtatagtgggtggtgcatatagtacactagtgtaaagctgtacgcaggtggacaataacagaagaatccgtggattccatgtagaaacgggaagcgggtaagtgttatagaggatgcacagtgtacaagcacaacgaggaagaaaaaataaacaagcagtcgagtaaagaggggacgagaagaagaaagaagaagaagaagaagaagaagaagaagaagaagaagaaaaaaagaaggtgaaggtggaggtagtattcgttagcacagagacgaggtcagaagggagagaagagagtcaaggagtgtcacagtatgattacaggacagagggccgaaattcaggacgaggactcagatgctggccttggcgcggaggatcggcaagcagtctgagccggacgggacgcagttgctgacgaatctgcagcagtgctcgcagaagcattctgaaggtgctggacgcactcaaggacctcggaaatgcattctgggtgtgttacgagaagtcgtctgatatgactaatcatttgttgcttggagatctcctgcaacctagacataagggaggacttcggaggttgccgggctgggatgctggcggtgacggctgcgtccccagtttctgcctccgaggctgcaacgagggtccagcagccgtccatcagcacaggagcattgaagttgtcgaggagtcgatagagctctgagtggtcaagttggaatgctagccactgggctactgtggcatccgaagtctcccaggcgcgaaccgcctcggataggtcggaggatgaagaggaggaggactggacgtcaggtaggctgaatacaggggagacgctgtctctaactaccttactacatgcgctgacacttgggaaaatcagacagctctcggggctatctttggataagtgatcctgtataaaccaccggcgcagtcgtgtaagatctcgccgaaccgatgcggaccgctgagcaccaatttgggcaattagataacaagcccgttcggcgtcggagagcagcatagagtctggctcggggacgagttcggtggagtgtgtcaaatcccgcaattccgatcggggaagtccgagaacctctactgacctacgggccgagggcgattcacaatcgctcagagttcgcagtcgagagccaacgactcgggaccacaaacgcgtgggcacttttcccctgtctcgatgggacccccgcaccttctccgacacctccatctccgtttccccctcctcgatctctcgatccgctggtatcacagcgaaggagtcagcggtgttcagcgggttctgagcctggcgcaagagccggacagcctccagttcgaggagacgacgagaaaggcgggcgaagaagaaggcacgacttgaacgccattcgacggttccgtgcaccaatccgcgtgcagtcattcgaccaggggtgtcgtgaaggtcggcgaaacgatgtgccacttgttgataaatgggcaacaacagatgctgcctggcagccagccgctcctgcaggctcttaagagtagaagacgaggcagacgtggtggtagtcgtcatcgtcgcgttacagaggcctggggcacagaccgatgactgctgaggctgcagcaatttttggcgtcccgtattgcgtgccttaatctcttcgcacaattggtggcactcatcgtccaaacgattcatggttgctagcaggtcagctggctatattgattcgactgtgccctccggttcaagcactccgccacggcaggtgtccggactgcagaagagctcaatgttgtccggatttatggccggatcgatgacaacccaggctcccccgcgcagttcagcatgcggcggcaggtagatgaaaacggggctcgagtaggtgcgcagagattccacaatcattgctccaaactttaagaatgtaatcgactcacataggccagcatggatcttcgaagagtaacgtccgcgctgctggctttgacaatagttaccctgatcgtgggcctagcaacaccgaactgggactgcgtgggcctctttgaggactgcatcaaagaaggcgccaatgagagggaggcgatgatatccgtggcggccctgctggtaattggcctcttctgcctgaccattgtcttcatactcgacgtggtatctctatgctccaagcacctctccggtccagcccatgttgctcgctttttcttgctgtatctgggcgcagccttgctgctagtagcggtgatcgtctacacagcggagacacacaatcactggtct
>SS_cDNA_454_c17234
cgactcactataggcaaaaaaacaaagtcaaataatgagatttccgcatgcatcggggcacggatgcagatgagggcattaaaagggaatcggaggaggagtcggttcccaaaatgaggatcggggagtcatcgtcctccgttcgctgtgtctcagcggttgctgataaagttaaggccgcaggggactcatggacactcttgggcaacttgtcagggtcttggtcatcctcctcaatctcctccgcatgaactgttgtttgcgtggagacgctgacaatgtgtggacctgaaccggcgccgccaggcacaagattggagaggaaggcaacgcaggcaacaaacacggttttgtgatagcgaatcacgacgaaacagaggaggcagaggttgaagatgagcatctccactaccatgaagattaaacaaaacacccaggtgtgactgtttaggattttggtcagcgggttgaagacggcattgacaaccaaccgcgaggagtaccagtggaggtggtcagcggagagatgcacttcggcgcgcactgacggtagttcccagttatctacaaaggcttcatgtagtcttattaccaattgctgctccttccgccaaatgcgaaagaggtagaagggggagaacatcagtgtgtccattaagtcaattattgacggttggtaaactggaaggaatgaattcgaaagcctggcagtcgtggtgccgttttcaccgaacaaaattaactcgacgaatgacatacctgcatcacgattcggtggagattctggaaccacaagatggaaatcaactttgtatgcttggcctgcggtaaagggcgatgctcctttaagaatcaagtccagatcagctttggcaaacagtcggctatgtttgagtagtcccctggtaagatgtaagatagaaaggtaatacccactcgtgtcgcaaccgcacttcatgttcaaaatgggtgttcgggataaagagatgacaggcgaagagaaaaac
>SS_cDNA_454_c2401
cgactcactataggccatgcgcctgttagtaagccacgcatttcagactttgaaaaagtcgttgagaagactgatcgtctcgtcgacacgttccgagaaaccgctggtgttcctggcctgtcagtctctgcctccatcggtggaatcacggtgtattctaaaggctttggactggccgatgttgagcagagcgtaccagcctccccggatacgaagtacaggatcgccagtattagcaagtgtttcacctccctccttaccgtcagactcctggaacagggcaagttgaaccttgaggagaacatacagtcctatttgcccgacttcgttccaaaaacggttgatggaaagcctggttttatcaccgtaaggcatctactcagccacacaagcggcatccgtcactaccacaagatcagtaacattgatgtgtctgaggagaaggagaaggataagaaaagaggtgaaaatacttacgaaacatcagaatttttaaacacgaaaccctacgactcggcgcaagaggcgttggagatgtttcgcgatgacgcgctacatcacctgcccggtgaagactacacctacagcacccatggttacacacttatctcagccattctggagtcttgtgtggcccgaacgtctccgccgtttgatcgacccctaccaatcattggcgctagcaaactcgacaaaaaggaggataaaagtggtaaaacgcccatgcctgaacacgccaagatgcactccctgctgaccagccttttcgccttcctgggcctccgaaacacccagttggactacccaaataccatcatccaacatagaaccaggcagtaccgtcgtgacaagaggggtcgtctcatcctggcgccgtgggtggacaactcctacaagtggggtggtggtggcatcctctcctccgcgccggacctgatccaactggcaaaccacctcgctcttatataccttgacgaggcctctgccgccccgaaggtcatctctcgtgataacctggttaaccttttgtggaacccggtaccaggcactctacagggcaactggcttgtcggtggtctctatggactgggctggttcgtagctcgtcgatcaggtgtgccggctgatcgcgaatgcccctcttatgatcgactgtttgtcggacacttgggtggtgctgtgggtggcaccacggccttactaatcagccttccgatccgtccgtcggatgaatcttcgatgccgtctcttgaagccggtcgccgccctttttttgacaccaatgcttgcgcctctgggctgcctccaatcgcagttgttattctgaccaatctggaacatgcctcgggtattggcactctggccattcagctggtcgaactcctgacagctgagctggtggactacagctccaagaattcagactctttccaattttagtcccggttgatttcgatccaacttctactcagttgtcttgtgtactcatggcttttaatattttgttgatttcgccttgtttatttgatttttatctgtttgtttcattgtttatcttttgttgttcaattttaaatctgcctttttgcgcctagttgatcttttagcatattactcggaactgttaattgggtgaggtcctacttttgtggcctcgaaattgttaggttttatgtgtgctctgctcttccaacaaccgcgctgaacccgattacattgatcgaacggtgaagctccttggtaattttatttaaatgcacaattcctactctttggaaaaaaaaaaaaaaaaaaaaaaaaaaaaaaaa
>SS_cDNA_454_c9249
attctggtgttcgtccctatggctgcgacttctgtagccgacgtttcatcattcagggtcgcatgctgcagcatatgatcaaggcccatggcgagagtggtaacgcccgggctgcccagtactcgttttcgaggcgtcgttatctccagcggctgatacggctgcagcgtacctttacgacgccccaaaaattcacctgtcatgtctgtggcgccgtctgtcgcacgctgacgggcctgcgaggccatgtgcgtgcccacacaaacactaacatctatgcctgtccccactgcaaccgtgcctttcgctcatccatgcagcgaaagcgacaccttcgagtttgcccctccaacagaactgagagccatcctatcgaagttgaagtagcgccgccgccaccactaccaccacagcaacgggttatgccagttctagaacgggaccccacgggtatggcgaactgtcagcttgcatctgaagtcaccgtgaacattgtggatcttgaccagcaacacgtctacccagagggcaatcgcactttgacttggccaactactttctcgagtcactatcgggaacaaggtcaagccggcttcctggctctcaccagccgagcaagtcggcgaaaggttggatgcaatccaggtatatcggccggtaggcttcactgatctcctgatgacagattctgctgacccacaggggtttgagtgcatagagctgaatgaggcagtggcggaggccgccagccactcacgggaacaagtagaaagtagtgctgacccaccttctgccagacgccgacatagggtaccttacatacctcacaatgacagtgatcgtacgagggaaggtgcaggaacgtttgatcaatcgcgcgatagtgcggatgcacattatgtgccttggtggcagtgcaaacagtgtaaggagtctttcgcttcgggtcgcctcttcttatgccatccctgtgtctgcgggaaacaagatgtctttccgcgcctgcgcacactgcaacgagcgactgtggtgccattgcgtggcagtggcgagagatccgttcagtgtgtggactgtgcaaagactttccctacacccactgaactgcgtcgtcatgctcggacgcatagccaagagagaccttttatctgcactacctgtggcgcagccttcagtcaggccggttcattggccaggcatgagaggacccatagcaaggaggatggccggatctaccgctgtcggttttgttcatcaaagtttgtacagaagtgtaatatgtttcgacacatgaccaggaaacatggcgtcacaaggttgacatcaaaaaagtaaaaaaccaataattcaggcttaaaatcacgctcgcatgtattttttgctttcctgcattcccctttgtaaatgtgtatataggtgtacatttatgcaatttttttcatcaaaaaaaaaaactagctgatggacggaacttgtctcccttagtcagtggatagatctgggagttgatgtcgagaatgagacccattttgaaggactcgctctcgcaaaacaggcgggagaccttgtcaaacttttttccatctttatcgatgtctttcacgtcgaaaatgtcttcgagtaagcgcggccatgcgttacctgaacgttcg
>SS_cDNA_454_c6535
atgtacaagatggggagagggggtaaggtgagacatgtacaagcgctcacaggaaacgcgtgaagaggaactgatggcgcggaggggacaggttctatcgtcagcagttaacagtgtcggagcgagtgggatgggcggtactattagaactcccgcaggtagtagaaatctaggttcctctggccattccagtaaatccgactcacttcttctattgtaacgttgggttggagacggacatagtctgccgctgcgtcatcatagtagtagagagagaactggacttcgttgtccgacacatctttgttaatcttctgtagattgagtcgaaccgaaagatagcgacaaaggtggtcgattgtagtgatggagggtgcctttaaatacttcaccgctggagccaggccgcaacaagacccctcgctggcttccgctgagtgcaaacgcgggctggaggtgttagttcgctgaccatcctcttgatcggaggagtaggagctgttgaaattggtcgtagattgaccattggttttgagacgtggtggatgtggaagaggatatgggcgtaggaggagctctatttcaggtacaacggcgggcgattgtgcggaggcgactgtggcagcagagctcgaggtcctctctaatcctccgcctcgacgcgggccctccgaggcacaagttgagctggtgccacccacagaattggtgtccacaacgctttcagcgtctgaattaacccgagagttccgatgatttaaacttcctgccgtggaagccgcatcatcttcactggcaacggattcagcacttgccctgttcccaaccagacgcacagattccaagttgcgtctactgcggtagagtaaatcagaggggtgactttcaaaattcatttgctggtcgagtgagtgggtcagtacagcgctcctgtgttgtttgttaagttttgcaagaactttgtcttgctgggcctcgtactcttcgcgactggggtaaattttggcaatgagggcatcaaaatttggatctcgtcggagcgagcgctttgagacgagcttttttctacacgtgggacattctttgtttccactccgcaaggcagttacgatgcactcagagcaaaagcggtgtaaacactccttagtcgtcattgtgaccttgaggatgtccagacaaatgggacacatcaattcgctttgcagacttcgagggctaacggcaatctcggttccatcagtgataggttcctgtggtttgcgttgcagttcgtaaagggtcaactcccaatttttcatgggagcattttccatagccataggccgaagacgcaaaaacggtgcccgtcctattgtgatcgatgcctatagtgagtcg
>SS_cDNA_454_c3017
cgactcactataggcggaaaatctcgagaaactgctggctgaaacgcagaagaagagtcaactcctggaaaggcagatcaaagagggcctaccgtcaatcggacgaccaatgctcagtgaaaatgaacgaaaacggctgcgcgagattgacctgccgcggggccagttggaggaaaaggatgagatccttgaggaccaggagggtcagatcagggacatgaaaagccgtctggatcgtgcaagaaagatgaatgatgcaatgaaaacgctcattgataaggagcccaccgagagaatttcagttgagaagtcagtcgaaaacaacaagctccctctaggtcgctagctaccgaagggagctggagtgtacgcgggaagagcttgcaattgttcaacagaagctgacacatatcgagcgagttcgtgaaaagctgttaattgaaaacaaagatctccaggaggaactgaaacttcgtgaggattctctctttgatcaggacgacgaacttgaaaagaggaatgcggaactcgccaagctaaagcgtatactggaacagatgaaatccgagcttgaagataataaagacagaactttccagaatcaaaacgcaggattcaggtggctactcaagcaaactctccgcccagattgcagaaaatgaaaaactgagagaggaactgagcgcgaaggttcggggacttggagaactctcggcgaaactgactgcactggaatcacgagaaaaagaaacctctgagaggtgtgagcgtctgtccaaagaactctctggcaaggagtccgacctccgtgagcgggagggccttctcttagaatccaaaaaggaggcttgcaagttggctgatgaactggataaggtgcgcaaacaaaacgacgagacccagcatcacgtccagcagctcgagaagacagttagtgaactaaacaagaaactgcaggaccgagagaaagagacaactcacttgcagccaacagtggtccccgtggaagcctcaccaagtcttgctcgaagtccaggatggagaaccgattcatcgccagacagtgggatcttcggttctgaattcggtggtggtcgaggaagtcgggataacacattgagcagacgcgctgaattagatcgcttgagacgcgaagtcaccctcttgagggaggaacgcgatgaaatggcccgaaaggcacgaatggatagacaggagtttgagaagagactcgctgaagtctccggcggtcgtaagtcatcattcagtggaagtgtggccgtcacatcaggtacgagtactgcgactggtgccggagacctctatagcagggcgatcgcggaaaggcaaatgacgagcaagctgagtctcctgaacgagcacaccacccggcaaaacagggtcatcatggaaatgaagatccagaatgagtcattgcagaacaaaatgctggagtatcaacgtcgctacgttaatcttaaggagcagtatgatgcagaacaggatgcatggttggcagagcgcgttgtgctcgagtccaaagccaaggagatgcgattgccgccggtggaggagaaaggaaactccacacagcaagaggacaggaaaggtgttatcatgaacactcgcaaatccctacaggatgcctgcatcaaactggcggaggccgaaaaggagtacgagagagaccgccagcgccttgcttccgaaatagaaagtttagagaatgaacgagccgagttgaaggtacaactggcacacttgaaggatcaacagaagatgccaaaggtactgcagcgcttcggaggatcctcaaaccggtcaggacagctgccgcaactgagtgcaagcgtaaccactgcggcaaattcagaggctgcgagacgcctggaggcagctgagcgaacaatttcaaagttacgttctgaactacagtcaaagacagacaacttctcccacctgtccgttgctgctgtaaaggaagccgaagcagccagacaggctgccgaacgccaaatggaaaccttaaaggagcaagttgtacagttggctttctaccgtgaacaggcagatctcttcagagagcgattaattgaagcagaacgggttgcagagagagagtacaaagtctggtcggacgaacgcgaagatttgctgtatcgcattgaagacgctcgaatctgcgtggagcaatggtgcctccgtcttcaccacagggacaataacgagttacagaccagtgacgacttggtggatgaagttgtagcagaaatggaacggtggagaagttccaaactcaaatcggtcaccatcccacgtcgaacaagtgccgacagcaatgccagtgacggattgctgtcaccaagtatgacggagagtcagacgactggggagggccctaccactcctcttacaccgtctcgtggatacagcaccctagcatccaatcaacgatcgacctcaatggagtggttcaaccgcgcgggatctagtggaccccacggacacagggggagcacattgagccttgcagcaaccttcggcatgagcccatctttgttgcgaagtagcggcgggggccagcaactaatcgctcgatgtggccgatctgtttctcccgatgtttccatccgaaaggtcactaactatccggatcctacacccggattcctcatcagacccagttctcggcaggggtctatcgacagtctcagcagcgtcagcgatgcaacgcagaaacccttctcaatgccaggaaaaccacccctacggcagccaatctcaccagcgcgcaggaagttctttgatggcctctagtgcgttgcaacgcaacgagccggagaccaccgccaccacctccggtcggttgaatc
>SS_cDNA_454_c6539
gcaggtgcttttttgatgttagcgtagacggcaacccaatcggccgcgtgatattcgagctctactttaaagatgtaccaaaaaccgctgagaactttcgcgctctctgtactggtgagaagggtttcggatacaagaactcaccattccaccgcgtaattccccaattcatgtgtcagggtggcgactttaccaaccgcaatggcactggtggaaagagcatctacggcaccaaatttgaggacgaaaatttcatacacaagcacgataaaccttttctattatccatggctaacgctgggccgaacacgaatggctctcaattcttcctgacaactgtcgcggcgtcctggctggataacaagcatgtcgtcttcggggaagtcgttgatggccaggatgtcgtgaaacacatggagaccctggggtcgcagtccggtacgaccaaggggaaaatcattattagcgactgcggagaactttgatctgtttcgacaggcacgattgtggttgttcatcgcatcgcgaacgcttactctccattgtggtcggtcggtcccagactacactaggaagttgagccagttcgcatacagaccgagtaacggagagccggaaacgcactcgagaccggtccgcgccacctctttggtcagattcgggtgcggtcaaagtgaaatgccgttgtttccgtctccacgttggtgtggacaggacacccgaccagaaccacctcattcggcggataaagggaggagggatgggaaggaagttgtccggttctgttactggctccctgtacaacattttgctcggtaggccatcggagatacgaattcggacaaagaaacgcaacctgataacatggttgctagcccaattcccacaaatgaggttgctcccttggagcatgtctcagtatggtcatcaggaaacaacctcctaccatgaacggccagaatttatttcaacaggctttttaactgccaccatttccccatctgaactcctttaacattcttcccagcgaagtcccatctttgcgacaccttgatagtaccagtctttcagtttctcatgctccttaatgccaaattcttttaaagcagctttgtagacttctttgctgcgttgtacgtttacgttcctgccaaaccctcatcactttatttggatctctgactatgattagtcgctccccctccatctttcctactttactgtaaagttaatttcattgaaaacacacccttagtatgc
>SS_cDNA_454_c7001
gagctactacgaaatttatttacgtagcaagacactgcacgcacgcataacagcatgacggtagtaaaaataggtagcaaagtgttcggggcctaaacacgaaaaggagcaggctcgcatggaaggagagaaggaggaagtctgaaagttggtggatagtagacggaaagcgagagcgcagaaggctaaaaatctgtaagagtacgaggttaaatgatgggtgagagaacatgctgaggggggtgagaatggactggaaaaacaacgacaacgtaaaacaagtgagctgaatacagagctaagaagtcacgttgccaaccctgacggagctggttttgagatgggggctactggttcttccgactttgcgcactggtggttgccgtgatgcccacatgagtggacagatgagcagacctcccatcgaaatcatggcctcccctgcggcgaacggtaatctcatcatcagactctatatcccgttgggggattgtactcagaggggccttgaaagacattgactcttctcctgcattctggggtttccccaatctctgcgcaaaccagaggctggcaaaaaccgtcagaaagctgctgatgaccagccagattaaccagtacacgacattccatattacagcgcgttcaaacacttcccgaccaagttttaagcacacgagagcttccacgattagagtagaggtgaagatccacatttgagagccgactcgtgtaactcggtgatcagtgacgtaatgatagtactgccgaatagccggtgcggaggacagtgtgattatggcaatgcgaagttgggtaagccagtggccaggtttcacgatgaagatgtgtttaaggaagaataggtttagttcagcaagctgccaaaaacctatcaagatgctgagctggagggctcgcttaattgtagaactgcgatccagccagtgggtcggtgtccaactagcaggcgtgaactgaaggaccaggcgtttgagcttccctcgagtagaacgaatatctctaattgattcccactcgtagctgcgagcatcaaaccacttgcaaaaaagcattccggcccaaatgcctagaccgttgcagagcaggatgtcaaggaggaggctgtcccaccaacattcttgaaagttaggaaggatgtgcgagaagacgatctcagtgatctcccagttgatcgacagggtccacaggatgaagtagtggcgcaggagaatggcttttatcaaccagccaaagaagtggcctatagtgagtcg
>SS_cDNA_454_c10027
ttttttttttttttttttaatatgcacaattatatttggaatgaattgaaagaaatggactgcagactattgtgtgcaatcattagtgcagcaagggccctataaaagtgtctaaattcagtatacaaacaaggatagagagttcaaaaagctttctatacgcgttccaatcacgaaagtgggctatgctaatgctctcgaatatttcaaagttggatataaaatattgactttgtagtggtagtacaaaccattatatcttaattttttctgttggattgtgtattgaacattccgatacgtatcgttgcgccaattgtgatacgcgtgtttcagcttctgttctcttttgggatttatttcatttccagtatctctaacatgcttcatcattttgtaacgagcaaaggtgaaatttcgtctcattaaggtttggttggagaatccgagtctgctatacatgtcgtcatcttcacatccccatccaaagtacgtattggcgtatcccagagttttctcgaattgcgttcgtgtcattgcaactgccccgccaaatgaagtattgtagaacagcttgtagttaaacttgtcaatggttgcagtcatatgcaagggttgatgctcgcacccgtaagtcatcctgtcatcctcaggtaggagatcaacatcgtggaaaatgaagcaagtaaaattggctgttttaatggcctctctgaatccagtattcatgagcgcacctttgttaaatgtttctggtctaacctgctcgatcacgaaaattgtgtatcgtctacgttgatgtcgcagaaatgggtgtatatgattgaggaagacggaaagattagcagctcgcctccggaacggaataatgattgcagtcgtttctggtgaatcgaagcaaactggagtccaaacaacacgcgtggcttttattccgtcaccgctgaggtcttccagcgtgtatgagatgtctgagtaatttgcttctccagtccagctattattattcgacgatactccccacttcaatgccaattgaacgaacggcacgaatttcatactaacattgatcctgccaacataactaatggacttccgcattggctgcttaaggagaatgcacatatcccttgaaacaaatgtctttgaaaattccaattttacaaatctttggatgagaatgtaaaaacaacgcccaagactagaaaatacaccgcttggtagacttcataaatatgctaccagttgcgtttcgcctatagtgagtcg
>SS_cDNA_454_c1929
tttttttttttttttttcgagaaagcagttgtttattgagcaaacaaatgtacactggcctaaagcagtctaaagggacgagtgaggcgagggcctgagaatgggcaaagtgaaattcgacagaacgtagggaagcgataaaaagagggagtgggagagagagagagacggaggtatcttcacttcttaacgttccaacctaagatgttagaggtcacatatccggcggcaaggaccccctctcgaagcatgtttgcgaccccctttaactttgcctccttcatgcagcgcagatcggtgatacgtcggtcaaggaaggtccaggactcagtatggtccggtgacttgtcctgaatgaagaacagttcagtcagcttgtacacataggccaatccgaggcgtttagcgtaccagttcatgtcaacagaacgatcgccggcctgtgcccagatctcatccaccagctgggcctcgagggcgatggccgccggcacattctgtgggagagagaggaggcccatggcttgtggccagtaaggcagcactttctcgattgagcgcaaacggtactggatggcacgacgcaggaaggcgtccgtctccgccttggtagcaaacggtgggggtgccttgaagccaaaactattcggggcaacagttcgcgaggaagacgtcgcactttcaggttcctcagcacgccagcgtgctaattcttcagctagcagatgattctgacactcgtagaagtgcgtcacaaggtcgatgccaccccgaggcatggcaagcgagtgtaatccgggagggaggttttcagctgaacacgctgcctcgagcgcttcgcgggtccaaccgtattgaggtacgaattgaatagctgcatcgagggccttctcacacaaggtttccagatcttctgattcaacagtgaagttactgtcgctggaagaggagtattcgctgtcggagctgatgacaccgtttcccgctgtggatacagtgcgcgtgaagctagtcatgggaggtctctgtgggaaactaatggtggaccgccctgcgcagacactcagtcgtcgagacgtacgcccaggaagcgccgaacggagaatccgtcgcagaggagccgaaattgtaaattgcgtccggaacatgggaagttatgagtcatgcctatgagtgaggtacgggccgtatagtgagtcgtattacaattctgatcgccagtcgacacctccacttatcttttgcgaaaaaattctaggtttgac
>SS_cDNA_454_c9147
tttttttttttttttttttgtccagtatattcaaactttatttccggtagaacaaaagtgggatgattttgaaagtctaagaataagaatagctacgattgccagcattgactgcaagctagactgcgcagggtaagttgcataaagaatcagtagcagaactacgaggaagacatagagctcatttcggtatcattcagacatatcttcacgcgagaactccgcaaaagtcagcttccggccacacgcggtcaaggctgtgtgtaattcgtttcgcacataaagaggaagagcatcagctaactccagcgagttgtgagccgcataggttggggaacaaatctccgttacaagggtgcaaatgaaggtttgtggctcaaacatttccagtacacgcttaaccagctgaagataacatggtaaagcgatattggtctcaaaactggcgtaagagaactccggttccggtgtgacatgcacagtaaagtactcgtccttatccattagtccgttcacagaataaccacacggttcaaaaagataggccgacaaacgacttttaggaaagagttttgaaattccagagagatcggtcgcctccttagctgatgcaacattacaggcgtaaaagaacctcatctttttggggttgaggtcccgcattatgacctcaactgtttggcctggtggttcgtccgtcattccctgagccgactgcccgcagtagaaattccagcagtctctattaagacgtccaaacgtgtagcccgctccgttgtcgcagaaaggttgaataatttttagttcatttgaaaattctctctgtgaaggtggctgaagttccggaaataagtaagaccgtctggaatagtaaagcacatatttcgtaaagcctagttcataggcaaattcagtcaacggtttgagcgttttaaggagagttgtttttccacatgttttcagaataattcggttccgtgtgataaagaaactactctcactcaacaagaacgcaatctgaaactcattgcgaatttcagccaaaacagtgcatcgagccaggtcaaggatgtatcgaatttgttttctcgttaactggcgcatatcaggcacagttttgctttccaatacatctggctctggaccgaaaaaccacatttctaacagtttttctgtcccttcgtaaatattttccgactgtcgctcatccatgttaacagtcattgtgtaattttgaaggcttcagaaggtgtgggctagctaaacatacacttcatccagtaagctaaaatcaatttcgagctgttgacagacagaataagaacgggaatcttcgcgtgatccagcaccagaaagaggacaaacacggccatggtgagcttcaaaaatactccacttgtgtttctgttcaggcctatagtgagtcg
>SS_cDNA_454_c7006
catcatcatcagcccttgggaccgaagaatcggaggaagtgctgccccggcgcatacgggctcccagcaatagctcctggtggttcgcactgacaggtcggtagttagccagtcgcagaccgatctccgcctggctgtaggcgaggctgcgcacagcagcggagaaaccacggagttcggagaccggtgtcatagcgcggaggagacaagtgcgagcgctctgaccagattccaccacctcgatagtctcgatctcacccctgcgtcgggacagttcgccaatgaagggcgcaacacaggagtcctgagacgagtcgtcatcgagacttagttggatttccacagtcattatgggctccatgaggcgccagtcggagagccggtgaagggctgaggtgaccgcttgcatggccgtagcccgaaggagagtcaaaagaccagtgagcgcctggccggagggcggaacccgcagtggagccacttccccctcagcgtcagcaccggccacttctcctacagatctaatgtgcacgctgacaccgacgacgcgagaccgcatgagaggaccgccagttgctagggcaacgtcacaggcctctcgcagattattcgccaccttcttccacgagactgaagagtgcagataatctgagggtggaccgacggaaccgggtggaacggcccaggacttgtggaagcacacccgtggcttttccgaaagatcgacgccttctgcgtcagcatctactgagatctctatgcgtagggagcgcgatcgggatccaacctgtccagttttgacaacagttgccctcgcggaccgcttggtaggagtctgcgaaccatcgaggtcagcagaaaggggcatttccttgtaagtggtcaagagagggcccattgcaacatccagtttgtactcgcgacgcaaacgcgaaagaatcacctccagatgaaggtcacccataccaccgaccacccactggccagtttcttcgttgaaaattgccgtaaaacttggatcctcgcgctgtatccgggcgagcgcacgttctagaccgcggattgcagaaacactgcgcggctctagcgcggcgtggactactggtccgggtacatgaaatccaacgtcttgctccaacgccgagtctagatgaccagaagtacaaagcggtgtttttgctgtctctgagactatgaacatatgtgccgggggtcccagtacgtccccggtgcgtgtagactgcaggccagtcagcgcaacaatacagcccggcccagccgagcggagcgccttataagaattgccgttgagttgaagaacgcggccaatattttcgttcctctcagtctgttcatcttgtctggtccagttgcagatgtgagtgccaggaatcactttgcctgagtaaactcgcgccaaagttagggcaccccagtgggagtcaaaaagaatcttgaagaccagaagcacaggaagttcattcaaggtagttgtgtcagaacggagcttggacgcggacgccgggttgttgtgaaggcgtttcatgtagtgtgaaattataggtggtggggagcgctgagatgggtctggcaggtactgaacaagtgcgtccattaccagttgcaccccaatattctgcttactgctgcctacgaggacaggaatgcccgatgatgcgatggtcgcccgacggatacttctgttggtagtttcggggttgaggagttcggggtgattcgatgagaggtattcttcggcaaattcttcatctaattctgccaacagagaaatgaggtgctcacgagctttcaacgcagaggccatgattttgtccatgggcaggggaacaggaaaactatttgaaaatccctgtaggcaggtttggccaacaagttgatcgtaaaaaatttggattcattgttgttggcgtcacagttccagaccttaagatcgagacgtggtagatctaccaggccgacaaaacggcctcccgcagactgttggtgttgatgagcggaggaagacggaggaggaggcggaggatgaagtgaatacaggtagatgaaggggaaggaacgtgcgtttttgacccagtttgcgctgcagagatttgaggctgccattaaagtctgctacaggtctgtccattttgttgataaaaaccagtcgtggcaattcgtggcggtcggcttgattccagacagtacgcgtctgtgtttcgacacccttgcaggcgtcaatgatggttagagcgctgtccaccacggccaagctgcgctccacttccaacgtaaaatccacatggcccggggtgtctatgaggtggatggagtgctgttgccaggagagacatacggtggcgctcataatgctgatcccacgctcacgctcctcctctaagaagtcagtcactgtgtcgccacgatcaacctcacccattgcctgagtttggcctgaaaggaagagcattctttctgtggttgtagtttttccggcgtcaatgtgcgcaataaggcccacattacgtattcgagccctgtcgagcgttgctgtctctcggttcgtagatgaagaatttcgtccatagacctggaaaactaggctaaatagcctacgaaaacgcgaaagcggtcttcggggcctatagtgagtcaacgagtgaggtaaggaccgcctatagtgagtcg
>SS_cDNA_454_c20507
cgactcactataggctctacctgtctcatttgggcaatttatctcgggaagagtgcccctctgcgggtctacggcgcccccaaatgccagtgggctgttaaaggtggaggaaggcgccttgacagcgaacccgctggcgattctctcacttttaaacgcagtttcttcctgtccctccgtctccacttctacaaccgccccctctgccaactatcttgcctcctcgtctgcctcatgctcaccggaccttccaattaatctgagcaagtccaaacctcactcgcaacagccccagtgtggtcatgtgcctttcgcgccgctaggacacatcagtgaatcgccaatgagggcggtggcagaggcaaacacggattacccccgcgtcggccagtggcttcagagtacttttggagatcagagcaaatccgttttccctgacagtaatgaggaaacttcacctatcccgacgcctggtctcccagttaccactcctttcgatggctgcagtactgtcggttcggaggaggacgaagctcgagatgatggtcaccgttcccattcaagctggccaatcagacagcgcccctccaacctcttccgcctccgccgttcacccaaacgggtacatcgactgtggcagttcctgtggaccctgctagaggatcccacctacaaccccagcatcattcgctgggtggacaaggaggccaaaatgttcgaactcacaaaaagctccgtggtggccaatctctggggcgcacaaaagcagaaaccaggcatgagttatgagaacctcggccgctcgctcaggtattattactcgagaaagattttgaagaaggtcagtggacaacgcttggtttaccagttccttcccacagatgcgctcctggcctgcgaacagtcacaaccggcctagtgggagtcactctccatcctgccggtatcggggcactttcactacaccctgacgcacactcacacatatacacctgaattctacctcgataactcacttgctttagtcgctttcttatggacaaatcaagcagaagctttttgagaattttagccgcgctgccttcatatttacatgggttatttgttacctccctcgttttctgtgtgcttttggaagtggtcattaaaatgtgataaacacaaatgtctgtaacaaaagaaagcatactacaaaag
>SS_cDNA_454_c20500
gattctactctctcaaacttcaggccaacatatacgacacgcctccagtgaacttcacatttaacggatccgttgtaatagagatcttttgtacttcacagacggatcaattctatgtccatgcacacggggaccttaatgtcagcattggtcaggttcaggtttataaaaagggggaaacggtgaacaggatctcctccctgtcttttgacaaaagtcgacaatggttcatcataacgctcatatagccgcttgtcgaaggtcaaacgtattttgtcgactttccagagtttcgaggaccactgacaaccaacctcaaaggctggtacctgagttcctacatggaaaatggtgttgaaaaatacttggctacaagtcaactgcagccaacggatgcaaggcgcgtttttccctgttgggatgagcccagtttcaaggctaacttcaagattacaatcgttcgaaaaagaggtttcaggtctctctccaatatgccgttgatacagtccgttgcaattcgggatgactggtttgcagatgagtaccagcctacactcaacacatcgacatatttgctggcttttgcgtctcacaatttagtagtctctcgggtctggattctaaaggtcgcaattttactatttgggcaaggccggatctaattggagctgccgaatatgcattgaatgtgggaaatgcat
>SS_cDNA_454_c20501
ttttttttttttttttttttttttaacacacggacgattcttgcacaagaaatcaacaaatataagtgttctgcaacggtggatattggaaacatttaaaaatagtcttgacgagacccacatctgaaacaaggtgacttagttgttggacctgacaacagtgataaatccggtagttttatccgcggctgttgggacaattcagtcctcgtcttcttcctcgtcttcttccacatcttcgaatcctttacgatagcctgatgcttgtttgtcaacagcattgaaaagggcttccagttgttctacatcgaatccgtcgtcggaagacaagtggctaatagaacgggattcgctgtagcgggacaatttcacgaggatgaaatcagccctttgggcctcctcgtatgtagcatcgcccacatcaggcaaatgtttaatggttacatttatcaacatcggctcgtatccaggttttatggcaccgattaaatactttcctggtctgagaagcctgaaataatccccgttctgattcgaggtaacataatgcctgatgtgcactggatcgtcaggatccgtgatgttgaccacccggatggtagcatcagccagcggtaactgaccgtcggctgatctgccatacaccataccccttaacccaccatgcacttgaagtataaaattcaaaagggatttcctgttttccttccagaactcaggtagcttggttgctgagggatactttcacaactgatttccaaggtcaactcgaagcaattactctccatgtaa
>SS_cDNA_454_c20503
taaaactccttgtgtgtctcatcgtcatcctcgtccaagagggcttcagcttgcgcggatttattggaaatcttcatgtcaacatcttctccgattttcgtgacaatatactcatcggtgtgccgggcattctgtacgctctgcagaacaaccccctcttcctaagcgtctcacatataaatgctagtgtctttcaggtcacatatcagttaaagcttttcacaactgccgtcttcttccggatcctgctgaaacggatcctcacttttaaacactgggcttctctggtacttctcttcatcggagtggtactcgctcaggcagacagtgcatcccagcgatctcattcagtagcagcagcaggctttaccgccgcagctaacgccgccaaaaatggtctacgagatcagcagcctcttttcggactgggctgtataattttggcttgcatcttatcgggcttttctggtgtcttctttgaactcgtcctcaagaccacaaaaaagacaattattctacgtaatatccagctctccgtctatggcataataactagcctcatttcggttttcattcaggataaggttctagtcatggaacgtggcttcttctttggttacgacggtctcgtctggttggtatttttattcaatctctaggcggcttgttagtagccgcagtggtttgctacgccgacaacatcttaaagaacttctcaacctcagtggctattattctgaccctgctgctttccgtggtttttctgcaccacagtcccacttggttccttgtgacgggcaatatatttgttatcggtgctaccgtcttctacaacatgctacccccaccagcaaccttgaacagcctaggtacatcaacggactctggtagtcccgcctccaccagcacactggcctcctccgcctagtaccatcactcatctatacggctgtgaagagcaagaaccggtttttgctacatggtttttttttgcctatagtgagtc
>SS_cDNA_454_c17907
tgtcttttaccctccctgccatgcttatttgaactgctccgaaggaaccgaaggcccgtaaaaaggagacggccagcgagaaggcaaaaacagaatctgtcactgcgactaccggacgagcgcaagcctccaaggccaagcctgtgtcaccggagaaacccgaagaaccaatcagcgagggtcgccaactccgcgccagcacggcacggtcaaccgcggagacgacgactgctcaaaggtcgtctgccgccaactccgaagttgccgccatccgccggaaggccctgatggcggagatcgcccagcgcaaaaatgtcccagaagtgcgccgtctgacacaggaggagctgttggctgaagccaagatcaccgaggagattaacaagcggtctctagcccgctaccagcgtctggaaatcgagcgcaagaagaatcgcgttcagaagacggtaaatcagctgccaatgattcgaatccatcacttcgccgttccgtctgtcgctgaccaacccgaagtctacggagcagcggtcaattcggagagcggagaggtggagctctgtcagatgctggtggatcgggaagccaagtgttcgcgcaccctagttacattcactgatccggcctccttcgctgctgccttcccttctgccgtcgcggcatctcggcaacagcaaatgactggctcgaaacagccgggtcgaccgcggaaacgaacacggtattgtcctctcacgggccgactggcgcgctacgtggacccccttacacgcactccatacgccgatctggccgcattccgggccctgcgctacctctaccggttacacttagagacgggtaccccagccatcgatttgctacgtcagtatcgaacgggtcagctgcgtatccctgaggcctgatttaaccactgcctatcccttcacttctcccaacccctgtaaatacatc
>SS_cDNA_454_c10914
gttgaacggtttactgacaaagcatgcgtggtgttccggttagtgtttaaatcccaacactaaacgtgaacatggccgggatgtccaaattggcaatattcaggcaggcaaaaccgtcgcagagtcactgtaggtgtcttggcccgcgagctatgttaaaaatgctcatggaccctatgggcggtatagtgatgaccaatgatggaaatgcaatcctacgcgagataacggttgaacatcctgctgctaagtcgatgattgagatagcccgaactcaagacgaagaagttggagacggcaccacttccgtcattattctagctggcgagatgctgtccgttgccgagccttgcttggaaaaacaaattcatcctacaagggtgatttctgcttttcgccaagcacttgaagatatactgacagcaatagatacaaaattcagtattcccattgacgtaaacgatcacgcatcgatggttaacttagttaaaagctgtgtgggaactaagataattagcaaatggatggatctcgcttgcaaattggcgatcgaatctgttaaacgcgtgacaattttggaaaacggaagaaaagaaattgacatcaaacgttacgccaaaatcgagaagattccgggaggttctattgaagactcgactgtactggatggcctatagtgagtcgtattacaattcacgcctatagtgagtcg
>SS_cDNA_454_c710
tttttttttttttttttttttttttttttcgcgattaaatgtatggattttcaaaaaaggagaacaagttgtttgaagctacagataaagaccttcgggagtcccttcactctttcggtacagtacgttttccttagccttctggaagtcctcgttggttactttcattctgcgctcacgcaaggcaaggaggccagcttctgtgcaaatggcttttatatcagcaccggaaagttcatccttggacgtgacatacgcctccatattgacatcctcagctagtgtcatcctgcttgtgtgtatggtgaaaatccgacgtttagtcttttcatcgggaaggggaaattcaattttccggtcgattcttcccggccggataagcgcggggtctagagtctcaatacgatttgtggccataatcactttgacatcaccacgagagtcaaacccatcaagctggtttagtaactccaacatggtccgttggatctcgcgttcgccaccagaatttgagtcgtatcgtttggttccaacggcatcgatctcatctataaaaacgatgcttggagcattttcttcagccaagcggaacaattcacgaactaatttcggtccatctcctaagtacttctggataagttctgaaccaacaacgcggaggaaagttgctgatgtctggttagcgacagccttggcgagtaaagttttgcccgtgccaggcaaaccatataatataacacccttcggtggttttatacccatctcctcgtaaagctcaggatgagtcagtgggagctcaactgattcttttatttcttgaatttgggcatcaagaccgccgatgtcggcataagtctcctggggagccttttcaagtttcatgacagttaccatgggatctgtatcgtctgttaagacgccaacaacggcatggactttgtgattaagcaaaacggagcagccgggctccagcatgcccttgtcaacgaaagaaagtatgctcacgtaatgctcgctacccacagaagttgaaacaattacgtgattatcatctattatttcttcgagagttccaacagacataggagtcccgcgtaaatcatcaacctttgatctttcttcttcgtgtttttcctcatcagtttttagacgctcctgatttttgatgaactcctcttccattaaaaggtagtctttgatgcgttcgagtttaagaagccgcaatttgcaacgtgtgtgaggagtaacttggggtagtttgttggccgtatctgggccctttgagcgtctgtgtttgcccatcctagtcggtatcgggggttcatactcccttcgcttgccctttccatctttcttcccgttatcctgctgggattgtctctgacccatcgccttagtgattcgaaataaggcctatagtgagtcg
>SS_cDNA_454_c10917
actcactataggcagtcggatcgcctaagttgtttcttgttcgcaagattttggcacactcgcgcagtacttgtcgaatttaatctccccggaagagtttaaaaaccaacagtttttagcgtggagatatgtcggaggcgttggctgaaaacttgcccgcagaaggctcgtcctccaaccggaaagaagcagactgtagcccgatatcgcggagtagctctaggacccgcagtcgcagctgctcggagaagagacagaagtccagtggctctgtcgaaagtgccggcagtcgccatcgagaccatagccgatcacgtcgtcaaattgttggcaccggaagtcaacgttcctccccttccttatccagtcgactcccgatcgagatcacgcagcggtgaaagttatcatcaccgccgccgccgtcatcatcgtcgtggacgccatagtcaccggcatcgtcgtagaaatagcggtgggagcagccattatcgacgccgtagatcctcatcactttcactttcctcctattcccactcaagaagttacagccgttccttttcgcgttcgggttcctctcggggctctggttcaggcagccgtacagcttcagggtcccgttctagttcacgttcgaaaggtctttcgccttccgctgttgaaaaatcgaggaaggaccccagggatagatcaaaacggtcccactgggaaaacccggcctggattatcggtgaaaaagtgaaggatgtgattttccacctttgcgacgtgtgcgacaaccctatcgtcgtctatggtcgtttgaatccctgcaagcacgttttttgcctcagctgtgccaagggtttatcaggcaaatgtctcaggtgtaagaaacaatatcaaacactggatcagtatccgcttggcagtatttttatgtgcttcgagggcaacgcttgtcgtcgaacctacctcagcgagcgtgacttacaggctcactttaaccaccgacatctgcccaagtctacagcggctacatcagctgcagcaccttcagccaccgccagcctcccagctacctcgagcgcctgtggtggacaagtgggccttgtcggggtctccatgccgccgccgcctccgctatccacagcgagtcagggtccgcaagcgggaaccgctccgtccctgcagttcccggctgccacttctggcctgctcccagccaccccactagcgccgcatcccgctaccatctacaaccagcagggaggtgcctttctcataccgcctggtggcggcgccggcgggtccgccgctggaccctcggcagcagccccctttcagcccaatataccaccgcccacgcatcatggcttgcctatagtgagtcg
>SS_cDNA_454_c715
agatttgcgtcaagcgaccgttcttgccggattagataccacaataatttgccagatatcccaagcgaccctaaatttttaacctatccgtttgagtcttcgaggtttgtccaatatgcggccacatcgctcgagcgaaaccataagcatgaactgttgtgcgaagctgatgttggagtggacgttgacttaattgatcctgacgtttttaaaaccgataactccgtttctttacaccctgatgatgaaaggctcctcgaagatgatgatccggccgctctgaatgctcgaaaaatctcgtcatcaacgttccgtgtcctggttaagaaaaacggagtatctatctaccgaactttataataagtataacaaggctgaaaaggttgaaacaaaacttggccataacaccaagcgtcgtttcacggaagacattgtttatcgcgatagagaaagtcaaatccacgccattgaggaaacctttgaggctgtgcaaaaaccgattaaaaaacattatagcaaaccaggtgttaccgccgtcgaagttttgccagttttgcccgacttcaatttgtggcgttatccttgcgctcaggttatatttgatgatgatccagctcgcaaaaatcaatcgacgtcagaccagaaggaagaagtgaaccaggctatgatcagaggtatggttgacaagacgggtgaccatttcgtggcctactttttgcccaccgacgagacccgacagcttcgtcgacaagatgcccagaaccagacagcgttcacagaaggcgcctcctatgagtacgagttggctcgagagtataactggaacgtcaagaacaaaactatggccaattacgaagaaaattactttttcgtgtttcgaaatgatggtgtcttctataacgaactcgagactcgcgttcggctaagcaaacggcgcaagctgcagcaacaacttccaggttttggaggcgaacgtaggcaaccgcacagtcagaccaagactcgacttattgtacagcatcgcgatttcactgatgacgaattaaatgctcaggctgcacgtcttcagatgcttgaacatgacagtgaaactgagggtgaagaagaggaagaagaggagggagatgcgagaacaaaggaagtaaattcagcgtataatgatgatgaggaagaggaggaggaggtagcggatggacgtcgaagagatgatgcccacagggaacatgattcgcccgaggatagccctgtggaatcttccgtctcctcatctgatggtgagcggccaagaagacaggctcaacctgccaagtcgccgagcgcgagtggcgaagagagcgaaggcagtccccgcgtggctcgacgcagcgatgaggaggacgaagaagaggaggaaccccagtctcgtcccacgcgtcgggtgactgcatcccaacagtctcattctcgatccactcgtcacgactcagaagacgaggatgatgatgatgatggctcatctgatctttcggataggcgcaccaccacggcaccacctcgaagacagccaacttctggccgttcaacctctagggccaaacctgtctattcgaactccgattcggaggacaattacgcttcagatctaacccctcctccgcgcaacaccgcacgtcagacgcaaccgagtgctcagaaacccagtcgtttcctagcgcaagccgatgaggacagcgatgaactcagcagtcttagtgattaattcgaattcctctagttcaacgcccagtccaactctttcggccgctttttacttcttctcttgtatatacattgctgtactaaaattaccacgcatcaaaaaaaaaaaaaaaaaaaaaa
>SS_cDNA_454_c10911
gcactcgcgagatggtgttaagttgactagtgacggctggcagcctctcgttaaagagcagccaacgctggaggtcggccggcgtgcgtaaggtcgcgtcagtgcctggtagagattcctgcttgctgcgggcctgcttcgagttggggagaaggcctgtggcgcgcttcaacagcagaagctccagtggttggtaaaaggagacgcgtaagaccagaccgcccaggaaaatgtcgagcatgccattgtcgactacacgtgagggaatgcctttggggcagagtagttcattcacccgaagaaggaacaacctcttcatgtgcaggaatgcgtccaggttgtctcgtggccacttgcctgaggattcaatattaatgatgatatagatgggctgcagagtgtgaagcacatccttccaggagaaggtctttgtcttcttctcacgcgccctcttacgcagtctacgactcactattggcgatcgtggaaatacggaggtgtcacgaaattctgaggaaattgcttgaacacccacaatattaaggggcaaatggctgttgaggtcctgtaggactgaattcagtctatccaccgtgcggataagatgaaggctactagcccgagggggaaatccgatgacagtatgtgcaggtgcgaaggaagctaggagactgttgaggcgatctgaggtcacctgataccagttccgagaggttgttcgatcccccaacttaaagtgccgggcaaggagatggtcaacgatttgcaaagtgacattctgtgaagattcccacacgacacactcaaacagatctccatccacgtggcgaagctccgatttactgccccagaattgcctaaaattcttgccagcttctgttccactcggcggtccgcggatggttaaactgtgtgccaatgagggatccaggcgcaagccaatagagggtagtttttttccagatctcaacggaatgaaaaaggatcggattagtgttatacgtctccctaatccctcaaccagcaaagaaattaagtcttgaagagtgcggagtattttatcctcccctgagtcgagacaacccttgaaaatgggggcgtcggaaagaaagatcaccagatggtcaaattcttccagtggatccatccaatcgcagtgcttgaaagcaaaaactttcctctagtaaatggaaacatagttaaaataagtagtaggaaaagactaggaaaaaaaacagtttacgcggtcggcaaacacaaaacgacgcgttgtacgcagtaattttacagactagtacttctggtcagtc
>SS_cDNA_454_c10913
ttttttttttttttttttttttttttttttggtaggcatcacttttaattgtgaaaagtaacaataattacatgcgccactgcgattctcaagcgagaatcgcctttgcatccacagcgaccaggtttctggttgactccacggacgtattccaggctttaaggcgttcggccattctggcgatctgatcaaggtcaagaacgcgaggctgaagccagacaagcgacaccgtattcttcacctcgtcgatgcggcccttcatgaggttgagggaaagcgctcgcattaccgtgaactccaccttatcaatggaagttccggtggcctttgcaatatcctcgaagctgacagtacgctggttgggagggcggcggaaaaacaactccattagagccaacagtctggctttctcttccagcaatgaggcagcagctgctaggtccttgttttgcatccaggtaggtttgagagcggcaatcttttgtagatcacccttgttaaaggcgtgaaggagatcaactagccaagcgttccttgcattgttgcgcaactcctcgagaacttcatgtgaaatcaattcgccgaagttgtacacaccattaccgagtagtgcggcaagaccaacagagaaggcccaatcttgcttctcttcaatgggcaggtctgccatatctgtgcatcctagaaaacgcagggcttccctgtagtactccggcctatagtgagtcgtattacaatttttacacttcccacagacgaagaccaccattatctgtgaga
>SS_cDNA_454_c719
acgactcactataggcctaacagtgcccattcggcgcgatggccattagtccttctggactgactcccattacggagggtcgtggggccgtggtgcacttttcttccgtcctccctaccaattcatccgtagattttccctccaatcagctgagcctgcagcacaagtagttttgaccaatggactgccacgtttttacattcctttgccttcgcgcaaagagacgtgcatctttactatgcggcccctcagcaacactgtaggtgacctgatcgaggcaatacaaaaggaggacaaaggcatcgacagaattgcccttctctcttcagatggtcttcgcattgccaaggccaacagtattgaacttctcctctcctccaacttcacaattgagataaatgaccaaaagtactccgtggatatctccagtctcgacctccccaaggatgtcagttcgtcggagcttaaccacatccgcactcttatcggtcaactgaattgtgcgcttaatgcggacgatgtgtatgctgagagagaacgggaattgaggaggcgcattgaagacattacagcgaaactggaaccctttgagcagaaacgtagccaactggcagccatagccgctgagcgtacccggagactcacctggattggtctcggtgccatgggtctgcagtttggtctccttgctcgactaacctggtgggaatactcctgggatatcatggagccagtcacctactttgtcggttacggcacaaccatggccatgtacgcttattacgtcgttactcggcaggactactccttcccccaagtttttgaccgagaatacctcaagattttctacaaaaaggcgtctgaaaagggtttcgatgtggagcggtacaatcagttgtctgacaagttagccgcgctccgcagtgatctccgtcgcttgcgtgatccgctgtacctgagacttcccctgcagcaaactggtctccttgtgaaggaagacgtcaaggagagcctcgagactgactgttctccttcctcatcagctgtccccttcacctctccaccctctgacaaacacctgacttagtcccgtctcacgtcactgctcctttcagtttccttatccatcgtctcacgcatattgtttagccctaatcagacgttaagatgggggcttaccggtatcagtgggccactttatagccttctacgcacatgtgatagaactctttgaatctatagtgttttcttcagttccttacctctgttttctcccgctcgaccaatcacgtcctttttttgtcaataagatatatgcttattcgttttttgtatccttacttctcctgtattatcaatgagtcactaaccacttttatgccgctttacctgtcgttttgcctagtcctatgcctttctcactttttttctaattagaaaacgctgttaggaaaaaaaaaaaaaaaaaaa
>SS_cDNA_454_c16540
cgactcactataggccacggcgcggctactcgggagtccagttcatttaattcttccagcgtgaggtagataggtggcgccatcagacctgaaggactaggccgggttgcagtcgtctcaccagcagagggcaggaaagagtcagcgccgggatgattgggcagggcattacagtatgtgaagaagaactcggcattctggacggaggagaaagcgagcacgatgccaccacgaccgagtcgcgcgaaacccgccttggcgagaaccgtaaggctaacttgttgacagggagccagttggtggaggattcgaccgcagacgagacgagccctgccgaaagaacacacatcaccggcgtggggagctcgctgccgacaggtggccgaacaataggcggtgaagcagttggggcgggtgacccatgaacgagccttatcggcacgcgttgggccgacacgaggacagtcggggttattgcagcgcaagtaaagcatgccgtccctggggttgcgttccaggccactgcggacctggtccagaccgaactcggtgagctcaatgggacgttggctggacgggctggccaggagggctaggaactcgtgtctgtggccgtcctcctttacgtcaaaatgacctgcagcaagagcaatggtatccgcgctgctagacgagacacgttccgacttggcagccgacggcacgctgggccaccaaccaatctgagccaacaacgtctccagagcagagggccggttttgcaggagagtgaggtgtcgaccagcgcaccgatcaaggaggtcggtaagacaggtgagatcggagatcttgtcaaaaccgtccgtagcctgggtctctgtctcgccaccttcatcaatggatcgccaggagggactcggtggcgctaggggtgagagagtgtgagcgtcgccgttgtgtggcggagactgaagagtcgaaactagatgcgggggcggtggtggagctcgggttttcggcctttttacctcctcgtaaatgcattcctccccatcctcccgtctgttgcccggaaatccgcgatcgaaccccatgggctgatagaatcctgactcaagatggccgtcaaaggcttcagagtctgtggcgtcgcagtctgccatcttaatgctgccctctgccgaagtacacttaggtacctctttgatttgcagttcctgtggatcagggataatatgggtgtcaccgttaatccgcactaagcagtcctgtgggcttttccggttagttgcgcgtggaactgggcgtggggatggtgtggtagacaggtcactggcggcttgtagtgtctttggtgcccgaacaatttcagcagaggacaatgctccccctgtggtgcttaatgcagttctcgatggcacctcttttgtagccttcaagggagcaggacgcaaattccacagtttttgttctcgggttaaaaagtcatctggatttaagagaactgaactggctgcagcagtgcttgttcgggagtctggctggtcccgcaggctagaggagagaagagtgccacggtcaaggcgtgtcccattcggcacctcgctagaactacgcatagaactgcgcaactttgaggttattggggtaagtccttttgctatggtggaatctcgctgacgcaagagttcgctaggtcgtagaggacgcttgagttcgtgcgtttccttggacggagccaccgaccatgtcgggctcgagacggtctcgatggtccgaattcgactgctcgcggtacatatcggaggcctggtggaagaaatgtcgttatggaccgggggtggagcctccttctttgagatcggtgccgtgcgctgttcacggagactatatcgtggaatggcatccctttctacccttggtgtggagtcttccggtggtagagagttcagtctgctttcatggtgagaaaagacgggttttgagaggtcagccttatcaagccactctggtagatccaatcgggtgagtgattcggcaacacgaagttcatggttagagcggctctctctcgggccgagcaatcagacctctagaatttccacccccagcgaaggatcgagaggctggtgtcttggtgtcgtcgagtgcccctttaccatctgggatgccctgcaagctctgagtcctcttgtatacgtccaccgtttcacccgtagctggcagggtgtgcccgccaccaggcacgaagcgtcgatggagacccggggtacatatggaagtaagattgaaaagactataggacttgtccttgccttgagcagcttccggactaataacaactccgtcctgttggccactgccaatactgccgactagccgataggtttgcagagtgtctacatccgtctctaggatgataggctgctccatgtgttcacccgtatctatgtccgtctctaagagggagttcgtagactttccatttaagtgattgctggggtaccgtggaagaccaaagtcctttaggccgccgtgacatgggcgtcgcctatagtgagtcg
>SS_cDNA_454_c16547
caccctggtacccagctctgctaattgatccttcggcaccagcagagaactataaccacaatggtgttccaacgactcactataggccagagtcagtgctcacctcagcatctcgtcttgctggatcaatcagcccggcctggtctggcaagggcagcatctcctcggtatccccactccctcgtagctcccaccccaatctgctggttctcttctttgacgctaaacgaacgtggcagtggttgccacgcgaaaaacttcaacccttagctgtggacaatgagatagatcaggagaagctgcaagaggcccgccgtagcaaacttcgtaactcggtcgtgaaagcctatgacagagcattggaacactatcgcaaagtgcacggccgtccctacttgcagtcacaactgtctgaaagcgtgagcagcagtgtttgcagcagagcctttgccttttagccgctcatcacggctcaccggggccacagccaaccccgccgacatcgcatttcagtgcagcttgtacacgcacgcacgcacgcacacacacagattcacacactgcatactgacttttctgcctctcttgtacacattcctgcaagcctatgccatgtgtttcccctttcttttgtaaatgcggacagtttattgctttccctgtattctacacctttcttgatacttgttcgctgcactgtgtactgtccacttaagcatttgtcgtcgctctcgctgatctgagggagcgtcttgacgcgaatgtctgtcatcttgcagactggcgccgaaaactctcttataaaatcctattcctcccagaaaaaaaaaaaaaa
>SS_cDNA_454_c14213
gtcagtacagaagtgaaaaacgagacagaggaacagagctttttgactcgccagttgaattaagaaatcggaatggagaaggacaggaaatggggcggtagggcgggggtaaacggaggaggagaggaaatgtaaacctacagcatttgtatttgctcccctggcagccgtctgccgtcgcaaacacccagatagaggagtgaagggagttactgtggggatcgggtacaggtagggtgggggaggggagtgaaataggcagccggtgatggtcgtggaaattgtgacggagcgcaaacggtgactaacactcaacgcgtacttttaaagcttaaaaggccacgccaaaaacgttgggcgggggcggcacgagccgagatacggagggcgagcaggacgaaagcagagcaaaaatatgtatatgtaagataagaagagtaaggatagaaggccacgagattagcagtagatcttctgtgctggcacgcgcccatgcaaggcctaccactcagcctcaccagtggccttttggaagatatgatctcgaccgtggatggccataattccgtccttgagacagaacttccacttatttcgagagcggtgtatcttgtcgtactgacagaccacaacattctccgactgaaaaagcacatctggttcctcttcactgacatcatcgccggaattcagcggttcctcttcctcctcctcttcttcttcctcctcgtctccctccccgtcgtcctcatcaccctgagcatcctcgcggcctattgtgagtcgtaattggggatcgtcggtctccgacagttgacgt
>SS_cDNA_454_c14212
cggatacccgatggccttgcgcggaagagttgacaacgatggcagttgaaagagctgtacgagggcacggggatatgttctccttgtccgcattagacagtacaggctcctgcacagaaaaccgataattaacagtcctgttggcgttctctccgaatgatgcatctgagcccggaaactcctctgggtgcttaaaagtgggccactttatcagcgttgacaatgaaggcaggctatcgaaggcattaagcacagcctggtcgactcgattttcggaaaattcttcctttggtgaagccccggcagtcactatggactgtttggtggtagaaaatggagaagagacagtcacagaggttctcccaattgaagcccccaaagataaattatctgaagtaggcttgcgatccggttcttcctcttcaaggaggtctgaagacccgggtgaccatttcggtggtcgaccaacgatctgacgacccggcgacgggtagtcctcaacagtgtctgccatagtctgaaaccagtgtgcaggaagctggaagtgcttcggtgtcaggtaccaggattttagatcttcctcgagcgagggcattattgagtggacagtctggtggtaacaatcgcgaaatgggtccggtttgtagaatacgccggcgttttctgggtgaaccagggtcttctaagagttcgttgttctccgtgttattctgttcactcgtaagtggccctgcaagtcgttttctctgtaacagggaggggcgtacagcgcatctggaaggacagtcaatatcgctgtaaattgcgcttggaactgtaaaccgggcaaattgtgagagataatcttcgggtattccttgtgattgtttcagaagcagatcacaacaaaggatccgtggattgcaaactgaagcggatgaggcttcaatgatggcgaaggcaatctcttgttccaaaatagggcgcagctggagttcctgtagcacggtgtacaccgtcgcatgccaggactgatcgctgttgtagaaggtagtcgccgaagactcgtaaaggacgcaggctgtggtacttgctaatcggttacgcagggctgcacgaacctgtgtctcgtctccgagcctggagtaggtggacgaagttaataattccatggaagccgtagttaggccgagcagttgtcgatatctctgaaacttggattgtgtcataaaatagaatgtcttcccatcaaacacctttgatcgtgttccattggggtagaacttggctttatctgagccatcaaagcctttttcttcaatctggggtaagaaatctgcacaactcggtgttgagaatatctgtcctccgcaagcgtcaatcagactttcaagatatgctggagtgactatggacaccccggaaaggagtgcacacagtaccttgtgggtaacaataagccgtggcataacgactagagtacacctaggttcccaggcgttcagcatagttgcgccgaggctcagcaaatgacttcggacagtggttcttagatcagcggggaccaaagacaggagaacattcagtggctgaaactcggccgtgacagttacaccaggtagtgcaccgaaggtgattttagaacccgactccagtgagagggttgatttgttaagtgctttgccgttaacagatgttccgaatttggagaggtcaacaatagaaaggtcgggaagggtatcaccatccaagttattttccaggtaggtaagtcttaacgtggcgtgatggcggctgaccgacctatccaggataattatgtcggaatcgcttctaccgacggtgtaaactcgattggtgaggagagcgtgtttgaaatttggatcattttccttgcttagaatccacatgtggtatggttcagggaaggaga
>SS_cDNA_454_c14216
cggcaagaaagccatttacagagggcgagagagataggtcgaacacacttgcaatgataccggaaaggaccaagtcagtgttgaggaagacgagaataaattacttgaaattcaaaggcaaaatgccgcaccttcaacggtgccaaaatatttactaaactgagtctaccgctggcgcgatggcgagaccagtgccggccacgagatctgatcttaaattggtgtaacggatcctggcttcgctgcgctccaactgaagcatatccgatgtactcatttccacttcgatgccactgaggcgcttgaatatggtggcagctaatcgcgccgtatatatctttgaggttgcacactggttgaggagacccttgaaacccaagtagtgtccatagtgctcgtcaaagttgacctcgatggtccggtagttgttgggacagtagccacagcgaggatccgtcggaggtagcaggatgacccgacagtggcagaacttttcgatcctaatcaggcgccgactctttgcataggttgcgatcaccgggtcgaaatcaaatggcacgtagtatacctgtcttactactcttccagtttgtaagcggtagattcgggtttgaatcgtgtggatcagcagggcgtaagaggtcggaaggagggtttcgcgaatccaggtcccaaactcatatacgtggaagccaaattcaaccaggcgcagaagaagaaagggcggttgaacttccagttcatcgataaacatggcaatttatcgttgatattttcaattc
>SS_cDNA_454_c12428
aatataaattgcgaagaggaagaaggacgtcgtttggcgatgccctgacacagctgttttactgcccttgcctcgaatgtggttccaactgatgtccagttcatgcagacattctgactgagcgagaccacgtccaaagggaattggcgttccctcaccgaagttatttttggagaggtttaagtaaaccagttgaagggaggtggccattaagtccgaaaagaagtttgccgattcgtcgctgaaaccattttcgctcaggtctaaccaggttaactgcgcaacagatgcaagagtgtcacacagttcctcggtcttcgcatccgtaaaacgattatctgccggcgataaatgctcaatgaacgtgttttcagaaaacatttggcacagtgctgaaacgctttcatcgcctaaccaattgtgactaacatcaagtttggtgataaatttgctctgactcaagctgatcgctagtggtttaaagtcttctgggctaatatctgcatgccgcatgatcaattcactctctttcatgtgcctaacataataccctagcgggatgacacctcgttttgtacactcgagaatatattcctcggcaaacgtatcttttgaatcagcgccactgctaatggagtgaggttgtgttgcatcatgaggtaactcttcgacatcatttgatttcaattcgttgttatcatgttctatgttcacctcaccagctccttccgtatttacggtctcgtctccttgaagtttatcttcgttaatttggcgcttcggttcttctgctttttgtcctgaatttggtggctgtgcattcactgaaggcgcagttcccttgggttgttcatccacatttttatcattaccatttatcgttgtggcctatagtgagtcg
>SS_cDNA_454_c5575
caagctgcttcttgccgtcgtggactgttacagatcaacaaaactgagaaatttgtctgaaaggcgtgatcgcttgaggcacaccattgctctctctaatactactgacgaagtccacacggcggcaaaaaaaccacttctacagaagttactcaggatcgaaaaggaaataaccagaacaaattacattaattcagctgcacttccgaaagaaatcgtgaatcttattgtcagtcgagccaagcgatacgtgcacgaccaaaacttaacacacacattgcacagactgaagactacggcgacatctgtgcagtcatatccacgactctccacaggagaatggctggagattcttgactctgctcatcacgttctcactgaagccgactgggagtatatctcgaagcacgtggtaaagggaacgaaagcggtcaacttatgcaaactattttggatacaccatctgcggcccaccgtcaaccgggtttcttggagtaaagaggatctgcagaggcttggacagattgtgcacgaagtaggtgcttatggacggtgggaagaggtggctcggctgtttggcaacaaccgcactgcgctcttctgtttccaggcctggaacgataagctaaacgacaaaaatccaaggaggtcaccttggactgctgccgaggactctgcccttctgaatctggtcgctcaggaattgaaccatcatccgatcagtttgatcgactggggcacagtgtctgcgcagcacagaactcgctccctcaacgagtgcgaggcacgagcccaagagatttgcactctcttcccaagcagcaatcctcagcacctacagaaagccaacaaggatttcacctgcgctgaagacctagccttactgatggctgtacagcgctttggtgtctgcggtggcaccagcggtcggggctccggtcttggtgtggggtcatgggcagtcgtggcaactgagttgccaggcagaactgccgcagcctgtgaacgtcgttacaatgtcctctgtgagcagttccagccctggacctacggtgaagatcgggccctcttccaaactttggttcaattgggaatccgtttccacgaaaaagcctccttgcccaacccgaatatgtttctctcttacttccccggtcggtcggcgtcttctataaaaaaacgcatgtccgacctcttccactgggcgcaaattcatcatcttttccggaaacatttgcacagtgctttggaaattaattctgatcttattgaaaaatcagacccggagagtttgccagatgttaaatttgctgaaatcagacgcatgtttttcgcatcttctttcctgatgaactttgtccgggagttgacaagcaggggcgtgacgaatcccgaggcaaaggccttttcattgctttgcagctggaaaccgtcccatgagttggatctgcttgatattcctccaggggaggatagtgaggccaaccgagaattccttcaactccttattgacctggagcaccatcgtctctttccacggcctgagtcgcctgtgccggctgactcgagcgctacaacatcgtgtcggatttaaatcatcgctgtcaattggtgctggggacacaccctcctctcagcagacttcgcgcgcccttcaaatgtttcagatacaaaatgtgcttcaaccgagtttgcgtgtggaaatttcgcattacctgtccctgcataagttgcaggctgcaggacaacctccgtctttgcaccaacacaagagggcactacaactgccaacacgccagcgtgagaatgcaatgctcgccttccccgagtgtgcacgttatctcttgaacaatgaaaccgccttctggcaccacctggaactgacacttttagatccgggactgtctgccttcatttctacaaacaaacacacggttcatgctctacaggtgcttgccccagaaatcgcgcaggaaatgatcttcaacgcgattgatactctctatgcttctcccctcgactgcccatcgggtggtggtcagcgcaagcgcccggctaccagcagtggcaataaattagacattcttgtatccctcggtactcgcaagagactagtgaagatccgtcggctcctaatgcacagtcgtgcagaagatggtttaaagccgacgttgtacacattcaagtgtcatcctcgctcgaaggtgaagaggaagtatccattcacgagtctgctatcgctcgaagcagaagctgagtggatagacaccgcagctgcctccgccgacaaccttactgcctatgtggcacagactcttggcgctagtaaaatgcccgtctttgaacatgcggcaccagctactgaacctcttcttccggtaactgcaacaccaccaccaccagaagaagaagaagaagaagaaaatatgatcacctctgcaccaacctcatcgaccaacgttgtcctcctcccacctggtccttttgttcagcttcccgattgcagatgtcaaaatcttctaccgcccaacgcagcaactcttcaggccttcaaaaccctccttgtttgggctctccatagatgccactgccaaagaatgcggaccagttgccggaactctttttatttaatcgccagaatcttgaatcgacgtcagttgtgagtgaaggaagcgttcatctacccaatccgagactctttaagtggctggttcagaattctccgacggttgcactcacatggagctctcccaattttcaacgcctcctcacaacctgtttctctctatttctgtggccctgcattctggctaatctgccagcctacccgatggtcgatgaagccacaaaaaggattgctctcgcgaaactctctttgagtgtcggtcctcagaagaagatcaagcgagctcccattcctggctatctattcgaagaaatggaggaatattccagaacgggcgtcgtccggagcagcaaacgccggcgtctggaggtggcaagtcttttggaaacttcgcaggactgggtgactctgaccgtaccattgaatgttgaatcaagttctgtcaaccgaaaacccaagcttcttggggtcttcttgccgtcagctgttaagtcgcttataagtgcaggtttcttgcctacagatatccacttttaaatggactacgcgcgtgtcttatcctgtattcgcgtcatattttattatttctgtgtgtgaaaaaaaaaaaaaa
>SS_cDNA_454_c5574
cacgagcaaattgaaattcctcctgctcttcctgatattatgaagcaatttacgaaagccgctatcaggacacaaccgaaagacccattggaatggtcatacgagtactttagggcccttgcaaacaaagacgttccacctgtaaaagaaagacttgaaatgccaataagttcccagaaaaatgacactggacttacacctggcatgctaaggatactgaacaaccagttaggcacgaccgacaaacaatcttctggaagagtgcttcaatgtaaggttgaagaaaagtggctggcattagcgttgccactggaacgtttgcaagagatctggcgaattggaaactttggacaagacgtaaagtggctgcattttctctcacttgcggcaacacaaattgccccgtcgctggcccagacactctgccttctgtgtgaactcttgacatctgaaaaggacaacgcatcgccacccatttccttcgatctcttctgcgaaatctatcgctatctgggaacggttgatcccaacttaccaagtgaacacattgaacaaataattcaaaacctaactttcgaagcgcagcaacactgtggtcgcatatcgaaacgagagtttctgcgctttaacgtgcatccaaaccaatgcaacatttgagatgggcctgcttacacggagtgaatgtttattcagtaaagagaatttgaatttcgcataatcataagtaacgaaaacattctgaatgcgaaatatagtgaaagaacacctttgaaatgctgatgatttccatttttgagtgataaagcacaagaaaactag
>SS_cDNA_454_c5576
tttggcaaaagaaacatggacaataaatatttgatttacaagagcgggaagagattcggggaaaattatatttacaggagcagtaattacagcgtcttcaagtaggcatcgaatagatcccccttgactgggcgaaacggcggcagaaggttttgtcatcgcaatcaacgacggaatcaagcggtgtgtacagtggccttcttccatccggttgaaagagcttgcaatgaaccaggaagttagttctttcagtaaggatgcgcgggcaggaagtgagagctttgggcgatttggcgattacatccagagaaaggttaagacgagagttaaggtggtaaaaattttcacacagaacccgacgactggtgataatgagtctgggacacttaaccatcatttctcgtgtaacggggaggctgaagccgagcatcttcgtcattacgacaaacacatccttcgtatttatcagcggttgtactatgcatgcactggctccgattacaacggcgtggacctctgaatctttaaagcgaaaaacgtcgacaagagcacggagtttgcggtccacttcaacactttccattgatagtatttgaggttgggtggtcagaaaggaaaccacttgctcctgggtaaaccctcgcgtagtaaagtaagaaattcgtgatatcaactcttcttcagacaacttgaatatcttgggaaagacacttataagtcgagcaatctgagaaagttcaaaaaccacgatcggagagaatccacagttttggtgcaatcatcttatcaaagtctgctttaacaagcatattcgcaacacctggaatgttttccatcttggagaggtcagcgccaagttgcaccagcttttgaagacaagagttgtttggcctatagtgagtcgtattac
>SS_cDNA_454_c5571
cgactcactataggccgaccagctagcgcgatccttgaacgccgacccaatccatctgaactgctctccaagaacatcctgcccagtcggactcctcagatgcagcaggagttgcgggtttctattgaagcgcaactggaacggcgcctcagtcgacgtccgacgataatagagttggaacagaagaacattcttcacgcggacactgaagaggcgcgaaaaaaggagaaggaggagaagaagcgtgtcctctcccgaaatttgtctttccgtcctactgttgctgaattgcgatctcgacgtattctccgattcaatgactacgttgaggtaaccgaggctgatgcctacgatcgacgaactgacaaaccctggaccaggttaactcccaaggataaggctgacatccgaaaggaactgaacgaattcaaagcgaaggagatggacgtgcacgccgagagtcgccagtttactcgataccaccgtccctaatcccattctaaccgcctttggcgcctgcctcatgccgaagttcagtttgctgaggaccatcgctagcattttccttcgctccgttcgcacaagacccttctgggtgcttatcatgttgcccattcccccacctaccgcgccttcagcaatcacaaatcgccgatacgagcattgaaatcaccccgtggcctacccacccacctcgcgttatcgttcatgttaagtgtttggtatttttgtaaggctggttgtaagcttggtctcacaccacccctgtctttcgtaatcgcccagccctaccagtcttcaccttgacgattccaccatcgggctactttcatgtcttggcgcgcctacggctcgaccccaccccgatggctgccgtcaaatgatcgcgcactccaaccccccctcgctgtccaaacaagtgcgcttatggactgttttttagtcctgaactccaccctcggctccagcgcattcgtacagtgaagtataaaaccttcgaaaacactcatgtgctgttgtccggggagaaggcctatcgcctcaaacactgagctttcaccgtttgtggactcacgcgcgtctaaatgcgcctccaccatcctccttcccccctggtttgttccgcct
>SS_cDNA_454_c5572
cgactcactataggccgaaggtcgtctcactgtcggcaccggagacagtgccagaggactcttctggctgtgtcgttatacatgccatggttcgaacccactccactgcatggaaagaagttggtggactgatgaaaacgctctgtccaagtccgatgcggccaatggaacctgtgctgtcagaaactgacgacagcctctccaaaaaaccagttaacatcttcgaggcaactcatacaacaactacgggacctaaaatgccccgtgaaatgctctcccgcgataccatgctgccttctgactgctgtgcctgtggcacagccacctatcgtctgcagttccagggtctatggaacaggagcacacatcctcgagactggccagttaatcatcctaatctcctgcattggacaaacctgattggagccagccattcacccagtttccacatgtactcgatcggccagccagcaagcgctggagtgcagtcaatttgcgcttatggtgacaccacaatcatgcgtcaggcgttgaccctggcttcatccaaatctgaggggggtgcaggagtgcccacggggacccaaacggcctccacggaggtgagcccactgcacagtctcctctctacacctggaatgtggggggaggagacgctgaatgaaccgaggacagcactgattgcagtcaacaggacgcaccccctaatatcgctggtcacgatgcttggaccgagtcccgactggtgcacaggaatttcaggtcagtcggtctgcaagtcagactgcacatgggtcgacaaactcgaaattaacctttacccctgggatgctggcgtacgccagggaaacacctacatgcccaagaacgcggacaggctggatattcccgaccccatacggtacatcgatgagaaatggatgcccggaaatcccttctacgagcacaaacccgtagcacgagtgacagtgcaacgtattctgcccgaacacgcctggcaatgcaccaaccgcgtggcagacggggtgcacctcttccaaatgggcggcactgtaatggtgtccggcaagccagcgaacgggtcggagtccgttggagctgttcaacaagtgagtcaaaaaagggcggaaaggcggcaaggcagtgggcttcgggggtcccggcgccagtggcagccttggcacaaatgatcccctctcagaccccagcctggcgcaaatggccacctttttgngcatcaccagcgattggtcggcatggggtccatgctcggtcacctgtggtgtcggatctcgcaagcgtcagcgcaccatgatctccaacaagaaaccggaactttgccagcacgtacagttgactgcctatagtgagtcg
>SS_cDNA_454_c13078
gtcctgagtgaactcatgttagatatagttagagagcaaatatgtacaatggatgggtgagaagtatacagcagagcggtcagaagtcttatcaaaagtcaatcacaaaaccaagaatttcgaggaatgtcaggtggggggtcgaataaggaagaagatggaagctctgatgaaggatactcccaagagggattcttgacgtaaagtgaacgtctttttctctttgtttgataaggcgaactattgtcaagtggggataacaaattgttggaagataaatcataggcagcacccataggaatgtttatttcctcagcgccaaactcccgacgccatcgcatttcaatagctagaagttcgtccatgcaagcctggaatctaccaacccctgatgatagagcaagcagctttaaattttgcaaacaaggctcaatctgagctaccatcactgctggtgtaacagaagagagccttacttggccggatagaagagggccttgctgagagatcaatggaggtggggaacttcctaactcctgagttaacccaattgagtggcgcggctttatttgtcgactgtgccacgcttcagagtagtcatctataaagtcgtccccaaagccacaatcatcagtcgccttttgtgaaatttcagtttcggcacaaacatctagttcgacaatttcaaagtcgtgcccgttgttggctttgtttttaattccactggctttctttagatgtggacgccgcgacttgggaggcggtctatccatattcggattcaaaccatggttgtgcttggcttcgtactttccaagtgttaaatgatgatcacgacagtaaaaatagattttggaccgacaaccaaacttcccggttctttggttgcatcttattgttgcgtaactggcgtaagtgccaaagtgctgacattcgaaggcaactgatttatagacaagtttttctgcgttggggtaatttcctggtagccgcacggtgttcctccttatattgagtcttccagtgatccgcataaactcattaactcgatcctgtaactcaataaatgaggaaaatgaggcggactgaaacatgtcaagcaactcgggggtgaaatcagcgatcactacaccatctctcccacctacaagtgagtcaagcatttcactgtctatcactccttcagcatcagtcagcaacatatgggcatcgtgactgacctcttcagcatcgtgattatgcatcatgtcaaactttactattcgaattgatccactgctacttgaacggtaaagcgggcggagcaattggtcccaaacattctctggcctgtacgacgcgaactatttccgcgcttagtacatgcaaactgtgcatgcttaaagtcaaaaagggccctttgaacagtaccctcggggtggtactgacggcttactctctgatattgagtgccagtttccttttcaaacattctcaatgcttcattaaattcatcctgatttttaaagcaggcagactggaaaaatgctgaaaaactgcgctaacatccattgcctatagtgagtcg
>SS_cDNA_454_c13079
cgactcactataggcagactcgaaaccctactggattgagactgccggtgacatttcttcctacccttcacatgcaggacagttgagtttgcaggtacaggcattccgtgagaacaggctcatgttcccggtcagagtcaggcaaccggccggcagtacagctccgcctatcggaagacttgctattcttcgcgaacccaagggagcctacgtgggcccagagggtccacaggtgcgaaaacccatcaccaccctggaaatacgcatgcctggtgaccagggtacacaatggcctgaagctgacgaactggaaaaggctcaaacaaagctggatttgcccaagatctccgccatggtcggtaaggactgggtatacctagcacacacccttgggatgacaccggaggacattgatatgctcgcccgggagccgctgatgggtgaacagagcggtccggaagctgacagagaacgatgtgagcacatgctctcgctgtggcaacagaggtcagcggccacgggcacgcccatcagggagaacatggatgtctccctggccgacgccttgacgaggataggccgcacggacgctattggtaccgcctacgagcccctcaaaccagtcgcaatggaggcggaggaggaaatgcgagtgctatcttcacccactacctacgtacaaaaaccgccgtcgcctccagttctcgaaccgcaaatagtgtcctcaaggtcgcccgagcatttggagaaggcagtggagttactgaagacctatcaggcggagcctttcaccaccatcagaagagctcctttcaaagttccaggaaggcgaattgatggccacagaggaggcaccaccgactgtcgtggatggaacaccgcgcgtggtacccaccgaggagttgcccgtgctcatgccatcagagattgaagccgtcattcctgagggcaaacatcgagacgatatgagtctactcttgtcaagagccgatggcagccgcccagttgaaaatgattttatggtcgcctcggagggtcttaaacgcaaggagatgggaccggttggacctgctgattcttacgcccgccaggttgctgccgaggagttggcggacgctcttgggctggacgccgacatagagcttgtatcagtgctcaaacagtctgaggagccaagcgcagagtcagccgtcgtcgaagatgaaattaaagccgtcaacttagaatcaaagactgaagtcagtccggtgttactgcgtccggagggattcgagccacaatcgcccgaagagatctgcaccttgggcggccttcac
>SS_cDNA_454_c13077
cgcgatgctattacaattgtactggcaaggaaacctaaaatgtcgtccttcctcgaatggaaagacatgaagctagtttaccggcgatatgcgagtctctacttcctgtgcgccatagagcccgaagacaatgaactgcttaccctcgaagttaattcaccgttatgtagaaattctggacaagtatttttggaaatgtgggtttgtggttttctatacatcgttaggtttgcgaacttgacataatcctccacttcgagaaaggcatattttattcttgatgaatttctctttgctggtgaagtccaagaatccgggcctcgtagcattatgtccgtaatagatgcccaggatatgcttcaggaggaggaggtcccgcaaagtttcttcgacgatcaaagcttgaattagaccaaacattccatgcacatattcccacatgacatttcgcacactgattttccatgacattttcttctgtttctttgatatttatcggagcaaatacttattagttgtgtgatattcaaagtctacataaaagtgcaatatgttgaataccatcttggaagcaaacgttgcgactgactgttcatttgcccaaacttaatgagatggttgcccttcaaaactgctagcatatagtagagtaaagttttaataatttactcaaattcatcaattac
>SS_cDNA_454_c11516
tttttttttttttttgaaagacatagttcttcccaacagagaaacaaaataagactacatataagataatgatgcacaaaatgaggtagactgacggtgttgtgtgagacttttgacgaaattatcggggaggagttagaggaagacctgccacagcggtttacaggctcctgtgcttcttgatgttgcgactgaatttgtaggggttcggcaaagaggtatgcacggcggagaagtgacggcccagatcccaactccacttatagcggttgccacagatcatgcagtcgaaaggtcggatggtggcatgcactacaacatgtttctgcaactctgtgggccacttggcgcagtaattgcatctggggcacatgtgacccttgcgaggtctccttacaccgttggccggtgagtcggttggagtgttttcttgccgctttgcgcctgagtccaccttgtaggaactgcagcacgagtcaccggtggtggaggaaattgcgactgcggttggagtgagttcgctcctggtccctgttttcaccgaggatgatcgagcctgccttcgttgacgacgcaggagggcatttgtcagttcacgcaccaggatttctctatgctgaagggtatagtgtagattgagttcgctcattttatcgaaggtccagtggcaggtagcacacactgccagccccttccagccccgacgccgatgatgtcgtggtatcgactccgactgcagaaatccctttgctgttccttctacgggactaggcgccatcgccatgcctgccttagaggacggtagtgccggaggtaatttggctgccccaacaacggtcccgcttgagttgccattgagtggcaggggaaaggcagagctatgagaaaggcgtgggaaaaggccaaaacttaaaagtttgtttacacctatctttgtcggttcgggtgatagggtttaggatctcttggtcacgtaagcaaaggttga
>SS_cDNA_454_c9279
cgacttactggtaggcgggtcgtttgcacgttttggctagacatgaccctgaggattctctgtattcatggttatcgacaaactggaagcatctttcgggaaaaatcaggagctttccgcaaaatcttcaagacagttgtgagttcgtatttatagacgctcccctaacgattcccgacgttggagacaatgtacaaggcctcggttggtggttttctcgtgaggacaatacttttaaagcccaagaaaacacagattatctctgtggttttgacaagtctgtcagcactgtaaaagaggccctgcgctcccagggtccgtttgacggaatttttgcgtttagccaaggtgcagcctttgtgacattgctgcaaatacttatggaaaagtttccagagcaatgggacgctccgaaagtagaattctgcattcttgtcgccccctttaagagccggtgctcacttcacagcccgttgtatgcgctccctatccagatgcctactctgatcgtctatggactagatgataaagtaatacccgcagacatgaccaaagatctgctggacgtctatgaacctccacatacaacgctggttcacgccggcggccatcttattccaaccaacgcggaggcgaaaatagcctatcgcagttttttggaccggttcagatcgaagacctgattgcgataagaatattctctgagatttttgaaaactttcgcgcctgtgcatcttttgcaccatctgactttaagcaagcaagaccttgtcagtcagtttgttgtttctgtaaaataaatggacctactgttagtt
>SS_cDNA_454_c11515
cgactcactataggcctgatcactcgacaggccgtagttgcccaatagtagcatatctgggtcgttccagtgtccggggccggcatttagtgcaagcgttatgtggtacttctcataggcaccaataatccccagcacagatgcccaggagtcctgagcatcatctagcattctccagagattgcagtcctcttgcagcattgtccaattaaagggaaaggcaggttccttccagggttcgtaggccgggtaactgcacgaaaatacgattggtcggccggttccgttgaggaacctactaaatgcgtggtagccaagggcctgcacagatgcatcactatagcaaccatccattttaatgtagtccacatcccaatcggccatggtctgtgcgtcgatctccagaaagtccatactgccaggatagccttcacaggtttttgtgccaaagtccaagtagatcccgaatttcagtcccaaggagtgaacaaaatcggaaaggtttttcatcccacttggaaaccggctggaattgggccgtagccgtttcgtgctcgggtctcgttccatctcaggccagcagtcatcaatgacaatgtactggtagccctttgacagccatccatcccttgccatgtgttcggcagttcgtcggatgagatcctcgttgatgcactcggtgggatagttgacgcagtccgtttgacaacggtagcgttgccaagacatccagcccataggtggcgtacgagcgaggccattgtcaaggcattcgacttccataatgaagccaaggaagagaagaagatggagacaaacgagcttgccgaatcggctacccaggcagcacatggtcccttagtttctcctgcagaatccgaccacgaataggttgactggcctatagtgagtcg
>SS_cDNA_454_c17209
tttttttttttttttttttttaagagtcctaggttttactccgatagttcataagtattttcattcctatcgacgacacgtacaaaattagggtaaaagaaagtcacatttcaagaggttcaacggccatggctgcttgttcgttatattacacgaaagagtgcactggaatgcgcggggtaagctcgaacaaaacgagtcccttgtgaataagaaattaacaaccgtgcacctgaacgcccccaaatctaagcacagagtaaaatttctgacgctaggtgattttacctatcgaataggggggggggagaacatcctttgctaaagattacattatttgcttcatggaatgctaaacacaggttaaatagacgtagaaaagtaaatcaccagggtgctctgtatgcagatgcgtcagggggtggatgagctgcccagaatcaaaaaggaaaaagggagaaggatggacaaggagcgcggaacacagtcagtggggggggagacactaggcgtaaaaggaggaaattacacagtcaaaggcttaacgtttttttttagcaattgcgttacgcttgtctcggcactgtcgacgatggtaggtttgtgccatggactcgacaatggatattatgaatactagcatcatgacagtcaccactgcgccgatacccacttggagccaactttgcttcgtttcaacgactttattgtgcagcttctccttctgtatttgcaggtactccattagaggttgctgtagtttctcgccaatcacaggaatccggcctatatagtgaactagagtgtcgatgtggtcttcggagctcacggcaatgacggcgaattgctggatgtggactttgatcaaggccttgccaacacaggtggcgccaaagaaggtgctgaatggcacgagaaagtggccacaggtcatgccagctagatcaaacagggggttcgcctgtaggagtcgtaactattccgaaaaaaccagactctcatgact
>SS_cDNA_454_c2416
cgactcactatacgactcactataggcgtttatttagaagccttcgtgccttggaggaggagtactctaagggcctaacttcgttttcaccgcaacagacacagcacatcacatgcaagcactcaaaaagacaactaatctgaccggtttggcggtggccaaagctcctcacaagtcactgaaagctatatactcgcgtatattggcggtgctccagacgatgccatcgaccgcctcctaccggacccatacagaaaagttggttactgagcgtctaaagatggttgaaaccacacccaatatttctgacctggaaacgaaaattgactgcggtcagattgaggaggtcatcgtacaggccaaccgcgagtacgaacttgccaagaatatgttgaaatggaaaccgtgggaaccgctcgtgtcggaaccacctgccaatcaatggaaatggcctatatagttttttacctattatcaattagtattttcagttgagctaactcctagaacaattcttgacattagcatgcgttcggctatggttttggtcactgtaacccatttccagttgtcttgcttgtcctttcattagaacacggcgtgtgcaacaagagtttgaagcaaaaaaaaaaaaaaaaaaaaaa
>SS_cDNA_454_c19743
ggtgctgggattttgctcggccgatgttgacaccgttgtgttggtgagagaatcggtggtaggttgcgtgtgacctttatcaaccagccagtccatgtagccagtggccccacagcactgaaagtccttttcgagagtctcccaacagtcggtggcgggctcaagggttcggagggatgacaaaaagtcggtctttgcctctacaaacatgctttgcatttggctgtgaatgcctgagatgggatcaagggcctgagcctcaaaacccaccgtgagaaatatggccactaattccccgatgatgatcagggctagaaggagaccgcagggtcgcagccagtacaagttggaacagcaaacccgcctgcaggcgttagcgccaccaccgccagcagctgcggacagggaacgacgcgactgattcaatctcaatgtccagagttgggtggaagggtgcacgggcgttgatgcagatcgaaggccctgttgaggtgcatcaacatggccgaggctaccatttgggccaacaagaaccacggtggtgagcttggaatccacacagcgcggctggatggcaaggaacagagccccactcaaccctagcaataatttaaggctgccaagtacgaggctgagccaagaaacggtatagtagatgttgaggactggacaactccagagaatgttatagagttctagggccgaagcgatgataaccaggaagccggtggcaaccaaatcggtaagtaagagcacctgtgtcgcgaacacgcagcgtacctgacggcttacactgtgggacagcattcacgtcatcaagttgaagtcttgtaaagatggaatcaaagtttctcaattttctctagtagtgtaaagatggaatcaaagtttatcaattttctcttagctaagattactagcaccaggaatgaacgctcccattggccaggcctatagtgagtcg
>SS_cDNA_454_c6017
cgactcactataggcaatgctcgaacagtagcctctctctgggcttcagtcttctcgccagatagaacgctcgcgagcacgtttggatctccagaaagtagaatctcctgaaacagttcacccgcacgttgtcgtgattctgtgaagataaggcaagggtaggacagtccgctgaggagaagtttgcgaatttccaacagttcccctgctccgtgccacagtaacgtaactcctgctttatacaggagacggcggcattgctggcgcctacggtgagctggacgagccctttcgtcccgaaacactccttagagagctcatcagttgcccagtcgatgaccagatgaggtagagtggcagaaaagagagccacaacggggctgcacagagagtttggggtgggggacaagactgatgccgccgccgttgtccagccgatccgaatgccagtcaggatggtgctgagttgactgcgaaaactctttagggctttgtcctcgccaccaccaccacccagattggcctccagaagtttgtcacattcgtcgatgatcagccagcgtagactggtaaaattgattgggcacttggcacctgttttggaaatgagtgtggccagacgttttggtgtagtgattagcagtttggtatctcgggggagccgctggtcacgaatgtttttgcttggcttcacagtcggcggtttctcctttttgcacaaactgtagtgcttccgtctcagaatgacaattttgccgtgctggggaaagaggttttgaccaagacggacggcctccatccacacctgaccagccagctcctgtgtgattgagaggacaatacagcgcggggcgacccggtgtttgagtgaagccccattacttgccgtgacggcggcttcctcctcggtggagatggcgtgcagcactggcagaaggtaggctgcggtcttgcccgacccagttggcgcgctgacgagcatgtggtgaccctgcaaaaacagcgggaagacttcagattgtacaggcattggtgactggtaattcagcgatttaatcacctccatggttgcttctcggaagccgtaaggtggaagactgagctctccaaatgaaaggacaggcctgtacttgctcaggccacttccgggaatgatcatttgaattgcgatttcatttttatcccgaaactcacatatcttctgtttggcttcgcctccctcggacagagcatttcttttctttttagcgcgcttagggcgggtgaactcagccatccgcctatagtgagtcgaaagcatttgtgtagtccatgttgaataaattcgtcaacgcgcctatagtgagtcg
>SS_cDNA_454_c15898
gactcactataggctctagaccaaaatagaatgtcgctgggattgatattttggtctagatagacagggaaggcaggagagcagaggggaattaggtagaagaggtatgtacaaaagatacgagtccgaaacagagagaagatggtaataaaagaacggacggggacgtgtgcagttgccacgaagggaccaagagagatagaaagagatttccggcttgatcttgtggtctcttgatattaccaactccaccacgctgccgcgccttgagcatgcactgctcttttttattctgcgaagttttaaaggactctggacgtcagatagaaatagagagggtgggaaacaaagaggcaggaagagagagaagtggaaactgtacacgtaaaagaaggaaggagggggactggcaataggcgtcgaaagcggcccgggggactgcgggaactacctgggagcctggcgcattagggatacatgatcgaaagataaaacaaaatagaaaagaaaaactggcacgcaaatcgaaaggcgaaatcgaaactccccgtcctctgagtggaggtgacctgcatcagtgactcccccgtttctctctatgttggaccggagttagtgcgggtggaatcacggtgctgggctgtgacgatggacggcgcgatacttcagaggtggccatgctggcagtagtgcagacggaggaggaagacaaaccgaggggacccggagaggacgatgtgggtggcggaagagacggtggtgaaggagaggagcagggtggaggggtaagtgcgcgcgcagacctcgacgtgcaggagacgaaatgcaggggcggtctgtcgcgaatgaactcctcaaattcctccaaggactcccagtaaacctgcttttcgagcaagtagccaatcaggcccggtggtagaggcaacttggcaacgtgatcccgcctcacgtgagagaggatggtaaaacgtgcaaggtgcttcaacgactggacaacctgaaagcgggagaggggatagagaaggggcacttccactgggttctggccgggcgtgtttgttgcctatagtgaagtcg
>SS_cDNA_454_c7774
agtctaaatggcagctggagatgagagcggtgaaagattaaatattaactaaattgtcacatgatgaatcaataagtttgaatagataactcccagtccataaaaagaatacaaatgtgggcaaaactctgtaaaatagttcgataatccaaaaaacaatatagaagtcagaagatttggcggaatctgctctggctgaaaaatttaagcaagttttattactccaccagacagaattctcccagactgaccgcgggcactaaacaacgggctgccgccgcgtgcaacgcctttcaacgacaatgaagcaaaaggcaccgagtgtggctgtgacagccaagatgaggacttgccagtgcagaagaagatgtggactgtagaaaaaggcaatggccgaagcgacggactgagcaaatttgtagagtgcgaaggctgctgctgtgttctgtgaggcatccgggtaaatgcgaccaatcagagctgagatttgcgtattccacactgaatcaacgatgcccaatagaaatgcaatggtcatggccatatagacagtgggttgaatgaaagctatttccgacgtggtcccgacgggagccccaggaggtatcataaggaaagccatcagttgcccggcaagggccgctacgaatccaatacatagcacaccacctggtcgaatcctgttacccaacagggtaatctggctacctataatctcaccaagaccgatgaagatgccagaaaggccaatgtatgatttggccgacttgccaaactgttgcatacggctgagacatgtgccaaacacaccactgtagaaagttaggttcacgccggtaaaggcggtcgcttctaggagtgccaacattgtgggtgttcgtgagagggcaattgagcgggcaataatacttgcctatagtgagtcg
>SS_cDNA_454_c19298
cgactcactatagggtagattcctaagagtacaggcgcatcgataagcggtttcgacctgaacaggagaggaagtagcgtagccaccttgggttatcggtacagcaaagttctgtaggaaatccggaagactgcccagcttgccaacattgacaaagtcgaaaatggaccacaattccttcaagttattttgcatgggtgtaccagagactatcagtttgtgtggtgttaaaaatcgcttgacagtcatggttatttcggcctcgggattcttgattttgtgtccttcatccagaatgaggtactgccatgctaatggtaacaggagatctcgatgaagcatgagggttccgtaggtcgtcagcacaaaacccgacgtcgaaaagaggctggagatcaaacgacgggggttactgtagcctgaaccactcgagtggagaatcacgacacgggcggttggaatccaagtgcgaaactcggatagccattgggataagacagttgccgggcagacgataagcacgggacccaagttgacgagtccttcttcataagctgatcgaatgctggtacgtgactgggagagagctatttgaaaggtgctatcagtggtaggcaagcgcgaatgccgaaggcccgccaggaaggcgatgatctgaatagtctttccgagacccatctcatcaccaaggataccgccagtgccatgccggtgaagttgccatagccaccgaaccccagttcgttggtaatcatagaggcgggcccatatttcgccggggatacgtaatccgccttcaagttctgcgtcatcaggggttttctcgactggcttatttgacttcaaagcttctaactcttttcgcagttcacccctcttatggagacgtgcacgacgctggtagaactccaggtctgcatcatctggacctccatcagattttggtgcccttgttattaactttacggatgctgaagaggaggactttttcaatacttttgaagaagcctctttgggcgaggaaggcttagcatctcgatttcgaacggaagcattcaccgagagttcagaagttggtaattgagaaagggagcttaaactgcaagtaagagcgttttcacgtctcctcagagtgtccaaaagtgacattttcacttcaatttgactctccagagatcgcacctttctttcagctaatctatcgttaggattgaagtcagcaagcattttgtcaagcgaagactccatgtcccctatttccgcagccgcaaaatcaatatcttccctgattttagtgatactttgggaaagagacttctgattaagagtcgaggggagcatttcttatccattcaaaagtaaaatcaaagctatgccggccagtatggacttactagagtctagcacgacgaacacacaaacgcctgggaatttttaacgattgtcaacgtatatttcgcctttaccgcccgagcctatagtgagtcg
>SS_cDNA_454_c19568
tggatcaaaacagtggcctcaggtagatcgaaggaattgtcggcgactttggacacaaatattgcaggcactttagcattgtactggaaattctggagaatttgcattcgtccagtctgacttgttggaccatagagatatggacggtccatcttctttgcatagtatttgagtcactaaggttatcagagaagacaattatcttgtcattgcgccgttcgtgatagcgaatgaggtattcacaggcacggaacttgttcgggttcatgactgcaagcagctgtttcttcatacttttcatttgcaggtattcgcgatagaattcggaggtcattgggcaccagacctcagcacattgaaccttagcgataaaaccgcgtttttgaagttctagccagttagcttcatacaatttgggtccaattagaaaatttaaatcggtaattttatcgtcttcgcggacaagagtagccgtcagtccaagtttgcaatgggcttgaacaagagtcagaacgcgacgaaacattttcgcggggatcgtgtgcacctcgtccagaaccatcaacccccactcctggcttttcatccactccatgagacgttcagcctcataagaacgtttcgtcgagtgcgcaatcattgagtatgtggagatacagatacaggtgctggcggagggtcgatctttggcatcgctgcctatagtgagtcgactatcctcggccgtagaccaaagtttgaattgggat
>SS_cDNA_454_c6870
tccagcaatcccggcgactcttaaaaacacgaactgtatacgtgcttcgcacgctttcaaaaagactcgacccccagtacacgttggccccagactgtagtttgtatcgacggttttgaggggtgggtgcctactgggcagcgccagactgtccgactgtttttgcgaaaatttctcgatctcgacaggattgtgcggctgcagtagcgttgccagaaaaattttgaccactccgggtccctcccatgtccacgtgatagtgtccactgcattgccccatcgtataacagccggttgaacgggacagcctgatgagaatgcgccttgtttgtagttaatcaaacacgacctattagtgcatgtgccttcggggaagatgagaatctggggccactcgccattggactgcgaacgccgattaatctcctgcagggttttctgtcgagaagaggggtcgtcgcgatttaccagaataggttgggtcattttaattaggcatccgatgggggaattagctgtttcagttttaccgacaacggaaggtaggccgagcaataccacaaggagggagtcgaagaaggaggagtgtggagcaagcacaattatgggagcttcttcggggctagcccgggtaccctttgtagtgatccactggaacccaacacaaaagaataccagtcgcccaaagaagttgaagaccggcagcaaaattgtctttttgaagccagacatgggtttcccaggatcactccagcgtgtcgccatttctgagcatagaaaggcaagagtaaagaagacagcaaggcccagcaggcgaaagggaagaattgtgacggcgattaggcccatctggagtcgacgcaacggcggaatacttaaaacgatgcacaaagggattcttgtatggaaacctacatctggagacagttcatgaaaatgacttttttgcctccatttcatacaatgagcaaggcctatagtgagtcg
>SS_cDNA_454_c6873
tctgcctggtgaccgatacctcctgtcctacctcgagcactcaccccagcactgtctggtggtagacgggacctcccctctactttatgccccccctggaaaaccagacctcgactctgtcgagtcgcatcgggagaccagcgagtggggcatcgtgggcttcgcgctggctgcccccgacgtggcggcctgggctcgtgaccgggaggagctctgtcgtacttatctgcgtgaaaggtatcccaggctgaaccccgtccgatccacactgggcgagtcgtctggtattcttcagctccagcggaagccctcgatatcaggcattctttcattgtcaacggaggatctgattgcgctctgcacggagtggttccacaacgagcgggttcctaagactaccagtgctattgccgaggcagcaatcaacgatgacttgccggagccgttgggtgctggaataaatgaccaggccatggctgttgaggtcgaatctattcgttccttcagcgatgaactgcccaagcccgaggagcagctaaaggaggatgactctcagccattggctgcttcggatgcctctgtgagcgaatctaatcctgtaatggatccaggactggaacctgttgatgccattggtgaacagaagggagcccccatagaccaaccgtcaatgggctctcccgttctacctcccgcccaaccctcttcgatcaatgacagtagcacacccgtcccgagtgccactgccggctccgcggaactaatccctcctaacccactaactgaggcatgcgtgagtggacgacctgttgtgtctggccagatggaggccattcattcggccctcattgcccatccggccaccatttttgtggagctagatgactgcgattttggcaaccagccaggcgttcccacgccactgatgatgatgaatcaccacatgggtctagcctttgatcctcccgagttggtgttggatgaggtcgctcgtcgcctgtttgtttgcctcttggctggtctgaagacgtgggcttgcaacggggttcacgtggagctcgattccataaatgaaccccgcgctgacctctaccgccggttcggtttctaccctgtcgcggctgcctcaacggacttcactagcgtccttgctcgtcttatctgagaggtcggtcctcctgcctcccggatggcgcactggattcaggcgatcagtacaccgcattccttttcctcccatttccctttgcccccactttatctctggacaggtacggagggattattcatcttagggtcttccattgccacccttt
>SS_cDNA_454_c7952
ctgcgaacttactgaaagaaactgaattctgttgaattaaccaaccgagatgctcacacacctaaaacttctctcaatgtttctgagtctgaacgtgtgtacacatactacgaagacgtaaatggactagatatatacctccacagtgtgaattggcgttgcctgataactgattataaggaccgtgagctgccgctacgtatttcgggcaccgttgtacaaattgagcgctactcgatgaatcacgatcttcgaaggaggtaccgatacctgagtcacttgcctattggtcgtccattctattttgttgagttggatttgcagcccccaactgtcagtcaaaagacgttagacgagatgtcgaacttgcttctagctcgttctcgaaagcgcgagcagcagctgcataaagaacagcttctgacgcttgcaaaggaagaggcagagaatagaattcccaccctccctcttggctgcaggctggtggctcatgccaatctaaccgaagtgccaacagacgaagactttgtcccactttgtcaaacttctgatgtccaatcagataaatctcgtttccatctttcattcgccacagtgtctaaagtcggcgctgccgccgtcgtagacagtcatcgtattgccagtttccctgaacgcgctggcactggagcaaacaggcaagttggttacgtttgtgcagccgaattttggccatccctcaccgaggcctcatccatctcaacaacgacttccggcgcctggagtctgggtgcttccacctctgcaccccccttgcacacagttgaacaggagccatcagcacttgatgcattgtcagtaccttgtcctcctttaacactaaacagggctggccaagatagcaaatcccgcagaaaaagacaacgcaggcctgacgtcctcgatctggacagtcttgctaaatgcctttctcttctgcccagcaacaaggcgtcttaacagcggtcaggttatttctttactttcgaaatctatgatccctcgtttcctcttccccgcctatagtgagtcgtattacaattccccttgagacgggaaaatctttcccaacgcgttaattctcgagctttggggacttgtttctctcgaggaagacgataacgaggctcgggcaacaaagtcaccaagacgtcatcagtttgttcagttgggagactccaaaaactgcttcaagaaattttgtgtacaactgagtgtgagctcttggatatcagacgacgtgaggttatttgattcaagaggcgctttatcatcatagagaaggttgcccaaggtctaagtcagccaacgaaatatctatctgcga
>SS_cDNA_454_c6874
ttcaagcaggctgacggttccaaccagaattttaataatgaatatgtacaagtatacaattcaataaaagtgcaaaataagggcggaaggaaaggggagggcaagtcgtgcattggggtaggatcgaagatgccctatcgaaataggtcgccagctgagggcaagggatcaagccgtgacgtctggtcaggacgaaggcaaatgtccggcagactccgaatgtgcacctcgagaccgttcttcagggtttcggtgtgacgggttttcagtttgacatcctcaataagagcacgcgtttgtcgaatttcctcctgcaggaaggaacgataagcgggcaggcttagtcccaggttggtccgctggctcatttcctcatccaacaggcgattgtaggcatccaattgattcagagcaccccttacctgttccaacaactgttcggccttcagcttgtcaaattcaaccaactttttggcggactggacatcggagacctcggtggggaattcagagatggtttggcgggtagcagcgtcgccggagggagtggattgcaaagcctcaagctcctttataagctcagacgttttgacaactttgatggcgtcaagttgcaatccgcgctgcaactcttcgcgaaagacagacagattgcgtcttccaggggtcgagccgggggtggagtcaccaccagttgcgatggcgtctggtgtaggatcaccagcgacagagaaaggtggctgctgctgttgcggccgctgacgcgtctggcagcttaacgcggatgcgttgatgagcgccgaagtgaaggagaaggcaaagggggatgcgtcaacaacgctttccgggtcgagggcactgtcagcctgagcggcagaggtttgacaaatggagcgtaactgtcgaaggaaggcacgcggatacacctgcctatctgcccatacaatcaaaaggtgagcgattgcagaacgtatgccattggatgggagtctggcagtctcacgaaaagccgggctgagaacgggttcaaagagcttggcaaattgtggcgcagaagaaagcccattctgaattatgtcattggcaagatgcaggaaggccaacttttgaccatcaggtgctgcgcgaaattctttaaaccacaacttcactatatcctttgcaaggtgtttgtttttaaggagagcacgcgatgtcttctgtattgaaccctgtgtattctgaaggtttcggagtttcttgcagatggccgcttcataatttcgagacatgacaggatggaagaaaatgaaggggatgtggttttcgcaccatacaacgagcaatgcctatagtgagtcg
>SS_cDNA_454_c19292
tacagaaagggtgaaagatgtcgtgcgacctttcagtcttgaacagaatctcgctgaccacgttcgctgtctcgctgatcaacctggttctcaacttgttcagtcactgcagtccgctgtcgattttgtccgtcaggctgttgagtccgcagacgtcgtcgcctgcacagcccttgccgctggaggttcgacgctttcgcaccccgctctcgcgcaccgtaccttcgacgtcgtcgtcgttgatgaagccacacagctcctggtgcctactgtccttggcggtctccttcgtttgcagccggctgggcagtttgttctggtcggtgacactaaacagctcccccctctggttcagtcctcggaggcacgcgccgccgggttctccaaaagcctcttctcctgccttctctcgagcgcgctgagggacatggagacgcaactgcctttcgacgcagcatctgacagcgcagagccctgtggtggctgtctccaggagctcactcttcagtatcgcatgaactccagcattcttcgtctggcaaacagtctttctacgaaggcaaaatgaaatgcgcctccgaagctgttgcccaggctaccctgcctatctccgcagagaatgttacgagggttttggggaaagaaggggagagaaaggactctctgtggcttaagcgggccttgtctcccgagttagaagattcggttattttcctgagcacggaaaatctacgcgactgtcattcgcctccaacgacgagccgcactaaagttaacgatatggagatagttgttgtggacgccctcgtgaaaaagcttctccttcttgaagtcgatgccggtgatatcggtcttgtcgcaccctaccgcgcccaggtggccgcacttcgacgagttttaaatgacttgcaaaatgctgcaaaactagaggttaacactgtcgaccagtatcaaggtagagacaaatcggtaatcattgtctccttcgtcgattgcatcaatcctcttcccccttcgactacttccgcacctggcgcgacgccaaatggaccagttaaaggggcttcatcaggaagaagcgacacctctctcctcgacgaactgtcgcggctcaccgtggcgctcacacgtgcgaagcataagttgattatgattggttgcgcgggccacccggcggcggaagcagccttcactgacaggacactgtgccaactttctaggattttacaagcgcagcggtcagtgcaagtaatacccggagattgggcgttctaggcttgaccgttccgctcttctcacactgctccctttcacatctgctttcctacgatgcaggttgcgtacctcctggcttcctcctcaggacttatcaccaactacgtgtatcttcttgctcacaatcggtgttttaacgtttcctattgaaccagatatgtctgtttgtattttaatgttgatacaaaagctg
>SS_cDNA_454_c6876
ggagccaccataaaaactgagcaacccagagaggcagaagacaaacctgaaacaaattccacccgcctcctgataccaacttagtgggcgacggatgaacaaatgccgatttgatactgatagaaacaggaagtaggtgaggcgttacggggcagaggatagaaaacctgagtgaaaatagaggtaaaaatatggtccgacctgcctgaggtcaaccagagtaacaaaagtaaaaaacgatgcaaaggtggcaaaagagaagggcatcacgttcattctagacgagtggttttgcggacccaaaaatactgtagacgatccaaccgaagaggttgccgaggacggcgaagtgaaagacagcggaccagctgccccagtgttgtaggatataaccggttaagtaaacaccagtaaaaccggggatcgttcctatcgttgacattatgccaaagaccttgccaccgtgcagaggggcgatgtcttgggggttgagaaggattccactgctgtggaaaccacagcaggccaccgcaagacccagacaaatgagcgagagcataaacgtctggaggcgcgggagaatcagaaggaagagggaggtcccgaacagggcgattgtagtgataattttccgcacaagcgtgacagacagaccttgagtaattagtttatcggcaaggacgccactgagcagagagcagggaatcacaatgagccagggcacaacgttgaaaacccagctctgcgattcagggaatctgtcgtgaaagaaggaaggcgaccagttgaggatgatgaggaaagtgttattaaaggtgaagttgccaaagatcattgaccagaaagcgcttttacgacagagacgacgccagttcaagggaaccgccgaagcggctctgagagcagcacttccgcgaaggttatcagaagttgcaactgcagtagccacctctactaacgaaggaggcggcggcgacgatgatgcggcagagcaggtctggtgtttctgtaaggacagtgatccgcttggagtgagtgcaaactcaaaggaaactaggccagaaccttgtcggtaggaggatggttttatgggtggcgagggtaccggcccaaccttgtggaggaagaggacaggtggtgggaaacgcagcattgtttggaagacgagagctgaccagagtactgccagactgccgatcaaaaagaacgggatacgccatgtgaagatctccgtcaggaaggagcccactaggccggagaagagggttcctgcgtgtgcaccggaggtgatgaaagcgtaggtgaattgccggtcagaggttttcacgtgtttcgccattaaactggccaaacttgggtagaagaagccctgaaagaagcccaaaaagaagcgcgagatgagaaagaagtggaaagtgccatcgtgttcagtagacgccagcggcagcatggtgaaactcaatgtcacaataccccagacgaaggtagaggagagaatgacaagttgaccaccaaacatgtcactaagcagacctcccaggaactgggtgaacatgtagccccagaagaagataccgaggaccagaccctcatcctgccttgtccatccagattccattgcaatggcatgtgaacagacaggcattatgtttctggcggcgtagaggagacaacagccaaagaaaagcgccaccatccatgctctacgcttttgaccatcccagatattcccagacatatctattgaatagtaaagctccgaaaatccttcattacaattggtggccctatagtgagtcgatagtgagtc
>SS_cDNA_454_c974
cgactcactataggccaatgcgctgagcgtttgtttccgcctaatatggatagcgcgttgagcgcggataacgcgctggctggtcgaatctcgaccacaatcgaggccctttctcgcgttgtgcgagagaacacagcgtatacatacactagactaactcggactgttgctgtctattcagtctctgccttcactgcgggatttgcacttggcataactgtaggcgtactcgtccaacgtctactgcgtgaccgtaacgatatcctggagcaccagatagaagcaatacgcaatgaaattgctgccctccgggcggactcagaacgtcgcccggaccttagacgtccatcatcggccactttcgaggcgtacattgcgaacgaggacgaggaggaggatgaatttttcgaagccaggagtaatggcagcagtgatagtgcggacttcctctctgccggctattcggcgcgtggtttctacacctctccctcctcgtctagtctttcgggacacactgtctctaagtgcctctcatcaacatcccttccggctgaggtagctcttgaattggacgccctcgctgaggcggctctacatccccttcgccaagtgtcggttgaaaatggggaggacagctccgcttacaacatagcagctgcgagtcgagcttttgcccggtgtctagtctacaaaaaacagttcaaacggcgtcctgagtacctctggcgtcttgcgcgtgccgcctacctcgcatcagtcgagcgtagacaagcagccactgaggctacctcgcagccgtccagtttttttttcaacatatcctcttcaaacagcacaatttccctccagacggcaaacgagtttacagacctgggcctctttgtggctcggcgggccgtgcagctgtccagactgggcatggatcagggctgtgttgaccaaaaggacgccgctcgctcttacaagtggctggctatctttgtcggccttctagccgagtccagtagcatcaatcagaagatcaaattaggatacgaattcaagaaacacattgacaacgccatcaaactagatccatccgacgcctattgccacctcctgaaaggacgttggtgctttgaggtctataacctttcatgggtagaacgtcaattcgcttcacgcctctttgccactccaccaagcgcgacgatcgaagaggcgattgatgagttcttggaagtggagcgccttcaaccgaattactggccctctaaccaaatctacctggcaaaatgtgaattcgctcgttcgcgctacactgcggcgaacgagtggataacgcgtgctggaagtatactggaggacaatgacaaacccattggtgacgagactgatcgcactgaactgctggccgagctggccgtccttcaaccaaagtacgcatcctgggtttactgaattcttgtctgttgggctcccgggagtcagtcatatcggttggttttgctgtaaagagacctgtctacactcttctgtccccccttcttaggtttctgctttacctctgaaccgtcactcgcgatcttttcccgttcctttcggctttcttccattcgcacactcattctccgtttgacgtaatcactttaaattcgcgattgtgggtctgtgtgtattctatctatatacagtaaaggtcctaactcatgaaatctgatggatttcacgagttatggcccatttcgccaaatcagtgcacactgcgtccaccaaaattttacaacaataaagaaccgatcgtaaggaaaaaaaaaaaaaaaaaa
>SS_cDNA_454_c977
tttttttttttttttttccagagggatcaatatgtattttctgtgtaaatgtggcaagacactggagtaaggttagtaagacatatgaaaaaaaaattcaaattcctacaaaagtgaatggatacgttcaatatataaaggtggcactcgacttgaaaatgttcattttgtttttttaactctactagtacctacaattggtgacgaggtgtatggcagttaaaactaaagtaccctgccatgtggaaaggcatgaaaggaacgacatgcatagcagaagtatgcctgagaaatcgagaagacctgccgagaaactttgaaggtaaagctttgtaggaggacggatcacaggtccttcggtactggcctgttcttgtacatcagcttgcgagttttaatgttggcccatttctttcgcttgtagatgccagctagcacgctaccaatcgccaaaaggataacggccttaaataggacgcgttttcgcttatcgtgatttcgttcagaactccacgaaaggtagcagaccacatccttagccatctggctgactgtggctggagtgccatcctcatattcgatagcctcatcatagagtggcggtgccatgccaagtgctccgcccgggaagtacggattgtaatactggttttcgtcaagctttcggccaggcggcggatcgcagaagccagtgagcaaatgaaagatgtagtcttcaaaaccatgccgagctctggcgatgaaggtgaggtcgggcggcaaagcacctccgttagctgccctggcagcctcggcgttgggatagggggatggcagcaagtctgacaatctgccgggcctctggaacattttccccatgtcatccggcccatcttccaccaaaatctcggcgctgtcggcctttgcctcctcctccgtgagaacatggccgacaagttgacgataggacagaaacttcatgctgtgacaggcggcgcaaacttgcttataaacctggtaaccacggcgcagcgctgcatgatcatgagaagccagaagtccattttgtggccatggtaatttagttggatgtgcaaccaactcagtggccagaactggagttgctaagatggcagccccaaggcggtagcgccaacaacagctagcgctcgatagcagcctgttcgccatccagagcgtttgggccgaaagtgcccgagaaaacgagtaaagaaaccctgaccacccgcggacattttgcctatagtgagtcg
>SS_cDNA_454_c971
cgactcactataggcagcagtgcccgagacagaagatagaagctgtgacgcaattgtgcgtgaaaaaggcttcgaggtattcacacagtccgatcctatccgaggtcctgtcatggttgacgacggcgtttctgccttgcccatggaaacaaaaccaattaccttgggaaagaaactgcaggttgaactgtctaatctcactgtggccggatgtcaaactcactttgtgttcgaagcccctaaaccacttatttcactctctggcgcacgatgtccaccggcgaaaacaaccagcttgggagttcaaatcgaacagcccgaagaacctccagcagttatagctccaactgtggtaacagtgcagaagagtgctcctccagttccagttacccagaaagaagatagaggttgtgatgcagctgtgtgcgaagaaaattcgacgtgatcacgcaatccgatcctgtccgaggccctgaaatggttgaacatggtgtttctgccctccccattgaaacaaaaccgccttcctttggaaagaaactgcaagtacacacaacagaacttgctaccaccgtagctcagacagacttggttcagcccgtagctaagcctacgctagtatccacacagactcagtgcattccaaagcaaatggtcgtgatcggaattcagatcgagaatgttgagccaccagtggaagtggttgcagccaaagcggctccggttgtgcattctgcaccccctgtagcagtgcccgaaaccgaagatagaagctgtgatgcaattgtgcgcgaaaaaggcttcgaggtattcacacagtccgatcctatccctggtcctgtcatggttgacgatgctgtgtctgccttaccgtttgaaacaaaaccgacaacatttggaaaggaaattcagaccaatataccggttttagaaacgacacagtcgcagaccaaaatgccctccatgtcctctactatcacaagtgactttttctcccatatctcacctgtgagaatggattcaactgtcgtgcaagctagtttgcaaccttcgctcacttcccatattgaggtacttagatgtcaaacccctgaggtaccacgagtaatcgctccagtttttgttgattctgcgatccaaagcttacagccttcgttctcttcgcttggagttcagatcgaagggatggaagaacctcctgcagtcattgctccagtcgttgcaccatttgtgaaatcggcgcctccccttgaaccagctgataatgaagacaggggctgtgatgcagtctccggacctcagtactctgacgcctttgtgcagtctcctcagactgtcacgcctctgctaactagctcctgtcagagtgaatgcatcacccgaccaacctatgtttatgtcactgctcaatgtgtgaacattggtacttctgaccttgccgaaccatccaaaacgcttaacgttccagcggacttcctggtattcaggaaagcgcaaacggccactcaagtctacgcagtccaaggcacacaggttgctgtgcccagccagtatggaaagaaactgcaggtgtctcccgaaccactgcatttcactttatgtcagaccaggccatttgactacgtagacagcaggcctaggctccagactgatatgtttgtacaggtagagttgccagcaaaacgtcccccatgcagaggagttcgtatccaagcaggactgcctgctacagccccgagggttcaagtccagaagagggacgaatgcgttcagtcttcgcctgtagctatggttggaacgacccagaccttcgaccaggacgaaactccggtcatcagggtggtcgaacaacctaaagtcgaagctgcaccaccttcgaagcccaaagatgacgacaacatcttctcattcactcgcgagaccgtggctcgagtaacacgtggtggttcacggaagtcatcagggttgatcccgtacaagacgcaggtcttcgcttctcctaagcaaatgtcagccagtatgcctgcgcaactgaacgttcgtgtcgatggggttaacactaccatctccaccacagagcagctcacgtatcagcaggcacctatatcctctaaccttcctcggcgttatgcaactaggttacgttcaccaacatctcgcaacttctacactcgcagaaataggtctgtggaaaacatcgacggttatgagagctacataaatcagggcatgtctcgtaactttgtcagcgactatgaactctacactggcaatacatgtgaacattgtagcgaacatgcacgtgttcagcagtccggagttgagcaaagctgtgctgctatgttagatgcctacgttcgacggctgggttacgaaacagttcaccgcaccctagtagaggtggcccgagcactggaactcgaggaattagaagtcacctcctatgcgagccactacagcagcaaacgacctcgtcttcaggatgcccgaacacaatacacttccacaactagccttatgaacgtctatccgggttattgcacaccatcaccgttttctgagagatcctacaaatcgaacaagtcaatacaggagggcaattcatttgtccaatggacaagattgccaccgggagaacaggtctccatcgtttaccagtctgagctctctgtggaggagagcttcctccttttcggtgaggatggtacagacagcacggaaagagtaggcaaaaggttattaggatgggttcaaaaggcagaaccattgactaagtatcacccagatacggtttggcccagacaagaaacctcgtctgacgagtttatgaaaagccgtgcactttcagcatactgcagtgatgcagaactccaggagtccagaatcaagaccaactactctgcctacgatgcgttcacacttgtctcctggaaggctaatgaccgtggtgatgggcgactagaactgtcaacactgggccggctgttaaagctcactttggttggagctcgtttaccgggttccggtgacattatctcagccgcagaggccttctatcgcggtatccttcggatagtctacttcgatgagcaaaattcgaacatattgtcacttccggcggccattaacaccggtaatgtcattgtcgagaaacaatatcctccaggcgtgggtatagctcttcgcggagaccaggacaggtacccggtcgaggcagaggtggtttggactacacccgaactgcgttaccgatcatacaaggttaaatacattcgcaagtccgaaactgagaagattgatgtcctcacagcgctggacgaaggcatcattgaccagtatagtggagaaatcgtaaatgtcagtctaggactatctactgccatgggagagccaattcacgaggcgagagagtcgagcgttggatccggcgacaccgtactacgcaggcaaaagccggaacgattcagtataaatgaggcaatactaaatgacattctgaatgtggaattcgatggccaggagacaattgcacccgtcgctgtgacaacagagggtacccaggattttaatggttccaaatcaggctccggagagctctcggaagtggacatttaaaggatgagctaatactttttaaggaggtttacacatcttgaattttaagggaaaaaaacaaaatcttcagaaactcctattttagcactgatcatcactgtgcgttctcataaaatttcctcttctccctttcccttctctctggaggtcaactgaatttatcccaattctattgtgtttgtattttagtatatttttccgttgtcctctccgaggaaaagaatttaaatatagttttt
>SS_cDNA_454_c970
aagaagccgcacgcgtgtgcgctgccaataaacgcctgctcgtcgaaggcgacaaacaccatggtgtttataatagtgacgcatacgagaaaattgcagaaatcccagacataggctacggtccaatagactaggcgactctggcctgagaggatctgaagagccttagaaccgctgctgcgttcatcaatcaagtagagcgcgaagctagccgacacgaaggacagagccagaatggtggcaagcgccttgaagacaccgacgatgcgttttctcttctgcaatttgcgacttgacatagtccgtggaagtggatgcgtttcgattgccatcccgaaggtctcacgttccggtggggtacgggccgggcactgatttgagtacctacatttggcaggagcattcgtagctgaaggtcatgaagactgttcaggtaggcaaccgaggatgcgtagcctctattgtcgtaccagatgcgcgtaaagtgcgtgggtggtaggttcagagcgataaattcggccaactggaggccgaaggccgtgacgtccggatcaccaaaggcaccctctaggactgatcggagtcgtctgcgatctgtgaggtgccgatgagccgctgccaaactggccgcgttgttggctgtcactatgctaagccctccatagcgtttcataatcgcatcggcgtgcgttttggtgagataatcggtcaaattgtaaccagtaagattgtagagaatatcggtggaagcaaggtgccattgagggggttggacacctccaaacgcatcgacgtcgcaagcagtggcgggttgttgattacattcacaggatgtatttacagaggcctttacggttcgtaattcagcgcctatagtgagtcg
>SS_cDNA_454_c973
tttttttttttttttttttagtgcatcaaacttttatttaaactacgcaaattcacaatatgctaagactggcaaaaagaatagagcttcaactaaaatcccagtgaactttcggagctttgtgctgcagcattgtttgggcctctattttcggaacttctcccgtgtagaatggatctatgttcgtgtgagggaagtaagccatcacaatttccggcagcagttcattaaacggaggaagcttagccagcgctgttttcattgctgcggcatccgacttcatcttttcacacgcagcgatgtgcttctttgcagcgtcagtcatcttcttggcctgtgcatccacagatttcccaacctgttttgcatcaatcgggacggggacagtaagggacatgtactccttcttaaatttttctgtcaaaccagggatagggacaatgcgctgataatgctcccagttgatttctggtaacttctcgggaagagcagaaatcttcgaaactaaattgtctgtacgtgttttcaattcacgaaactgctccatctgatgtgaagggcatttctgatacagttccgtccagttgacggcagaacgggcaacgcgccgagaagccgcctatagtgagtcg
>SS_cDNA_454_c972
gactatagctcggatctcagctcgcctggtggcgtctgcgaagagcccggtcgtcataaatggaaccagatttgccgtccctgattgtatagccaatcggcacaaggaggaatcgttacagagcagcgacttgcagaatattagtgaaatcatccaacggcacatcgtgggcatcgagtcgcttgtctgcctatagtgagtcgtattacaattaaattgtaatacgactcactataggcatacgacggccaggtgaattgtaatacgactcactataggcaattgtaatacgactcactataggcctcgttcgccagatgagggagtgcttaagtatccatatcggtcaggctggactgcaaatcggcaatgcgtgttgggaactttactgtatagaacatggactcgatcacgagggacggcttaaggaggccgaagttgaaaatgattctttgtcgactttttttcacgagactggaaacggcaaattcgttccacgatcgatcttcgtggatctcgaaccaacggttatagacgagattcgaacaggctcatacgggaagcttttccatccagagcaaatgataagcggcaaggaagacgctgcaaataattacgcccgtggtcactatactatgggccgtggcatcatagataatgttattgatcgcattcagaaactgtccgaacagtgttcaagccttcaagggttccttatcttccactccttcggaggtggtactggctctggcttttcggcccttctgatgcaacgacttgcgattgattttcggaagaaagtgaaattggacttcgctatttatcctgctccgcaagtctccacagcggttgttgagccctacaattcgatcttgacaacacacagtacattggatcattccgattgcacatttctggttgacaacgaagccatatatgacatctcaaaacgcggacttggtattgaccggccttgctactcaaatctgaatcgccttattgctcccgtagttagctctgtgacagcgtctttacgttttgacggagccctaaatgtggatttgaacgaattccagacaaatttagtgccgtatccacgcattcattttccgctgacttcgttctcaccaattatctcggcggagaaggcctaccacgaaacacttaacgtttccgaactcacattctcctgtttcgagccaaggaatcagatggtcaagtgcgatcccagacaagggaaatatatggcatgctgtatgctatatcgcggagatgtcgtgcctaaggacgtgaatactgctattgcagccataaagacgaaacagtatattcagtttgttgactggtgcccttggagatattgagtgccttcatacttcgtatccctacttgcaaataaaaacaaggggagatgtgtggagcctccgtcgatcaaatccatattgtgtgcgaaaggcatcgcccgtcaaatcaagagcacctttcaatgactcgaagggaatgtttacggaaccttcgattcgtccatttttctgaatttcttctggattcctaacgtcaatcagcaggacctcagacttattaagcatctttttcagctctgatggagaaaggccgaatgactgagcaggcgtgtgcgttgaccgtaagttaattgccgaaattcgcctagtttgtgtaacagacggtgtatagaacgagtaagattgtggagaagtcggaggattcttcagagaaaagactttacaaccggcagatgcaaatacgggtgatcgacgtagaaatgaggacatgtttcctggccctaggtgacagtacgtaaacaggcaatttcgttgaacctgtacggcgaccgccaggattccgcgtcaccaaagtatggaggtcaattttctgttcttcgagcctgctgtcgtgaacgtgtttttaagtccagcctatagtgagtcg
>SS_cDNA_454_c979
[truncated: 12,353,686 more chars]
