# Supplementary material for: Identification of candidate mimicry proteins involved in parasite-driven phenotypic changes
Source: Parasit Vectors. 2015 Apr 15;8:225. doi: 10.1186/s13071-015-0834-1 (PMC4407394; doi:10.1186/s13071-015-0834-1)
Supplement: Additional file 7: — Secreted Protein/peptide mimicry candidates. Protein and DNA sequences for the four final candidates labeled as secreted proteins and identified through pipeline B. [file 13071_2015_834_MOESM7_ESM.zip]

Archive with 1 entries (1 files):
- 13071_2015_834_MOESM6_ESM.fasta
