# Supplementary material for: Identification of candidate mimicry proteins involved in parasite-driven phenotypic changes
Source: Parasit Vectors. 2015 Apr 15;8:225. doi: 10.1186/s13071-015-0834-1 (PMC4407394; doi:10.1186/s13071-015-0834-1)
Supplement: Additional file 7: — Secreted Protein/peptide mimicry candidates. Protein and DNA sequences for the four final candidates labeled as secreted proteins and identified through pipeline B. [file 13071_2015_834_MOESM7_ESM.zip › 13071_2015_834_MOESM6_ESM.fasta]

>SS_cDNA_454_c1854_0487 | 14-mer:ID:Q504Y0:zinc transporter
HSHQHHHHHHHHGH
>SS_cDNA_454_c2726_0376 | 14-mer:ID:A1L1V4:lysyl oxidase homolog 2B
KWVWHACHSHYHSM
>SS_cDNA_454_c2726_0377 | 14-mer:ID:A1L1V4:lysyl oxidase homolog 2B
WVWHACHSHYHSMK
>SS_cDNA_454_c5533_0364 | 14-mer:ID:EUB64135:palmitoyltransferase
NRCVARFDHHCPWV
>SS_cDNA_454_c5533_0369 | 14-mer:ID:EUB64135:palmitoyltransferase
RFDHHCPWVYNCIG
>SS_cDNA_454_c6185_0209 | 14-mer:ID:CDJ16338:wnt04
CHGMSGSCSLRTCW
>SS_cDNA_454_c1854 | full-legnth:ID:Q504Y0:zinc transporter
MFGSSTLLPKFLHSLLFRISLILIVVNCIGEQSLLINDNIPRRHLQELFSKYALNDSLTERNFSALIGNIYKAPFGSGQDVCFPTKNILNESIGIAEFHQLMPTLLYYLDRHECEKVQEEFHGKVSVPRKDWKVWSASVGAVLVISLSGLMVVALVPLMSRNVYNVVTQFLIALSVGSLIGDSFLHLIPHALLSHGDDESNGHSHDAASMDEHDSFVWKALIVLLGIYAFFITERLTILFQNSASNRKLKRNQAISGDQPSLMGQPKVVAFSNGGMQVIPPQLPTSEQPSSKCGDKAASTVNSSGVGTTNFKVPKSSGQVERKPVTPKHCTTDTCIDSGQECLSKSTDAGNVCSSDASITGNLYYDGNGLAASGLISDKHLCNKPPSRPLDNARCAEFLTSEVCNGNEVSESENHRDVNACNSSTALGENGFVMQSWNIRETNSNDMNNSEAGNGGYEGQPNGKSPPNGSFNGRTSWSPGKNSHEGHSHQHHHHHHHHGHHHHFPRAFPHRKKPHGHHHGHSHDLSSVRAIAYTIIAGDGLHNFCDGIAIGASFAESLQGGLSTALAVLCHELPHELGDFAVLLHAGMSVKAALFYNTLSSILCSAGMILGVLLGSVPYVNSWLFLLTAGMFVYIALVDMMPELTTNRLSGYRRCHLPSVLFFWQNMGMLIGTGIMFIIARLESPVA
>SS_cDNA_454_c2726 | full-legnth:ID:A1L1V4:lysyl oxidase homolog 2B
MGALCTVALLLPLTILPATQASVSGAENGRVGGLSPEERWFYYNKLRLETPHDDPVDAQTMLEGKSHERNDIMLLDGYDDSEGTVVINIDGRWGTVCDDNWSLKEATIVCKQLGFPYALQATTRDFFATNGMHPYVMDDVSCTGNETRLQDCSYWNEHDCSNREEAGVVCLNPNLKADLYNPRDPQIHGMSRNHLEAMREQKFGVTVGRQLGTNAGIVMISIQEPRSQNAADAVTVVGGVCPDRFFGPEANVACRSIGYPFASAYKKVLLRDPALTKKAPLLLIGHCFGNETDLNECTTFASSDGVLCKNQSLGISVFCADGLPDLLPDASALEKSARVQTVPLFQVTCALEENCFPPVVYSLFSRQPRRALSFQRRLLRFSSNIHNIGTQPFKPFLPPEKWVWHACHSHYHSMKVFSSYEIVDSARRVLAVGHKASFCLEDSECAPGYKKKFICSTSLSIRGDQGISPGCMDYYLHDYDCQWIDITDVPPGFYEFRAIFNPNLVVPEVSYANNAVHCNLAVDISGIGTQLKNCKIIHPLDL
>SS_cDNA_454_c5533 | full-legnth:ID:EUB64135:palmitoyltransferase
MSSPLHWAIRQLHLEMVALLIHFGADPMLQDNAGMTCLHVAAQMGSTSILLYLLAKGYDVDTQTKSGLTPLMVCCMHARSVDPIRLLISWGANIDLVDYRGNTAAHHAVRTSNIAAVLQLEELNANWVVLNKDGHAPYQMSQHPWMNQRVREMAVSRGLLEAEKGSGRGRHSLLPRSCMISKKAYTRGAILLPIACFLLIGVVFVLDLNTILGSPTWLSYCLKAVLLGLIFWQMQAIGLRLRTSDSDILMAFSLSIITTAALSLTVLVCVVPQVSGHTLTHFLQVIFLSLLWFSLYRTGVADPGFIGSADRNRSALITQIVDSELTQILEKPYGRSKSSDLIKRYCTTCLVPRPLRSKHCRLCNRCVARFDHHCPWVYNCIGQNNHHWFIIYLFSTSCSLICFIYEFVLFWSVGPTCWSYHMPEDASRLLRFMSAVEVAMYCNPWLAYCFANAVFYCIWTVLLFLAHFQQMAWGNVTTNERMNVDRYVEFSGGLPRPHMYGGGKSTWCLCGMPKSPYDRGPVYNMVDLCRIHRGCGRHRPTDWRTIFDMNQLYAEKTGGDNIEFIA
>SS_cDNA_454_c6185 | full-legnth:ID:CDJ16338:wnt04
MMYIRSLRLLLLLLLFGILFSSDAAEIVGTPRNLDYWWNLGMLPWHRLHEFPVSFYQHKPLCVYAYGLSRSQLSLCHQHFDHMPVIGVGARIGIQQCEEQFKYHHWNCSSAREPFALGSVARHGTKEYGFAHAISSAGVVHALARICKTGRLPSCGCSMAERPQQLHRDWIWGGCGDNIDYAYRFSKTFIDVREKEKSFPRNSLGLARKLMNLHNNRVGRLAVYKLATVACKCHGMSGSCSLRTCWTQLSPFRRVGQHLNEKYEGAIKVKFNKRGTHSDGPAHTYVV
